# Supplementary material for: Manganese-driven CoQ deficiency
Source: Nat Commun. 2022 Oct 13;13:6061. doi: 10.1038/s41467-022-33641-x (PMC9563070; doi:10.1038/s41467-022-33641-x)
Supplement: Supplementary file 4 — Supplementary Data 1 [file 41467_2022_33641_MOESM4_ESM.xlsx]

## Sheet: Fig.1E_DeqMS
Protein.symbol	logFC	-log10(p-value)	AveExpr	t	P.Value	adj.P.Val	B	count	sca.t	sca.P.Value	sca.adj.pval	Protein.genes.secondaryIdentifier	gene
Sip18p	-1.86641	9.72121	-0.209677	-21.6489	4.61387e-08	1.3732e-05	9.4818	3	-22.9606	1.90015e-10	5.24495e-08	YMR175W	S000004787
Hsp12p	-1.60785	9.60483	-0.214699	-18.3526	1.57004e-07	1.86913e-05	8.2802	62	-22.3819	2.48412e-10	5.91468e-08	YFL014W	S000001880
Hpf1p	-1.51988	8.74572	-0.419408	-18.7657	1.33174e-07	1.86913e-05	8.44458	2	-18.5221	1.79588e-09	2.03619e-07	YOL155C	S000005515
Hsp30p	-1.51811	9.32856	-0.282819	-18.3998	1.54047e-07	1.86913e-05	8.29923	7	-21.0639	4.69286e-10	9.31142e-08	YCR021C	S000000615
Gdt1p	-1.4894	8.1156	-0.26829	-18.8963	1.26512e-07	1.86913e-05	8.49565	1	-16.101	7.66298e-09	5.06821e-07	YBR187W	S000000391
Mls1p	-1.47082	12.2696	-0.0993324	-33.4832	1.77682e-09	4.23062e-06	12.3623	16	-39.9792	5.37539e-13	1.27988e-09	YNL117W	S000005061
Pai3p	-1.46295	9.43487	-0.164114	-18.3584	1.56639e-07	1.86913e-05	8.28254	11	-21.562	3.67393e-10	7.95238e-08	YMR174C	S000004786
Idp2p	-1.34013	10.2548	-0.0393367	-22.3919	3.58994e-08	1.3732e-05	9.7214	10	-25.8034	5.56217e-11	2.6487e-08	YLR174W	S000004164
Dpc7p	-1.32343	8.42835	-0.198172	-18.1027	1.73748e-07	1.91007e-05	8.17862	2	-17.263	3.7295e-09	3.06204e-07	YKL065W-A	S000113563
Fbp1p	-1.27659	8.50352	0.0927884	-17.1187	2.62434e-07	2.71676e-05	7.7622	3	-17.5538	3.13673e-09	2.66734e-07	YLR377C	S000004369
Ctt1p	-1.27292	9.70278	-0.0688416	-19.6076	9.62255e-08	1.86913e-05	8.76659	11	-22.868	1.98255e-10	5.24495e-08	YGR088W	S000003320
Pck1p	-1.17833	9.23026	0.100284	-18.4626	1.50217e-07	1.86913e-05	8.32441	7	-20.6131	5.88496e-10	9.71715e-08	YKR097W	S000001805
Icl1p	-1.1609	7.83404	-0.0343563	-12.6501	2.39511e-06	0.000107599	5.46242	18	-15.1174	1.46541e-08	7.58511e-07	YER065C	S000000867
Aga2p	-1.15662	8.57963	-0.036209	-21.2567	5.28537e-08	1.39827e-05	9.35106	2	-17.8528	2.63248e-09	2.3601e-07	YGL032C	S000003000
Pmr1p	-1.12774	8.65604	-0.18868	-22.6534	3.29277e-08	1.3732e-05	9.80333	2	-18.1578	2.20778e-09	2.1903e-07	YGL167C	S000003135
Adh4p	-1.10129	3.17729	0.14949	-3.99925	0.00446195	0.0189373	-2.69696	5	-4.73304	0.000664827	0.0037422	YGL256W	S000003225
Cox12p	-1.08183	10.7327	-0.0885597	-30.3035	3.7516e-09	4.46628e-06	11.7506	6	-28.638	1.85045e-11	2.19751e-08	YLR038C	S000004028
Inh1p	-1.03838	9.21313	-0.119046	-18.0644	1.76487e-07	1.91007e-05	8.16291	9	-20.5355	6.12168e-10	9.71715e-08	YDL181W	S000002340
Cox5Ap	-1.03379	8.26077	-0.13319	-16.1035	4.11563e-07	4.08305e-05	7.30274	4	-16.631	5.48566e-09	3.84157e-07	YNL052W	S000004997
Fmp16p	-0.996335	8.6083	-0.096576	-15.877	4.56701e-07	4.1406e-05	7.19577	8	-17.9667	2.46432e-09	2.34702e-07	YDR070C	S000002477
Cyc1p	-0.962361	6.87413	-0.0871518	-10.836	7.285e-06	0.000227729	4.27423	5	-12.1601	1.33621e-07	4.67869e-06	YJR048W	S000003809
Om45p	-0.952599	9.80188	-0.126476	-18.5368	1.45829e-07	1.86913e-05	8.35403	42	-23.3701	1.57805e-10	5.24495e-08	YIL136W	S000001398
Yat2p	-0.950388	8.26895	-0.112068	-13.8785	1.22201e-06	8.08225e-05	6.17248	19	-16.6613	5.38337e-09	3.84157e-07	YER024W	S000000826
Yro2p	-0.949778	7.74501	-0.138463	-15.2365	6.1776e-07	5.25317e-05	6.88386	3	-14.818	1.79882e-08	8.92287e-07	YBR054W	S000000258
Mdh2p	-0.917424	7.59036	0.0518114	-12.8699	2.11422e-06	9.85598e-05	5.5946	6	-14.3109	2.56826e-08	1.13241e-06	YOL126C	S000005486
Sdh2p	-0.897214	6.78681	0.0495744	-10.5074	9.07125e-06	0.000260778	4.03827	6	-11.9186	1.63378e-07	5.40281e-06	YLL041C	S000003964
Ach1p	-0.891962	8.0054	-0.0560169	-12.8488	2.1396e-06	9.85598e-05	5.58197	35	-15.7092	9.87638e-09	5.77543e-07	YBL015W	S000000111
Cox7p	-0.886168	6.14607	-0.101536	-13.0135	1.95087e-06	9.85217e-05	5.67968	1	-10.2691	7.14387e-07	1.82898e-05	YMR256C	S000004869
Cox6p	-0.885996	9.79142	-0.0705612	-20.5076	6.89855e-08	1.64254e-05	9.09277	11	-23.3166	1.61652e-10	5.24495e-08	YHR051W	S000001093
Ssa4p	-0.88498	7.883	-0.365418	-13.4466	1.53815e-06	8.80169e-05	5.93056	8	-15.2843	1.3092e-08	6.92806e-07	YER103W	S000000905
Om14p	-0.841052	2.65412	-0.153584	-3.39134	0.0103542	0.0350687	-3.5944	4	-3.99598	0.00221757	0.00977785	YBR230C	S000000434
Snz3p	-0.815441	6.81958	-0.0839386	-13.6906	1.34955e-06	8.39601e-05	6.06821	2	-12.0088	1.51501e-07	5.15321e-06	YFL059W	S000001835
Ynl195Cp	-0.804306	6.08333	-0.00376437	-10.4089	9.69872e-06	0.000274912	3.96621	2	-10.1185	8.25417e-07	1.98728e-05	YNL195C	S000005139
Cyc7p	-0.798072	5.2971	-0.0737853	-9.57488	1.74965e-05	0.000429475	3.32876	1	-8.37774	5.0455e-06	7.72452e-05	YEL039C	S000000765
Sfc1p	-0.78171	2.47726	-0.0361266	-3.23256	0.0130096	0.0418028	-3.83535	2	-3.75584	0.00333223	0.0134021	YJR095W	S000003856
Msc1p	-0.758265	7.67905	-0.211541	-12.068	3.3657e-06	0.000135826	5.10075	22	-14.5998	2.09388e-08	9.58756e-07	YML128C	S000004597
Yat1p	-0.753724	7.73189	0.0143658	-13.1862	1.77294e-06	9.38081e-05	5.78073	8	-14.7744	1.85402e-08	9.00901e-07	YAR035W	S000000080
Min8p	-0.751289	2.812	0.0192012	-3.79559	0.00588069	0.0232977	-2.99265	1	-4.21386	0.0015417	0.00731232	YPR010C-A	S000122558
Rgi2p	-0.744955	4.89453	0.0103891	-8.44965	4.17804e-05	0.000747963	2.38368	1	-7.58093	1.27489e-05	0.000157281	YIL057C	S000001319
Hxt5p	-0.742176	5.39294	-0.00238218	-7.56433	8.89298e-05	0.00120995	1.56041	5	-8.57633	4.04628e-06	6.59876e-05	YHR096C	S000001138
Leu1p	-0.717605	5.79376	0.125217	-7.80872	7.16967e-05	0.00103686	1.79536	37	-9.44679	1.60782e-06	3.21699e-05	YGL009C	S000002977
Tfb1p	-0.703264	5.30001	-0.171735	-11.0438	6.3613e-06	0.000212223	4.41987	1	-8.38372	5.01178e-06	7.72452e-05	YDR311W	S000002719
Pic2p	-0.701852	8.06195	-0.0594529	-14.5219	8.77956e-07	6.42308e-05	6.51846	8	-15.9091	8.67061e-09	5.43282e-07	YER053C	S000000855
Coq9p	-0.690928	7.16431	-0.194662	-21.6703	4.58012e-08	1.3732e-05	9.48885	2	-12.994	6.85003e-08	2.67376e-06	YLR201C	S000004191
Crc1p	-0.683757	5.09522	-0.0721547	-7.9234	6.49249e-05	0.000976591	1.90353	2	-7.97083	8.0312e-06	0.000108649	YOR100C	S000005626
Tim11p	-0.671306	9.27493	-0.0640246	-19.7821	9.01096e-08	1.86913e-05	8.83125	9	-20.8168	5.30967e-10	9.71715e-08	YDR322C-A	S000007255
Exg1p	-0.653257	4.108	-0.330997	-5.35864	0.00082615	0.00563629	-0.871875	5	-6.1789	7.79831e-05	0.000665511	YLR300W	S000004291
Zps1p	-0.64688	3.66812	0.0238263	-4.75857	0.00168282	0.00944998	-1.64483	4	-5.47068	0.000214725	0.00149492	YOL154W	S000005514
Gut1p	-0.643859	1.28381	-0.120392	-1.88055	0.099072	0.186934	-5.89514	1	-2.18563	0.0520224	0.113847	YHL032C	S000001024
Sdh1p	-0.638555	7.99665	0.0632314	-12.8381	2.1525e-06	9.85598e-05	5.5756	22	-15.6784	1.00775e-08	5.77543e-07	YKL148C	S000001631
Cyt1p	-0.630594	4.47819	-0.0043798	-7.99643	6.09867e-05	0.00094685	1.97174	1	-6.81522	3.32518e-05	0.000338344	YOR065W	S000005591
Ssa3p	-0.586847	7.88294	-0.0446475	-13.4293	1.55259e-06	8.80169e-05	5.92071	11	-15.2841	1.30938e-08	6.92806e-07	YBL075C	S000000171
Ypr127Wp	-0.585517	8.36781	-0.102063	-14.8872	7.32108e-07	5.83779e-05	6.70764	12	-17.0321	4.2874e-09	3.40276e-07	YPR127W	S000006331
Sdh4p	-0.585275	4.91478	-0.00482103	-11.8434	3.85334e-06	0.000146645	4.95646	1	-7.61963	1.21681e-05	0.000151687	YDR178W	S000002585
Cit2p	-0.577433	9.06237	-0.0577317	-15.8172	4.69535e-07	4.1406e-05	7.16724	23	-19.8644	8.6623e-10	1.19926e-07	YCR005C	S000000598
Gnd2p	-0.569881	6.53411	-0.272744	-10.0429	1.24989e-05	0.000327032	3.69253	8	-11.243	2.9234e-07	8.81092e-06	YGR256W	S000003488
Ysp3p	-0.555956	2.66922	-0.106773	-3.81323	0.00574035	0.0228978	-2.96683	1	-4.01667	0.00214179	0.00953196	YOR003W	S000005529
Hbt1p	-0.554952	5.81167	-0.0399238	-8.00505	6.05396e-05	0.00094685	1.97976	14	-9.48726	1.54287e-06	3.16687e-05	YDL223C	S000002382
Tkl2p	-0.551391	7.26672	-0.162154	-11.3683	5.17039e-06	0.000184799	4.64212	13	-13.3002	5.41098e-08	2.14726e-06	YBR117C	S000000321
Nde1p	-0.549356	7.68713	-0.0894313	-11.79	3.9806e-06	0.000148091	4.92178	26	-14.6263	2.05529e-08	9.58756e-07	YMR145C	S000004753
Pst1p	-0.547138	2.48714	-0.483988	-3.53375	0.00846113	0.0304319	-3.38034	1	-3.76915	0.00325728	0.0131674	YDR055W	S000002462
Bar1p	-0.539466	2.45836	0.118231	-3.30256	0.0117592	0.0384069	-3.72885	2	-3.73038	0.00348051	0.0137888	YIL015W	S000001277
Atp20p	-0.532938	7.42622	-0.0227707	-11.9488	3.61523e-06	0.000141113	5.02451	12	-13.79	3.74782e-08	1.56554e-06	YPR020W	S000006224
Err1p	-0.528869	5.11971	-0.118615	-8.1339	5.42775e-05	0.000883459	2.09874	3	-8.01939	7.59085e-06	0.000103279	YOR393W	S000005920
Tpo3p	-0.527264	4.8028	-0.0451647	-8.14117	5.39467e-05	0.000883459	2.1054	2	-7.40737	1.57469e-05	0.000187467	YPR156C	S000006360
Cat2p	-0.527023	8.3464	-0.0360092	-14.4944	8.90221e-07	6.42308e-05	6.50398	14	-16.9512	4.50401e-09	3.45937e-07	YML042W	S000004506
Rip1p	-0.515589	6.34364	0.00826417	-11.832	3.88016e-06	0.000146645	4.94906	4	-10.7557	4.53269e-07	1.25492e-05	YEL024W	S000000750
Atp7p	-0.514909	8.29028	-0.0424032	-13.7832	1.2849e-06	8.26848e-05	6.1198	18	-16.7407	5.12532e-09	3.81356e-07	YKL016C	S000001499
Gpx1p	-0.512638	1.76387	-0.0104726	-2.52797	0.0370558	0.0900773	-4.92071	1	-2.81531	0.0172238	0.0481336	YKL026C	S000001509
Qcr2p	-0.508257	8.65615	-0.0369755	-14.2625	1.00145e-06	6.81269e-05	6.38101	25	-18.1583	2.20726e-09	2.1903e-07	YPR191W	S000006395
Chl4p	-0.49674	3.11491	0.0357292	-4.89106	0.0014319	0.00831551	-1.46971	1	-4.64274	0.00076752	0.00421075	YDR254W	S000002662
Gdh3p	-0.492793	5.25937	0.0103066	-8.91219	2.88871e-05	0.000577985	2.78493	3	-8.30054	5.5034e-06	8.13887e-05	YAL062W	S000000058
Idh1p	-0.492776	9.17489	0.00802504	-15.9793	4.3565e-07	4.1406e-05	7.2443	22	-20.3633	6.68508e-10	9.94824e-08	YNL037C	S000004982
Rmd8p	-0.491909	3.29053	-0.0146676	-5.37417	0.000811618	0.00555305	-0.852554	1	-4.89883	0.000512236	0.0030189	YFR048W	S000001944
Stf1p	-0.47872	7.30684	-0.0508	-11.6967	4.21457e-06	0.000154383	4.86077	12	-13.4219	4.9335e-08	1.99096e-06	YDL130W-A	S000007232
Acs1p	-0.477681	6.01651	0.0882727	-8.24891	4.92959e-05	0.000838383	2.2036	20	-9.96018	9.62697e-07	2.14222e-05	YAL054C	S000000050
Kgd1p	-0.473151	8.93066	0.0111689	-14.8777	7.35547e-07	5.83779e-05	6.70276	25	-19.2952	1.17312e-09	1.4701e-07	YIL125W	S000001387
Igd1p	-0.464562	1.52025	-0.110891	-2.23584	0.0577718	0.126429	-5.36791	1	-2.49746	0.0301818	0.0748572	YFR017C	S000001913
Kgd2p	-0.462675	6.31847	0.0301475	-10.5966	8.5421e-06	0.000254234	4.10299	6	-10.6926	4.80321e-07	1.31453e-05	YDR148C	S000002555
Cit1p	-0.460434	8.77867	0.0116525	-13.3817	1.59314e-06	8.82154e-05	5.89354	51	-18.6577	1.66467e-09	1.98179e-07	YNR001C	S000005284
Ald3p	-0.459277	4.52188	-0.101486	-6.5358	0.000234774	0.00244103	0.500528	4	-6.89299	3.00691e-05	0.000316746	YMR169C	S000004779
Nvj1p	-0.45517	4.7763	-0.0058963	-9.22375	2.27333e-05	0.000513052	3.04498	2	-7.35775	1.67378e-05	0.00019729	YHR195W	S000001238
Tmt1p	-0.454083	6.72345	0.0145563	-11.0302	6.41749e-06	0.000212223	4.41043	8	-11.746	1.89037e-07	6.00129e-06	YER175C	S000000977
Imd2p	-0.453547	3.21832	0.0962164	-4.60215	0.00204291	0.0110049	-1.85484	2	-4.79282	0.000604898	0.0034493	YHR216W	S000001259
Fmo1p	-0.453447	3.01715	0.00690617	-3.97236	0.00462595	0.0193575	-2.73568	4	-4.50265	0.000961277	0.00503033	YHR176W	S000001219
Pet9p	-0.448774	7.99193	-0.052042	-12.1532	3.19935e-06	0.000133643	5.15474	29	-15.6619	1.01877e-08	5.77543e-07	YBL030C	S000000126
Pln1p	-0.444566	5.75565	-0.0481207	-7.88059	6.73659e-05	0.000996262	1.8633	15	-9.36115	1.75527e-06	3.48276e-05	YKR046C	S000001754
Rib4p	-0.443657	3.21785	-0.28415	-4.38879	0.0026769	0.0134183	-2.14699	3	-4.79214	0.000605546	0.0034493	YOL143C	S000005503
Lap3p	-0.434816	7.54073	-0.076419	-11.328	5.30365e-06	0.000185706	4.61486	23	-14.1515	2.87921e-08	1.22418e-06	YNL239W	S000005183
Ino1p	-0.433231	9.04257	-0.0323681	-14.2965	9.84191e-07	6.81269e-05	6.39918	34	-19.7779	9.0662e-10	1.19926e-07	YJL153C	S000003689
Atp4p	-0.432841	7.899	-0.0402123	-12.9814	1.98616e-06	9.85217e-05	5.66072	15	-15.3392	1.26184e-08	6.92806e-07	YPL078C	S000005999
Atg42p	-0.432748	5.47249	-0.112436	-8.69826	3.41933e-05	0.000656567	2.60166	5	-8.74387	3.36907e-06	5.72983e-05	YBR139W	S000000343
Rgi1p	-0.432276	4.52002	-0.0959391	-6.01753	0.000400012	0.00343837	-0.081229	8	-6.88967	3.0198e-05	0.000316746	YER067W	S000000869
Mrpl36p	-0.428319	3.50958	-0.0375406	-7.13973	0.000131042	0.0016453	1.13728	1	-5.22684	0.000309325	0.00201782	YBR122C	S000000326
Idh2p	-0.423926	7.57328	-0.0112037	-12.2111	3.09155e-06	0.000131446	5.19123	14	-14.2559	2.6713e-08	1.15643e-06	YOR136W	S000005662
Sdh3p	-0.423336	4.41369	0.023764	-8.197	5.1478e-05	0.000863163	2.15642	2	-6.70149	3.85753e-05	0.000373365	YKL141W	S000001624
Cox26p	-0.423259	3.59466	-0.0426072	-7.82148	7.09055e-05	0.00103574	1.80746	1	-5.35699	0.000254298	0.00170559	YDR119W-A	S000113555
Mic26p	-0.420613	2.02198	-0.0654937	-2.8184	0.0239342	0.0647583	-4.47194	2	-3.15216	0.00950645	0.0304232	YGR235C	S000003467
Mcr1p	-0.420512	8.12161	-0.013594	-14.551	8.65187e-07	6.42308e-05	6.53374	12	-16.1226	7.55773e-09	5.06821e-07	YKL150W	S000001633
Rtc3p	-0.418261	5.50583	-0.0529249	-7.80622	7.1853e-05	0.00103686	1.79299	9	-8.81484	3.12012e-06	5.50298e-05	YHR087W	S000001129
Xrs2p	-0.417143	2.70494	-0.113851	-4.39513	0.00265524	0.013366	-2.13822	1	-4.06573	0.00197268	0.00889576	YDR369C	S000002777
Atp18p	-0.415362	3.55368	-0.0386562	-5.48254	0.000717718	0.00519091	-0.718657	2	-5.2941	0.000279459	0.00184831	YML081C-A	S000007247
Ndi1p	-0.415286	5.27126	0.00146149	-7.33293	0.000109611	0.00142615	1.33223	9	-8.32482	5.3547e-06	7.96847e-05	YML120C	S000004589
Pho8p	-0.411057	2.43126	-0.0867708	-3.28813	0.0120061	0.0391515	-3.75077	3	-3.69397	0.00370462	0.0145077	YDR481C	S000002889
Atp17p	-0.407501	6.03047	-0.0398415	-9.2669	2.20033e-05	0.000513052	3.08038	8	-9.99309	9.32246e-07	2.12295e-05	YDR377W	S000002785
Mrp4p	-0.403582	2.23837	-0.00919431	-3.456	0.00944389	0.0328261	-3.49695	1	-3.43694	0.00577597	0.020848	YHL004W	S000000996
Fdh1p	-0.402758	1.8024	-0.0699305	-2.54525	0.0360988	0.0883364	-4.89406	2	-2.8655	0.0157618	0.0450525	YOR388C	S000005915
Slx9p	-0.399937	2.45334	-0.0051983	-3.91419	0.00500356	0.0205405	-2.8198	1	-3.72364	0.00352092	0.0139027	YGR081C	S000003313
Gsy1p	-0.396968	5.15608	-0.00382468	-10.3507	1.00924e-05	0.000279419	3.92332	3	-8.09191	6.98107e-06	9.83546e-05	YFR015C	S000001911
Vrp1p	-0.396848	4.35903	0.00553481	-8.60775	3.67605e-05	0.000689186	2.52294	2	-6.60608	4.37489e-05	0.000416665	YLR337C	S000004329
Mam33p	-0.39673	5.20787	0.0103466	-10.6771	8.094e-06	0.000243947	4.16098	3	-8.19603	6.19626e-06	8.83431e-05	YIL070C	S000001332
Fmp40p	-0.392393	3.9061	0.0100132	-5.34532	0.000838844	0.00565804	-0.888473	5	-5.84778	0.000124137	0.000952694	YPL222W	S000006143
Pbi2p	-0.389437	6.1691	0.00295382	-9.08767	2.52191e-05	0.000545878	2.93238	11	-10.3249	6.77487e-07	1.75876e-05	YNL015W	S000004960
Uip4p	-0.388821	3.46348	0.00977459	-8.41169	4.30969e-05	0.000765773	2.34991	1	-5.15697	0.000343968	0.00219383	YPL186C	S000006107
Glc8p	-0.38816	6.1306	0.0662362	-10.8001	7.45988e-06	0.000227729	4.24873	6	-10.2318	7.40289e-07	1.85653e-05	YMR311C	S000004928
Nyv1p	-0.381966	3.77019	-0.0201817	-6.42475	0.000262478	0.00258248	0.378719	2	-5.63075	0.00016975	0.00123601	YLR093C	S000004083
Fun14p	-0.375687	2.82149	0.0387316	-5.17072	0.00102676	0.00652797	-1.1084	1	-4.22707	0.00150839	0.00718294	YAL008W	S000000006
Mdh1p	-0.372372	7.08742	0.0395234	-10.8	7.46024e-06	0.000227729	4.24868	15	-12.7683	8.17675e-08	3.042e-06	YKL085W	S000001568
Npc2p	-0.371037	5.3302	-0.0440328	-7.95626	6.31191e-05	0.000969591	1.93428	7	-8.44594	4.67516e-06	7.37189e-05	YDL046W	S000002204
Hsp26p	-0.369569	5.33807	0.0336874	-6.80348	0.000180435	0.00201698	0.788017	35	-8.46221	4.59121e-06	7.28778e-05	YBR072W	S000000276
Qcr6p	-0.369348	2.49767	0.0172567	-4.23831	0.00325225	0.0152433	-2.35693	1	-3.78336	0.00317926	0.0128738	YFR033C	S000001929
Bol3p	-0.368099	3.81068	0.0523889	-6.79676	0.000181615	0.00202067	0.780902	2	-5.69493	0.00015464	0.00115346	YAL046C	S000000044
Cse2p	-0.367992	2.05655	0.0200842	-3.24425	0.0127914	0.0412128	-3.81753	1	-3.19746	0.00877901	0.0285168	YNR010W	S000005293
Atp5p	-0.366448	7.63697	0.00950445	-12.0815	3.33864e-06	0.000135826	5.10935	16	-14.4621	2.30688e-08	1.03636e-06	YDR298C	S000002706
Pre6p	-0.363932	1.8912	0.264302	-2.95024	0.0196726	0.0566204	-4.26839	1	-2.98126	0.012847	0.0387198	YOL038W	S000005398
Scw11p	-0.361331	1.70941	-0.129948	-2.64444	0.0310751	0.0794746	-4.7409	1	-2.74436	0.0195251	0.0534973	YGL028C	S000002996
Pgm2p	-0.359744	6.77955	-0.0981784	-9.3946	1.99929e-05	0.000471317	3.18426	26	-11.8987	1.6613e-07	5.41857e-06	YMR105C	S000004711
Nqm1p	-0.358954	6.37935	-0.133917	-9.01125	2.6748e-05	0.000568635	2.86848	17	-10.8456	4.17491e-07	1.18339e-05	YGR043C	S000003275
Mia40p	-0.357596	4.48832	-0.0428029	-6.07901	0.000374884	0.00324582	-0.0104255	8	-6.83321	3.24847e-05	0.000336287	YKL195W	S000001678
Rci37p	-0.354483	3.63421	-0.0359631	-6.38846	0.000272306	0.00262275	0.338583	2	-5.41805	0.000232163	0.00158845	YIL077C	S000001339
Vtc3p	-0.352653	3.68354	-0.00499892	-5.64618	0.000597863	0.00459197	-0.519553	3	-5.49471	0.000207233	0.00145124	YPL019C	S000005940
Leu4p	-0.35021	6.48711	0.0628098	-9.16431	2.37836e-05	0.00052434	2.99598	18	-11.121	3.25756e-07	9.57562e-06	YNL104C	S000005048
Sol4p	-0.346488	5.2101	-0.0206301	-8.2061	5.10878e-05	0.000862696	2.16471	6	-8.20053	6.1645e-06	8.83431e-05	YGR248W	S000003480
Cpd1p	-0.345989	2.825	-0.0203396	-5.80301	0.000503464	0.00406355	-0.332176	1	-4.23196	0.00149625	0.00713942	YGR247W	S000003479
Sgf73p	-0.341036	1.72411	0.0669358	-2.72338	0.0275946	0.0722008	-4.61885	1	-2.76351	0.0188752	0.0519558	YGL066W	S000003034
Yap1p	-0.340228	2.13981	-0.0840853	-3.56824	0.0080607	0.0294064	-3.32882	1	-3.30684	0.00724746	0.0247523	YML007W	S000004466
Ilv2p	-0.340063	5.98852	0.0549127	-8.05675	5.7935e-05	0.0009184	2.02769	21	-9.89445	1.02678e-06	2.22507e-05	YMR108W	S000004714
Mmf1p	-0.339676	6.16776	0.05009	-9.22982	2.26289e-05	0.000513052	3.04997	11	-10.3217	6.79572e-07	1.75876e-05	YIL051C	S000001313
Ecm38p	-0.337193	4.1264	-0.0443464	-7.12434	0.00013294	0.0016453	1.12158	3	-6.20961	7.47486e-05	0.000647187	YLR299W	S000004290
Mrpl40p	-0.3365	4.50296	-0.0433666	-8.77387	3.2202e-05	0.000628467	2.66689	3	-6.85925	3.14077e-05	0.000326558	YPL173W	S000006094
Mdh3p	-0.335679	5.42144	0.0158327	-8.09879	5.59088e-05	0.000898358	2.06648	8	-8.63607	3.78927e-06	6.30927e-05	YDL078C	S000002236
Pet123p	-0.334342	3.42912	0.0485239	-5.19488	0.000998189	0.00637182	-1.07771	3	-5.10518	0.000372293	0.00232049	YOR158W	S000005684
Sdh7p	-0.333424	2.72953	0.0240649	-5.6714	0.000581446	0.00453909	-0.489201	1	-4.09961	0.00186409	0.00850268	YDR511W	S000002919
Ygr201Cp	-0.333141	3.56956	-0.0575129	-5.53417	0.00067725	0.00499305	-0.65543	3	-5.31842	0.000269428	0.00178693	YGR201C	S000003433
Lsp1p	-0.331729	6.46081	0.0575796	-8.97046	2.76065e-05	0.000574652	2.83418	20	-11.0532	3.46091e-07	1.00493e-05	YPL004C	S000005925
Seg1p	-0.330258	2.91657	-0.0144852	-4.19524	0.00344077	0.0158769	-2.41761	3	-4.36021	0.0012118	0.00602357	YMR086W	S000004692
Rnr1p	-0.328661	3.17066	0.0135761	-4.42821	0.00254523	0.0130047	-2.09253	4	-4.7234	0.000675059	0.00378192	YER070W	S000000872
Fpr2p	-0.327963	2.86439	-0.044367	-4.11206	0.00383932	0.0170101	-2.53553	3	-4.28697	0.0013665	0.00668096	YDR519W	S000002927
Mrp49p	-0.326815	2.39739	0.00482371	-4.42475	0.00255648	0.0130342	-2.09729	1	-3.64858	0.00400503	0.0154054	YKL167C	S000001650
Cit3p	-0.326366	2.49948	-0.0713724	-4.80368	0.00159236	0.00906218	-1.58493	1	-3.7858	0.00316605	0.0128422	YPR001W	S000006205
Vps28p	-0.325978	2.42776	-0.0314761	-4.54301	0.00220035	0.0116682	-1.93516	1	-3.68928	0.00373456	0.014601	YPL065W	S000005986
Fun19p	-0.324403	2.41217	0.00446507	-4.51291	0.00228556	0.0120663	-1.97625	1	-3.66838	0.00387104	0.0150113	YAL034C	S000002134
Hsp78p	-0.323445	6.83342	-0.186093	-9.11087	2.47746e-05	0.000541178	2.95168	34	-12.047	1.46751e-07	5.06398e-06	YDR258C	S000002666
Lys1p	-0.323375	6.54948	0.0712249	-10.3133	1.03552e-05	0.000280178	3.8956	11	-11.2831	2.82175e-07	8.61357e-06	YIR034C	S000001473
Zta1p	-0.316843	4.43459	0.0202696	-6.2454	0.000315232	0.00286595	0.178757	7	-6.73821	3.67628e-05	0.000360215	YBR046C	S000000250
Ngl1p	-0.31566	1.99524	-0.0141084	-3.39952	0.010234	0.0348931	-3.58205	1	-3.11715	0.0101102	0.0318419	YOL042W	S000005402
Tre1p	-0.315532	2.71379	-0.072301	-6.22937	0.000320494	0.0029015	0.160685	1	-4.0779	0.00193292	0.00878297	YPL176C	S000006097
Ynk1p	-0.315196	6.04372	-0.0186204	-8.68717	3.44967e-05	0.000657093	2.59206	13	-10.0244	9.0423e-07	2.11076e-05	YKL067W	S000001550
Pzf1p	-0.314066	1.07911	0.034973	-1.74329	0.12174	0.217452	-6.09054	1	-1.90957	0.0833475	0.164247	YPR186C	S000006390
Thi20p	-0.309898	3.97706	0.0318081	-5.58187	0.000642099	0.0048381	-0.597353	6	-5.96295	0.000105424	0.000839514	YOL055C	S000005416
Nup60p	-0.306406	2.99177	0.0555237	-5.04917	0.00118484	0.00719667	-1.26405	2	-4.46655	0.00101913	0.00525226	YAR002W	S000000063
Faa1p	-0.306363	6.90666	0.0159325	-10.2333	1.09429e-05	0.000292754	3.83605	16	-12.2512	1.23976e-07	4.40577e-06	YOR317W	S000005844
Mnp1p	-0.305286	5.31585	-0.0165989	-10.3719	9.94724e-06	0.00027864	3.93894	5	-8.41632	4.83228e-06	7.52003e-05	YGL068W	S000003036
Grx2p	-0.303732	5.12493	-0.00412728	-7.1901	0.000125036	0.00160059	1.18851	10	-8.02977	7.50017e-06	0.000102632	YDR513W	S000002921
Pfk26p	-0.302753	3.30296	-0.0405598	-5.16541	0.00103316	0.00652797	-1.11516	3	-4.91718	0.000497781	0.00294098	YIL107C	S000001369
Pho81p	-0.302193	2.83062	-0.0239932	-8.45087	4.17387e-05	0.000747963	2.38476	1	-4.2398	0.00147699	0.00707588	YGR233C	S000003465
Ura10p	-0.301688	2.8716	0.0435641	-3.89665	0.00512388	0.0209262	-2.84525	5	-4.29706	0.00134402	0.00659815	YMR271C	S000004884
Ape1p	-0.301626	5.60181	0.0312015	-8.05048	5.82438e-05	0.0009184	2.02189	11	-9.02167	2.50143e-06	4.61698e-05	YKL103C	S000001586
His4p	-0.301538	4.93813	0.0708007	-6.2467	0.000314812	0.00286595	0.180213	23	-7.66444	1.15311e-05	0.000146822	YCL030C	S000000535
Ydr061Wp	-0.29979	1.98157	-0.0342015	-3.49747	0.00890532	0.0315529	-3.43467	1	-3.09928	0.0104334	0.0325584	YDR061W	S000002468
Ixr1p	-0.299446	4.44406	-0.0205818	-7.92793	6.46726e-05	0.000976591	1.90778	4	-6.7549	3.59696e-05	0.000353899	YKL032C	S000001515
Eis1p	-0.299035	7.09892	0.0279269	-9.46902	1.89169e-05	0.000459604	3.24421	32	-12.8018	7.96309e-08	3.042e-06	YMR031C	S000004633
Htb2p	-0.298657	5.626	0.0187865	-7.13429	0.00013171	0.0016453	1.13173	31	-9.07439	2.36592e-06	4.43563e-05	YBL002W	S000000098
Rfs1p	-0.296923	4.5303	-0.0318718	-6.19457	0.000332254	0.00296821	0.121342	9	-6.90804	2.94919e-05	0.000314097	YBR052C	S000000256
Sky1p	-0.296757	1.99465	0.0316937	-3.56285	0.00812196	0.0295242	-3.33687	1	-3.11638	0.010124	0.0318431	YMR216C	S000004829
Fmc1p	-0.296484	2.63755	-0.0293717	-6.67828	0.000203879	0.00218285	0.654616	1	-3.97331	0.00230382	0.0100465	YIL098C	S000001360
Bat1p	-0.29547	5.60734	0.0292649	-7.93108	6.44978e-05	0.000976591	1.91073	12	-9.0337	2.46979e-06	4.59419e-05	YHR208W	S000001251
Ygr130Cp	-0.293946	5.37071	0.00664125	-6.86853	0.000169451	0.00192126	0.856603	24	-8.52995	4.25882e-06	6.89814e-05	YGR130C	S000003362
Rtn2p	-0.292834	4.35202	-0.0605383	-6.0117	0.000402487	0.0034472	-0.0879601	8	-6.59389	4.44614e-05	0.00042009	YDL204W	S000002363
Arg4p	-0.291569	7.09228	0.0924132	-9.21753	2.28406e-05	0.000513052	3.03987	38	-12.7825	8.08573e-08	3.042e-06	YHR018C	S000001060
Mmo1p	-0.2915	0.636429	-0.0358007	-1.11115	0.300675	0.430233	-6.88619	1	-1.27009	0.230978	0.359155	YKL044W	S000001527
Aim41p	-0.290961	5.73337	-0.0534422	-7.62092	8.45619e-05	0.00116383	1.61536	19	-9.31135	1.84769e-06	3.63583e-05	YOR215C	S000005741
Gpt2p	-0.290845	3.38817	0.000905864	-5.52185	0.000686672	0.0050052	-0.670483	3	-5.0438	0.000409102	0.00247663	YKR067W	S000001775
Utr2p	-0.290655	1.97128	0.0415124	-3.5617	0.00813503	0.0295267	-3.33858	1	-3.08582	0.0106837	0.0331379	YEL040W	S000000766
Ego4p	-0.290245	4.01953	-0.150506	-5.56401	0.000655021	0.00488964	-0.619065	7	-6.03249	9.56032e-05	0.000779559	YNR034W-A	S000007525
Sdh5p	-0.290208	2.77873	-0.055565	-4.13043	0.0037472	0.0167906	-2.50941	3	-4.16765	0.00166444	0.00771018	YOL071W	S000005432
Mge1p	-0.289031	5.80147	0.0104291	-7.91821	6.52155e-05	0.000976591	1.89867	16	-9.46419	1.57954e-06	3.1872e-05	YOR232W	S000005758
Cox13p	-0.286197	1.79319	-0.089482	-2.46093	0.0410212	0.0976715	-5.02395	6	-2.85351	0.0160993	0.0457429	YGL191W	S000003159
Qcr10p	-0.285124	1.80682	0.00313588	-3.17525	0.0141381	0.04437	-3.92283	1	-2.87126	0.015602	0.0447089	YHR001W-A	S000003529
Cor1p	-0.284922	6.02863	0.0562777	-7.77224	7.40142e-05	0.00105526	1.76067	28	-9.98875	9.36201e-07	2.12295e-05	YBL045C	S000000141
Puf3p	-0.283495	1.42218	-0.00933829	-2.09094	0.0720274	0.147843	-5.58593	3	-2.36874	0.0378284	0.0890895	YLL013C	S000003936
Acp1p	-0.283007	4.57772	-0.0322304	-6.11546	0.000360813	0.00314688	0.03133	11	-6.99323	2.64413e-05	0.000291467	YKL192C	S000001675
Adp1p	-0.281667	3.05513	0.0296348	-4.77641	0.00164639	0.00931131	-1.62111	3	-4.55687	0.000880785	0.0047127	YCR011C	S000000604
Pdc6p	-0.27977	5.39445	-0.0314044	-7.07865	0.000138761	0.00167711	1.07479	18	-8.57949	4.03223e-06	6.59876e-05	YGR087C	S000003319
Gad1p	-0.279491	3.3874	-0.0286147	-4.82265	0.00155592	0.00890539	-1.55983	5	-5.04266	0.000409825	0.00247663	YMR250W	S000004862
Yra2p	-0.278781	2.14196	0.0258747	-4.33374	0.00287338	0.0140772	-2.22342	1	-3.30967	0.00721178	0.024692	YKL214C	S000001697
Nat2p	-0.277795	2.01848	-0.0532923	-3.88107	0.00523338	0.021264	-2.8679	1	-3.14757	0.00958346	0.0306285	YGR147C	S000003379
Tfc7p	-0.277421	1.39515	-0.0358561	-2.33354	0.0497861	0.113219	-5.21922	1	-2.33313	0.0402576	0.0936067	YOR110W	S000005636
Pot1p	-0.276953	2.3245	0.0993319	-5.3296	0.000854103	0.0057173	-0.908096	1	-3.55127	0.00473699	0.0176507	YIL160C	S000001422
Mdm38p	-0.276226	3.96125	-0.00764752	-5.05566	0.00117576	0.00716802	-1.2557	13	-5.93717	0.000109333	0.000850727	YOL027C	S000005387
Mrx9p	-0.274298	1.82772	0.0348057	-3.33162	0.0112782	0.0372448	-3.68476	1	-2.8985	0.0148689	0.0431216	YDL027C	S000002185
Sfb2p	-0.271798	1.51273	-0.0343479	-2.59023	0.0337247	0.0842587	-4.82465	1	-2.4876	0.0307096	0.0760078	YNL049C	S000004994
Str3p	-0.270812	3.78496	0.0234158	-6.22367	0.00032239	0.00290761	0.154245	4	-5.65412	0.000164074	0.00120947	YGL184C	S000003152
Spc34p	-0.268471	1.76558	-0.0156876	-3.21943	0.0132594	0.0423198	-3.85536	1	-2.81754	0.0171561	0.0480574	YKR037C	S000001745
Zeo1p	-0.2683	3.89904	0.0820461	-4.72673	0.00175006	0.00978143	-1.68729	32	-5.8364	0.000126171	0.000962865	YOL109W	S000005469
Ssa2p	-0.266847	3.61906	-0.0532117	-4.49428	0.00234009	0.0122456	-2.00173	18	-5.39462	0.000240403	0.00163077	YLL024C	S000003947
Ymr31p	-0.265635	2.78456	0.0106299	-5.06818	0.00115845	0.0071185	-1.23958	2	-4.17573	0.00164227	0.00766713	YFR049W	S000001945
His1p	-0.265314	5.20941	0.0323579	-7.34883	0.00010803	0.0014133	1.34809	11	-8.19914	6.17432e-06	8.83431e-05	YER055C	S000000857
Mic27p	-0.26501	2.07934	-0.0898963	-3.03505	0.0173578	0.0510866	-4.13781	3	-3.22736	0.00833024	0.0275094	YNL100W	S000005044
Cyt2p	-0.263416	1.38772	-0.0329816	-2.37402	0.046813	0.107901	-5.15734	1	-2.32333	0.0409522	0.0947593	YKL087C	S000001570
Cox4p	-0.26309	3.50452	0.0614788	-5.55399	0.000662396	0.00491329	-0.631266	4	-5.21914	0.000312955	0.00203037	YGL187C	S000003155
Atp1p	-0.259649	7.03524	-0.00684871	-8.47093	4.10619e-05	0.000747963	2.40255	57	-12.6171	9.22052e-08	3.37755e-06	YBL099W	S000000195
Hmi1p	-0.25893	1.70538	-0.0305619	-3.15145	0.0146368	0.0453189	-3.95923	1	-2.73911	0.019707	0.0538718	YOL095C	S000005455
Ygr127Wp	-0.258889	2.31103	-0.063359	-3.80771	0.0057839	0.0229908	-2.97491	2	-3.53336	0.00488613	0.0180931	YGR127W	S000003359
Dpc13p	-0.25887	2.17208	-0.0169113	-5.12977	0.00107726	0.00673215	-1.1606	1	-3.34936	0.00672852	0.0234219	YGL041W-A	S000028826
Mef1p	-0.256935	4.71773	-0.0431697	-9.18774	2.33631e-05	0.000519884	3.01533	5	-7.24892	1.91543e-05	0.00022139	YLR069C	S000004059
Imo32p	-0.256821	1.25249	-0.0253472	-2.13761	0.0670916	0.140497	-5.51609	1	-2.14385	0.055913	0.120807	YGR031W	S000003263
Mrp21p	-0.256041	2.20179	-0.00233636	-5.49438	0.000708203	0.00514095	-0.704118	1	-3.38856	0.00628368	0.022198	YBL090W	S000000186
Cbp4p	-0.254099	2.05113	-0.00814072	-4.58484	0.00208767	0.0111954	-1.8783	1	-3.19034	0.00888945	0.0287579	YGR174C	S000003406
Ygp1p	-0.254066	2.75173	-0.270223	-3.54937	0.00827722	0.0298607	-3.35699	10	-4.13027	0.0017712	0.00812568	YNL160W	S000005104
Ugp1p	-0.253374	5.31652	0.0685486	-6.42844	0.000261501	0.00258248	0.382794	39	-8.41769	4.82485e-06	7.52003e-05	YKL035W	S000001518
Fum1p	-0.252149	3.11163	0.0054811	-3.88925	0.00517556	0.021101	-2.856	16	-4.63802	0.000773336	0.0042232	YPL262W	S000006183
Cwh41p	-0.250899	3.35176	-0.0863138	-5.31758	0.000865982	0.00575951	-0.923129	4	-4.98952	0.000444874	0.00267486	YGL027C	S000002995
Coq5p	-0.250278	3.86722	-0.104343	-5.73373	0.000542962	0.00432372	-0.41454	6	-5.78522	0.000135764	0.00102947	YML110C	S000004578
Swi3p	-0.249296	2.79085	-0.0286267	-4.11243	0.00383746	0.0170101	-2.53501	4	-4.18447	0.00161862	0.00757159	YJL176C	S000003712
Fmp45p	-0.249045	1.22609	-0.0281155	-2.11488	0.0694527	0.144425	-5.55015	1	-2.10852	0.0594174	0.126315	YDL222C	S000002381
Lat1p	-0.247783	4.83832	-0.0291124	-5.92504	0.000441405	0.00367477	-0.188674	28	-7.47425	1.45103e-05	0.00017449	YNL071W	S000005015
Puf4p	-0.245271	2.15207	-0.0371147	-3.56418	0.0081068	0.0295142	-3.33488	2	-3.32298	0.00704581	0.0242429	YGL014W	S000002982
Def1p	-0.244467	4.44624	-0.0498942	-6.245	0.000315363	0.00286595	0.178304	9	-6.75874	3.57897e-05	0.00035359	YKL054C	S000001537
Slm1p	-0.243241	3.82592	0.037704	-6.14638	0.000349341	0.00308067	0.0666003	5	-5.71919	0.000149308	0.00111793	YIL105C	S000001367
Gut2p	-0.242288	4.84507	0.0159173	-6.47633	0.000249182	0.00254637	0.435484	13	-7.48699	1.42867e-05	0.000173554	YIL155C	S000001417
Lpd1p	-0.242093	5.35745	-0.00744708	-6.48281	0.000247564	0.00254073	0.4426	35	-8.50237	4.39089e-06	7.064e-05	YFL018C	S000001876
Rpl37Bp	-0.241659	2.1008	-0.0352817	-3.1528	0.014608	0.0452886	-3.95716	3	-3.25554	0.00792864	0.0265142	YDR500C	S000002908
Vac8p	-0.241141	4.48148	-0.000572441	-5.94846	0.000430494	0.00363477	-0.161365	12	-6.82107	3.30003e-05	0.000337226	YEL013W	S000000739
Yhb1p	-0.23984	3.41569	-0.0482548	-5.16511	0.00103352	0.00652797	-1.11553	5	-5.08502	0.000383979	0.00236241	YGR234W	S000003466
Dld1p	-0.238198	4.52534	-0.0106238	-7.09343	0.000136848	0.00167094	1.08995	7	-6.89917	2.98306e-05	0.000315674	YDL174C	S000002333
Vma8p	-0.238158	1.88717	0.0572333	-2.5795	0.0342757	0.0851536	-4.8412	7	-2.976	0.0129667	0.0388837	YEL051W	S000000777
Ecm15p	-0.237545	3.74962	0.0353896	-6.87774	0.000167958	0.00191344	0.866269	4	-5.5983	0.000177982	0.00128416	YBL001C	S000000097
Qcr7p	-0.236614	2.17288	0.0144707	-2.8792	0.0218603	0.0613068	-4.37801	9	-3.35041	0.00671611	0.023413	YDR529C	S000002937
Sps19p	-0.236165	2.0902	0.0198344	-5.90112	0.000452869	0.00371821	-0.216649	1	-3.24161	0.00812453	0.0269798	YNL202W	S000005146
Tog1p	-0.234537	2.07337	-0.0385493	-5.86259	0.000472036	0.00384904	-0.261869	1	-3.21952	0.00844556	0.0278131	YER184C	S000000986
Spa2p	-0.234041	1.60732	0.0447181	-3.16464	0.0143581	0.0448726	-3.93905	1	-2.61125	0.0246991	0.0637146	YLL021W	S000003944
Gpg1p	-0.233513	2.65596	-0.106817	-3.95963	0.00470589	0.019623	-2.75406	4	-3.9985	0.0022082	0.0097546	YGL121C	S000003089
Cox2p	-0.232692	1.90663	0.0452796	-3.12797	0.015147	0.0462966	-3.99518	2	-3.00139	0.0123985	0.0375583	Q0250	S000007281
Glc3p	-0.231953	5.29199	-0.0464259	-6.85901	0.000171012	0.00192976	0.846589	18	-8.36727	5.10512e-06	7.74222e-05	YEL011W	S000000737
Sco1p	-0.231937	1.66126	-0.0371865	-3.38839	0.0103978	0.0351664	-3.59885	1	-2.68161	0.021814	0.0580325	YBR037C	S000000241
Lso2p	-0.23166	1.94167	-0.0338262	-4.86051	0.00148589	0.00856225	-1.50987	1	-3.04713	0.0114375	0.0350284	YGR169C-A	S000028521
Yta7p	-0.231628	1.6153	0.010685	-3.22863	0.0130839	0.0419638	-3.84134	1	-2.62167	0.0242493	0.0630323	YGR270W	S000003502
Arg5,6p	-0.231097	4.91515	0.0803599	-5.80782	0.000500843	0.00405615	-0.326482	41	-7.62035	1.21576e-05	0.000151687	YER069W	S000000871
Mic10p	-0.228859	2.37362	-0.0533938	-4.41558	0.00258662	0.0131597	-2.10995	2	-3.61678	0.00423042	0.0160905	YCL057C-A	S000007547
Hyr1p	-0.227797	1.90712	0.026794	-2.64443	0.0310755	0.0794746	-4.74091	6	-3.00203	0.0123844	0.0375583	YIR037W	S000001476
Cbf1p	-0.225798	2.0947	-0.0665469	-3.22043	0.0132403	0.0423198	-3.85385	3	-3.24753	0.00804075	0.0267737	YJR060W	S000003821
Gph1p	-0.225529	6.2556	-0.144789	-7.36414	0.000106531	0.00140139	1.36334	43	-10.5365	5.55133e-07	1.50201e-05	YPR160W	S000006364
Sam50p	-0.224917	1.5276	-0.022315	-2.45026	0.0416908	0.0988702	-5.04034	2	-2.50707	0.0296758	0.0742207	YNL026W	S000004971
Ecm29p	-0.224511	1.97273	-0.0311574	-3.34424	0.0110759	0.0367806	-3.66564	2	-3.08772	0.010648	0.0330977	YHL030W	S000001022
Pex14p	-0.223872	3.28819	-0.0118647	-6.99791	0.000149754	0.00177395	0.991545	3	-4.89537	0.000515006	0.00302593	YGL153W	S000003121
Adh5p	-0.222686	2.21669	0.0774148	-3.13136	0.0150723	0.0461274	-3.99	5	-3.40825	0.00607172	0.0216743	YBR145W	S000000349
Rho5p	-0.222605	2.62016	0.0405615	-5.7242	0.000548659	0.00435452	-0.425921	2	-3.94956	0.00239794	0.0103246	YNL180C	S000005124
Ssq1p	-0.221904	2.04094	-0.0440685	-2.82441	0.0237203	0.0646202	-4.46265	6	-3.177	0.00910031	0.0293602	YLR369W	S000004361
Pcs60p	-0.220559	3.11057	0.0140715	-4.69111	0.00182879	0.010016	-1.73497	5	-4.63648	0.000775234	0.00422387	YBR222C	S000000426
Ypl199Cp	-0.219424	2.32576	0.0107462	-3.44771	0.00955566	0.0331662	-3.50942	4	-3.55295	0.00472326	0.0176271	YPL199C	S000006120
Yvc1p	-0.218585	1.74235	0.0372172	-4.13305	0.00373423	0.0167759	-2.50569	1	-2.78727	0.0180988	0.0501668	YOR087W	S000005613
Nhp6Ap	-0.218029	2.21312	0.0939422	-3.50065	0.00886551	0.0314587	-3.42991	3	-3.40353	0.00612187	0.0217231	YPR052C	S000006256
Gcv2p	-0.216961	4.2677	0.00415117	-6.31521	0.000293412	0.00277563	0.257073	8	-6.4486	5.3988e-05	0.00049143	YMR189W	S000004801
Sdh8p	-0.215642	1.66862	0.0628783	-2.54719	0.0359928	0.0881676	-4.89107	3	-2.6912	0.0214476	0.0573783	YBR269C	S000000473
Nca2p	-0.215472	1.52784	-0.0394318	-2.49069	0.03921	0.0942069	-4.97815	2	-2.50738	0.0296592	0.0742207	YPR155C	S000006359
Hda1p	-0.214348	2.52582	-0.00210381	-5.59219	0.000634763	0.004798	-0.584831	2	-3.82139	0.00297975	0.0122911	YNL021W	S000004966
Osh2p	-0.212971	3.20905	-0.00387586	-4.99608	0.00126214	0.00758876	-1.33271	5	-4.77929	0.00061794	0.00350931	YDL019C	S000002177
Sod2p	-0.212741	3.25156	0.0305636	-5.1012	0.00111412	0.00690811	-1.19717	5	-4.8415	0.000560321	0.00323032	YHR008C	S000001050
Dsd1p	-0.212651	2.07033	-0.0378349	-3.75285	0.00623625	0.0244219	-3.05537	2	-3.21552	0.00850498	0.0278931	YGL196W	S000003164
Aim18p	-0.211984	1.45039	0.00220776	-2.97216	0.0190451	0.0554347	-4.23462	1	-2.40584	0.0354493	0.0848288	YHR198C	S000001241
Odc1p	-0.21169	1.82098	0.00309837	-3.11445	0.0154493	0.0467999	-4.0159	2	-2.88971	0.0151015	0.0436898	YPL134C	S000006055
Sec9p	-0.210785	1.48642	0.0191445	-2.4369	0.0425454	0.100234	-5.06088	2	-2.45313	0.0326273	0.0797593	YGR009C	S000003241
Msy1p	-0.210055	1.6688	-0.0785392	-4.03255	0.00426748	0.0183741	-2.64913	1	-2.69144	0.0214387	0.0573783	YPL097W	S000006018
Cmk1p	-0.209868	3.2	-0.0226677	-4.48704	0.00236165	0.0123313	-2.01165	7	-4.76609	0.000630961	0.00356845	YFR014C	S000001910
Ygl082Wp	-0.20974	3.47026	0.0023116	-6.71369	0.00019692	0.00214094	0.692543	4	-5.16721	0.000338642	0.00217333	YGL082W	S000003050
Uso1p	-0.208966	1.62923	0.0337349	-3.83978	0.00553585	0.0222274	-2.92803	1	-2.63983	0.0234842	0.0614459	YDL058W	S000002216
Ura8p	-0.207474	2.36637	-0.0329761	-3.22804	0.013095	0.0419638	-3.84223	7	-3.6071	0.00430163	0.0163352	YJR103W	S000003864
Atp2p	-0.207103	5.29576	0.00130087	-6.27065	0.00030714	0.00285431	0.207148	32	-8.37501	5.061e-06	7.72452e-05	YJR121W	S000003882
Ald4p	-0.205248	5.98802	-0.0535545	-6.96971	0.00015382	0.00180416	0.962293	37	-9.89328	1.02796e-06	2.22507e-05	YOR374W	S000005901
Sol1p	-0.204866	3.04598	-0.0725691	-4.43458	0.00252461	0.0129271	-2.08374	6	-4.54379	0.000899536	0.00478079	YNR034W	S000005317
Vps75p	-0.204535	1.44889	-0.0507959	-3.10358	0.0156971	0.0474698	-4.03258	1	-2.40386	0.0355723	0.0849284	YNL246W	S000005190
Aua1p	-0.203924	1.31307	0.0717096	-2.15799	0.0650425	0.138397	-5.48547	2	-2.22453	0.0486329	0.10811	YFL010W-A	S000001955
Acb1p	-0.203734	2.39913	-0.0309861	-3.15376	0.0145876	0.0452844	-3.9557	10	-3.65091	0.00398902	0.0153936	YGR037C	S000003269
Tbs1p	-0.20355	0.384312	-0.0193814	-0.743145	0.479905	0.60643	-7.2308	1	-0.852239	0.412751	0.548314	YBR150C	S000000354
Ecm4p	-0.202776	2.35997	-0.0406614	-4.00647	0.00441902	0.0188561	-2.68658	3	-3.59856	0.00436545	0.0165249	YKR076W	S000001784
Pih1p	-0.202567	1.05625	-0.0131454	-1.96972	0.086579	0.169839	-5.76534	1	-1.87822	0.0878523	0.170617	YHR034C	S000001076
Hta1p	-0.201618	3.15862	-0.0147066	-4.68218	0.00184914	0.0100751	-1.74696	6	-4.70593	0.000694036	0.00387002	YDR225W	S000002633
Put2p	-0.201506	4.90815	-0.00736473	-6.16662	0.000342049	0.00302758	0.0896261	19	-7.60696	1.23551e-05	0.000153216	YHR037W	S000001079
Mrp17p	-0.201369	1.39085	0.0100622	-2.93971	0.0199819	0.0572695	-4.28463	1	-2.32745	0.0406588	0.0942634	YKL003C	S000001486
Ptc1p	-0.201124	1.66242	-0.0543512	-4.44955	0.00247688	0.01271	-2.06312	1	-2.68312	0.0217561	0.0580082	YDL006W	S000002164
Gga2p	-0.20043	4.48221	-0.0232472	-5.65301	0.000593366	0.00457218	-0.511323	17	-6.82236	3.29452e-05	0.000337226	YHR108W	S000001150
Vps54p	-0.199576	1.66151	-0.004365	-4.54542	0.0021937	0.0116682	-1.93189	1	-2.68193	0.0218017	0.0580325	YDR027C	S000002434
Sse2p	-0.199062	5.39829	-0.0657821	-6.70088	0.000199407	0.00215813	0.678834	22	-8.58751	3.99681e-06	6.59876e-05	YBR169C	S000000373
Mic60p	-0.198777	2.12287	-0.0257024	-4.23622	0.00326114	0.0152549	-2.35987	2	-3.28455	0.00753578	0.0254506	YKR016W	S000001724
Gos1p	-0.198466	2.13876	-0.0706662	-3.23929	0.0128835	0.0414535	-3.82509	4	-3.30545	0.00726512	0.0247523	YHL031C	S000001023
Atp12p	-0.198269	1.45856	-0.0161392	-2.4485	0.0418024	0.0990362	-5.04305	2	-2.41657	0.0347889	0.0837536	YJL180C	S000003716
Aco1p	-0.197981	2.45885	0.182052	-3.01144	0.017972	0.0526337	-4.17412	53	-3.73105	0.00347656	0.0137888	YLR304C	S000004295
Mae1p	-0.197449	1.61847	-0.0481095	-4.31531	0.00294264	0.0142697	-2.24911	1	-2.6258	0.024073	0.0626589	YKL029C	S000001512
Rib5p	-0.197125	2.97102	-0.018417	-4.35346	0.00280125	0.0138488	-2.19599	6	-4.43711	0.00106901	0.00545032	YBR256C	S000000460
Mtc3p	-0.195473	1.44655	-0.0440324	-3.315	0.0115507	0.0379954	-3.70996	1	-2.40079	0.0357639	0.0852392	YGL226W	S000003195
Ape3p	-0.195355	4.5963	0.00717176	-5.71408	0.000554779	0.00437394	-0.438017	19	-7.0268	2.5334e-05	0.00028187	YBR286W	S000000490
Sec5p	-0.195331	2.34899	-0.0161427	-5.59293	0.000634242	0.004798	-0.583936	2	-3.58391	0.00447727	0.016841	YDR166C	S000002573
Ldb7p	-0.194898	0.755018	0.0146525	-1.38806	0.204753	0.319474	-6.56314	1	-1.4498	0.175785	0.288452	YBL006C	S000000102
Mir1p	-0.194435	4.56616	0.0020931	-5.76922	0.00052232	0.00418735	-0.372274	17	-6.97241	2.71542e-05	0.000295224	YJR077C	S000003838
Rav2p	-0.194412	1.41368	-0.00930853	-3.18767	0.0138851	0.0437308	-3.90386	1	-2.35755	0.038576	0.0904921	YDR202C	S000002610
Hem2p	-0.19418	3.41705	-0.00997709	-5.35051	0.000833874	0.00565656	-0.882005	6	-5.08705	0.000382785	0.00236241	YGL040C	S000003008
Ilv3p	-0.193581	2.11097	0.0975521	-2.7958	0.0247564	0.0664543	-4.50687	11	-3.2689	0.00774519	0.0260825	YJR016C	S000003777
Spn1p	-0.19273	2.78188	-0.0055672	-4.72137	0.00176166	0.0098232	-1.69445	4	-4.17202	0.00165242	0.00768438	YPR133C	S000006337
Ygl108Cp	-0.192254	1.25917	-0.0578718	-2.61932	0.0322749	0.0821887	-4.77971	1	-2.15278	0.0550588	0.119286	YGL108C	S000003076
Avt1p	-0.191931	1.2065	-0.00596086	-2.45211	0.0415739	0.0987898	-5.0375	1	-2.08225	0.0621584	0.130626	YJR001W	S000003761
Mcm5p	-0.191797	2.81078	-0.0307049	-4.35284	0.00280349	0.0138488	-2.19685	5	-4.21216	0.00154604	0.00731834	YLR274W	S000004264
Psp1p	-0.191417	1.57344	-0.0461236	-4.3235	0.00291165	0.0141772	-2.23769	1	-2.56702	0.0267027	0.068218	YDR505C	S000002913
Bna6p	-0.191354	2.83928	-0.0715943	-3.9811	0.00457197	0.0192233	-2.72309	7	-4.25188	0.00144783	0.00700666	YFR047C	S000001943
Pex22p	-0.191025	1.37986	0.0365601	-3.11977	0.0153296	0.046556	-4.00775	1	-2.31295	0.0417008	0.0960249	YAL055W	S000000051
Clu1p	-0.191016	5.34531	0.0115769	-6.40405	0.000268033	0.00259426	0.355852	26	-8.47718	4.51539e-06	7.21553e-05	YMR012W	S000004614
Rsm23p	-0.190982	1.89808	0.0308964	-2.87046	0.0221467	0.0616383	-4.39151	4	-2.99023	0.0126452	0.0382083	YGL129C	S000003097
Num1p	-0.190855	2.27406	0.0170237	-3.14017	0.0148798	0.0458921	-3.97651	7	-3.48424	0.00532032	0.0194888	YDR150W	S000002557
Ies3p	-0.190804	1.47013	-0.00239018	-3.60187	0.00768981	0.0286982	-3.27872	1	-2.43175	0.0338746	0.081967	YLR052W	S000004042
Uga2p	-0.190109	3.25669	-0.0221991	-6.64235	0.000211218	0.00223515	0.615994	4	-4.84903	0.000553739	0.00320013	YBR006W	S000000210
Vma22p	-0.190001	1.23474	-0.050072	-2.56972	0.0347864	0.0859195	-4.8563	1	-2.12011	0.0582453	0.124888	YHR060W	S000001102
Mic19p	-0.189827	1.47333	-0.0334821	-2.22855	0.0584167	0.127489	-5.37895	4	-2.43596	0.0336252	0.0816956	YFR011C	S000001907
Her1p	-0.189816	1.42791	0.00571759	-3.39585	0.0102877	0.0348931	-3.58758	1	-2.37627	0.0373331	0.0882346	YOR227W	S000005753
Mho1p	-0.188793	3.42068	-0.00228561	-5.45048	0.00074418	0.00530506	-0.758092	6	-5.09251	0.000379597	0.0023537	YJR008W	S000003768
Dak1p	-0.188662	4.8393	-0.101032	-5.93941	0.000434672	0.00364885	-0.171904	21	-7.47608	1.44778e-05	0.00017449	YML070W	S000004535
Oca4p	-0.188377	1.07249	0.0236838	-2.1046	0.0705469	0.145936	-5.56553	1	-1.90051	0.0846269	0.165978	YCR095C	S000000691
Egd1p	-0.188124	2.99342	-0.00171148	-4.25926	0.00316464	0.0149208	-2.32751	7	-4.46889	0.00101526	0.00524365	YPL037C	S000005958
Oac1p	-0.187094	2.10189	0.0222608	-3.57528	0.00798154	0.029282	-3.31833	3	-3.25697	0.0079088	0.026485	YKL120W	S000001603
Bem2p	-0.186479	3.85748	-0.0327897	-5.47939	0.000720266	0.00519091	-0.722517	9	-5.76962	0.00013884	0.00104946	YER155C	S000000957
Tcb1p	-0.185423	4.13812	0.00061639	-5.12214	0.00108696	0.00677501	-1.17035	18	-6.22922	7.27583e-05	0.00063323	YOR086C	S000005612
Sod1p	-0.185311	4.33973	0.0103589	-4.87624	0.00145782	0.00844542	-1.48918	50	-6.5726	4.57368e-05	0.000429524	YJR104C	S000003865
Rnh70p	-0.185279	1.38317	-0.0191436	-3.30579	0.0117046	0.0382813	-3.72394	1	-2.31732	0.041384	0.0953875	YGR276C	S000003508
Ygr266Wp	-0.185148	0.407559	-0.102474	-0.789452	0.453954	0.581736	-7.19363	1	-0.893509	0.391238	0.527186	YGR266W	S000003498
Chd1p	-0.184299	1.39521	-0.0130365	-3.4084	0.0101052	0.0346195	-3.56864	1	-2.3332	0.0402526	0.0936067	YER164W	S000000966
Rsm28p	-0.184098	1.35931	-0.0125813	-3.21712	0.0133039	0.0423484	-3.85889	1	-2.2858	0.0437209	0.100192	YDR494W	S000002902
Arg7p	-0.184086	4.3823	0.0621658	-5.55688	0.000660257	0.00491272	-0.627741	16	-6.64658	4.14669e-05	0.000398115	YMR062C	S000004666
Cym1p	-0.18376	2.25188	-0.0146505	-3.56788	0.00806485	0.0294064	-3.32937	4	-3.45483	0.0055991	0.0203224	YDR430C	S000002838
Psd1p	-0.18364	1.27639	-0.0385654	-2.03228	0.0787422	0.158082	-5.67314	3	-2.17575	0.0529185	0.115489	YNL169C	S000005113
Pma1p	-0.183253	4.89105	0.0512625	-5.32886	0.000854834	0.0057173	-0.909027	62	-7.57429	1.28514e-05	0.000157728	YGL008C	S000002976
Mrpl24p	-0.183205	1.21198	-0.0088309	-2.59666	0.0333985	0.084061	-4.81471	1	-2.0896	0.0613797	0.129218	YMR193W	S000004806
Rup1p	-0.182602	1.47082	0.0387348	-2.58235	0.0341287	0.0849117	-4.83681	2	-2.43266	0.0338207	0.081967	YOR138C	S000005664
Fis1p	-0.182163	1.63731	0.00319385	-2.49242	0.0391074	0.0940553	-4.97549	4	-2.65037	0.0230512	0.0605126	YIL065C	S000001327
Gcv1p	-0.181969	2.94924	-0.0667352	-3.59188	0.00779799	0.0290563	-3.29358	24	-4.40629	0.00112399	0.00565796	YDR019C	S000002426
Pho23p	-0.181812	1.2293	0.044155	-2.68722	0.0291357	0.0754046	-4.67476	1	-2.11284	0.0589787	0.125607	YNL097C	S000005041
Pyc2p	-0.18127	3.11337	0.00748628	-4.3465	0.00282649	0.013876	-2.20567	8	-4.64052	0.000770255	0.00421604	YBR218C	S000000422
Tgl5p	-0.180592	0.903061	0.00505485	-1.73965	0.122404	0.21831	-6.09564	1	-1.6644	0.125008	0.223527	YOR081C	S000005607
Mss51p	-0.18056	3.43449	-0.0389555	-5.20028	0.000991925	0.00637182	-1.07086	7	-5.11327	0.000367711	0.002304	YLR203C	S000004193
Hsp60p	-0.18055	5.45797	-0.0875455	-5.93493	0.000436759	0.00364885	-0.17713	50	-8.7131	3.48364e-06	5.88265e-05	YLR259C	S000004249
Prc1p	-0.180509	2.13557	-0.167065	-3.05457	0.0168668	0.0500124	-4.10781	6	-3.30126	0.00731861	0.0248937	YMR297W	S000004912
Pop2p	-0.180428	2.07681	-0.00658003	-3.60849	0.007619	0.0285233	-3.26887	3	-3.22403	0.00837893	0.0276319	YNR052C	S000005335
Mrpl50p	-0.180307	1.84002	-0.0603645	-3.05345	0.0168944	0.0500318	-4.10952	3	-2.91452	0.0144538	0.0423304	YNR022C	S000005305
Gre3p	-0.180112	4.45334	-0.0455898	-5.6592	0.000589325	0.00455579	-0.503875	16	-6.77126	3.52096e-05	0.000349758	YHR104W	S000001146
Loa1p	-0.178693	1.09996	-0.0525359	-2.28166	0.0538776	0.120333	-5.29831	1	-1.93806	0.0794409	0.157887	YPR139C	S000006343
Osh7p	-0.178647	2.27301	0.00756795	-3.6684	0.0070088	0.0265732	-3.17996	4	-3.48284	0.00533324	0.0195061	YHR001W	S000001043
Fbp26p	-0.178128	2.96107	-0.0627816	-5.81136	0.000498926	0.00405441	-0.322299	4	-4.42302	0.00109378	0.0055428	YJL155C	S000003691
Rki1p	-0.178093	2.63478	0.0904426	-3.71955	0.00652937	0.025156	-3.1044	7	-3.96952	0.00231857	0.0100556	YOR095C	S000005621
Vac14p	-0.177728	1.15169	-0.0919555	-2.46871	0.0405393	0.0968146	-5.01197	1	-2.00835	0.0705199	0.143022	YLR386W	S000004378
New1p	-0.177128	5.52157	-0.0201309	-6.18925	0.000334095	0.00296821	0.115312	36	-8.8485	3.00907e-06	5.34672e-05	YPL226W	S000006147
Tom70p	-0.177056	4.01481	0.0315516	-4.80246	0.00159473	0.00906218	-1.58655	23	-6.02474	9.6648e-05	0.000785389	YNL121C	S000005065
Mrpl3p	-0.176914	2.5366	-0.0127663	-4.34697	0.00282477	0.013876	-2.20501	4	-3.83597	0.00290671	0.0120817	YMR024W	S000004626
Oca1p	-0.176635	0.857258	-0.0647666	-1.47596	0.180452	0.290504	-6.45147	2	-1.59897	0.138913	0.240197	YNL099C	S000005043
Srp101p	-0.176488	0.960986	-0.0139773	-1.9067	0.0952379	0.181846	-5.85728	1	-1.74608	0.109399	0.202079	YDR292C	S000002700
Ric1p	-0.17594	1.23978	0.034412	-2.86149	0.0224442	0.0623566	-4.40535	1	-2.12686	0.0575732	0.12372	YLR039C	S000004029
His6p	-0.175089	2.1279	-0.00904477	-3.39852	0.0102486	0.0348931	-3.58355	4	-3.29117	0.00744896	0.025229	YIL020C	S000001282
Rie1p	-0.175039	2.21427	-0.0204831	-4.11924	0.00380302	0.0169336	-2.52531	3	-3.40505	0.00610568	0.0217231	YGR250C	S000003482
Nhp6Bp	-0.1749	3.05258	-0.0179617	-4.15759	0.00361529	0.0165408	-2.47087	9	-4.55323	0.000885966	0.00472978	YBR089C-A	S000002157
Lsc2p	-0.174662	3.3694	-0.0101772	-4.27257	0.00311035	0.0148115	-2.30887	14	-5.01578	0.000427171	0.00257492	YGR244C	S000003476
Gpd1p	-0.174292	4.6188	-0.0245451	-5.52091	0.000687401	0.0050052	-0.671639	23	-7.0676	2.4055e-05	0.000270164	YDL022W	S000002180
Atp3p	-0.173977	3.77178	0.0306529	-4.67343	0.00186932	0.0101618	-1.75871	17	-5.63325	0.000169132	0.00123528	YBR039W	S000000243
Sgn1p	-0.173697	1.64174	0.0304781	-2.70469	0.0283803	0.0736096	-4.64775	3	-2.65615	0.0228172	0.0600307	YIR001C	S000001440
Lag1p	-0.173362	0.907573	0.00278997	-1.79309	0.112998	0.205537	-6.02032	1	-1.6708	0.123716	0.221981	YHL003C	S000000995
Rsm18p	-0.173127	1.72032	-0.0349873	-3.39936	0.0102364	0.0348931	-3.58229	2	-2.75858	0.0190404	0.05235	YER050C	S000000852
Mgm1p	-0.172809	2.09764	0.0939291	-5.42935	0.000762207	0.00540124	-0.784161	2	-3.25138	0.00798659	0.0266705	YOR211C	S000005737
Mtd1p	-0.172224	1.21267	-0.119281	-2.11422	0.0695216	0.144442	-5.55113	2	-2.09053	0.0612813	0.129218	YKR080W	S000001788
Bur6p	-0.171276	1.96947	-0.0195757	-3.47152	0.00923835	0.0323954	-3.47362	3	-3.08346	0.0107283	0.0332173	YER159C	S000000961
Cyr1p	-0.171138	1.38325	-0.00977027	-4.02412	0.00431581	0.0185486	-2.66122	1	-2.31742	0.0413765	0.0953875	YJL005W	S000003542
Tho1p	-0.171039	2.94682	0.0340984	-4.12953	0.00375162	0.0167906	-2.51068	8	-4.40287	0.00113027	0.00567759	YER063W	S000000865
Myo3p	-0.170854	0.996487	-0.052189	-2.05424	0.0761592	0.154195	-5.64057	1	-1.79562	0.100812	0.19111	YKL129C	S000001612
Dnm1p	-0.170818	2.70995	-0.00304694	-3.88569	0.00520061	0.0211669	-2.86117	7	-4.07262	0.00195008	0.00882349	YLL001W	S000003924
Spg4p	-0.170171	1.6785	0.0576929	-2.60785	0.0328389	0.0831803	-4.79744	4	-2.70408	0.0209652	0.0563411	YMR107W	S000004713
Bcs1p	-0.169767	1.00837	-0.0303273	-2.10176	0.0708527	0.146061	-5.56978	1	-1.81213	0.0980905	0.187467	YDR375C	S000002783
Ara2p	-0.16923	1.83094	-0.0563111	-3.15388	0.014585	0.0452844	-3.95551	3	-2.9027	0.0147589	0.0430366	YMR041C	S000004644
Fra1p	-0.168948	2.26901	0.019895	-3.7898	0.00592757	0.0234444	-3.00114	4	-3.47754	0.00538252	0.0196561	YLL029W	S000003952
Tom40p	-0.168798	2.03017	-0.0286186	-3.06093	0.0167098	0.0497326	-4.09803	5	-3.16288	0.00932883	0.0299352	YMR203W	S000004816
Hbn1p	-0.168517	3.09386	-0.104925	-4.39799	0.00264553	0.0133608	-2.13426	8	-4.61244	0.000805635	0.00435244	YCL026C-B	S000007548
Pdh1p	-0.167358	3.42783	-0.00761194	-4.30966	0.00296423	0.0143371	-2.25699	15	-5.10325	0.000373394	0.00232128	YPR002W	S000006206
Mbp1p	-0.166598	1.08538	0.0480514	-2.41108	0.0442482	0.102648	-5.10053	1	-1.91815	0.0821522	0.162327	YDL056W	S000002214
Caf20p	-0.166575	0.932278	0.0125991	-1.91038	0.0947103	0.181381	-5.85195	1	-1.70574	0.116875	0.21174	YOR276W	S000005802
Rdl2p	-0.166295	1.59496	0.0067418	-3.12516	0.0152093	0.0463098	-3.99949	2	-2.59512	0.025412	0.0652708	YOR286W	S000005812
Taf9p	-0.165884	1.20805	-0.0199381	-2.99973	0.018285	0.0534192	-4.19215	1	-2.08432	0.0619374	0.130277	YMR236W	S000004849
Nup120p	-0.165665	1.35434	0.00771881	-2.46917	0.040511	0.0968146	-5.01126	2	-2.27923	0.044224	0.100837	YKL057C	S000001540
Hsp82p	-0.165168	4.33138	-0.297771	-5.66364	0.000586442	0.00455579	-0.498529	14	-6.55814	4.66249e-05	0.000435349	YPL240C	S000006161
Mrpl8p	-0.165041	0.267964	0.207222	-0.549186	0.598759	0.707517	-7.36476	1	-0.633749	0.539555	0.661326	YJL063C	S000003599
Mrps12p	-0.164915	0.948621	0.0112694	-1.97338	0.0861003	0.169285	-5.75997	1	-1.72874	0.112559	0.205997	YNR036C	S000005319
Aip5p	-0.164658	2.75808	-0.0534153	-3.75619	0.00620771	0.0243903	-3.05047	9	-4.13904	0.0017455	0.00803876	YFR016C	S000001912
Mrpl10p	-0.164507	1.82923	-0.0212815	-4.15263	0.00363903	0.0165408	-2.47791	2	-2.90047	0.0148172	0.0430366	YNL284C	S000005228
Ilv5p	-0.16382	4.71897	0.0385705	-5.08766	0.00113206	0.00700113	-1.21454	49	-7.2512	1.90998e-05	0.00022139	YLR355C	S000004347
Atp10p	-0.163535	1.16102	-0.037088	-2.82057	0.0238568	0.064696	-4.46859	1	-2.02097	0.0690208	0.140942	YLR393W	S000004385
Hhf1p	-0.163303	4.47011	0.00169929	-5.19705	0.000995663	0.00637182	-1.07495	26	-6.80092	3.38755e-05	0.000340328	YBR009C	S000000213
Hhf2p	-0.163303	4.47011	0.00169929	-5.19705	0.000995663	0.00637182	-1.07495	26	-6.80092	3.38755e-05	0.000340328	YNL030W	S000004975
Ubp15p	-0.163302	3.21806	-0.00355842	-4.26621	0.00313617	0.0149046	-2.31778	11	-4.79245	0.000605255	0.0034493	YMR304W	S000004920
Yjr084Wp	-0.163274	1.07754	-0.0882221	-2.4428	0.0421662	0.099601	-5.05182	1	-1.90743	0.0836482	0.1646	YJR084W	S000003844
Ssl2p	-0.163043	1.03407	-0.0742015	-2.2787	0.0541212	0.120501	-5.30282	1	-1.84768	0.0924541	0.178319	YIL143C	S000001405
Ssc1p	-0.162694	4.30224	0.0105831	-4.69063	0.00182988	0.010016	-1.73561	50	-6.50787	4.98609e-05	0.000463746	YJR045C	S000003806
Smb1p	-0.1623	1.79204	-0.00546372	-4.05754	0.00412757	0.0179012	-2.61333	2	-2.85201	0.0161419	0.0458092	YER029C	S000000831
Efg1p	-0.162224	1.10644	-0.0239657	-2.59032	0.0337198	0.0842587	-4.8245	1	-1.9469	0.0782638	0.155808	YGR271C-A	S000007608
Rpl35Bp	-0.162059	2.46128	0.00493672	-3.52914	0.00851627	0.0305841	-3.38724	7	-3.73431	0.00345719	0.0137652	YDL136W	S000002295
Nab3p	-0.161993	1.96217	-0.0143659	-3.62522	0.00744305	0.0279967	-3.244	3	-3.07391	0.0109102	0.0336492	YPL190C	S000006111
Ina22p	-0.161789	1.69725	-0.0378606	-2.93187	0.0202156	0.0578526	-4.29673	3	-2.72851	0.0200794	0.054639	YIR024C	S000001463
Fox2p	-0.161063	2.17012	0.0734961	-3.67142	0.00697955	0.0265732	-3.17551	4	-3.34677	0.00675893	0.0234935	YKR009C	S000001717
Spc42p	-0.160548	0.993203	0.0205162	-2.17034	0.0638307	0.136796	-5.46687	1	-1.79105	0.101577	0.192102	YKL042W	S000001525
Dic1p	-0.160035	1.8102	0.0460135	-4.27807	0.0030882	0.0148115	-2.30116	2	-2.87566	0.0154811	0.0445175	YLR348C	S000004340
Cbp6p	-0.158803	2.31329	-0.023911	-3.31291	0.0115853	0.0379954	-3.71313	7	-3.53635	0.00486088	0.0180558	YBR120C	S000000324
Imd4p	-0.158768	3.079	0.0227219	-4.07956	0.00400843	0.0175766	-2.58186	11	-4.59108	0.000833688	0.00449098	YML056C	S000004520
Ufe1p	-0.158537	0.869334	-0.0315693	-1.80405	0.111156	0.203056	-6.00476	1	-1.6163	0.135103	0.234632	YOR075W	S000005601
Hcr1p	-0.157669	2.22591	-0.0274514	-3.09853	0.0158134	0.0476604	-4.04031	8	-3.42045	0.00594412	0.0213147	YLR192C	S000004182
Mhp1p	-0.157493	2.4623	0.00236887	-3.74169	0.00633289	0.0245692	-3.07179	6	-3.73568	0.00344908	0.0137559	YJL042W	S000003578
Mrpl31p	-0.1565	1.69362	-0.0337231	-3.80786	0.00578271	0.0229908	-2.97469	2	-2.72378	0.020248	0.0549678	YKL138C	S000001621
Yer079Wp	-0.156149	1.79008	0.0235288	-4.38882	0.00267681	0.0134183	-2.14695	2	-2.84945	0.0162151	0.045962	YER079W	S000000881
Pho3p	-0.155777	1.33721	-0.180443	-2.53803	0.0364956	0.0890646	-4.9052	2	-2.25656	0.0460029	0.103921	YBR092C	S000000296
Mrp7p	-0.155774	1.97107	-0.0156668	-3.04556	0.0170916	0.0505529	-4.12165	5	-3.08555	0.0106887	0.0331379	YNL005C	S000004950
Icp55p	-0.155724	1.75733	-0.0162026	-3.16303	0.0143919	0.044911	-3.94152	3	-2.80679	0.0174852	0.0488068	YER078C	S000000880
Mon2p	-0.15528	2.51292	0.029352	-4.20461	0.0033988	0.0157442	-2.4044	5	-3.80394	0.00306959	0.0126012	YNL297C	S000005241
Wtm2p	-0.15487	1.40321	0.00559078	-2.73751	0.0270153	0.070919	-4.59699	2	-2.34375	0.0395179	0.0924283	YOR229W	S000005755
Ivy1p	-0.154714	1.35112	-0.0201887	-2.59025	0.0337236	0.0842587	-4.82461	2	-2.27497	0.0445531	0.101416	YDR229W	S000002637
Pan3p	-0.154636	1.1767	-0.0250687	-2.15662	0.0651778	0.138561	-5.48752	2	-2.04214	0.0665726	0.137705	YKL025C	S000001508
Nup53p	-0.154022	0.895776	-0.0238281	-1.92911	0.0920671	0.177499	-5.82471	1	-1.65404	0.127123	0.225881	YMR153W	S000004762
Fus3p	-0.153682	0.534709	0.0339452	-1.05188	0.325394	0.454407	-6.94884	1	-1.1085	0.291939	0.421021	YBL016W	S000000112
Ygl159Wp	-0.153487	1.5089	-0.00146645	-3.11452	0.0154479	0.0467999	-4.0158	2	-2.48259	0.0309813	0.076442	YGL159W	S000003127
Gtb1p	-0.153389	1.11225	-0.00705442	-2.89521	0.0213459	0.0600765	-4.35328	1	-1.95482	0.0772228	0.153993	YDR221W	S000002629
Caj1p	-0.153259	3.45083	-0.0107719	-4.40036	0.0026375	0.0133608	-2.13098	14	-5.13788	0.000354132	0.00223657	YER048C	S000000850
Sdd2p	-0.152876	2.50563	-0.00211348	-4.98141	0.00128446	0.00768753	-1.35175	4	-3.7941	0.00312152	0.0127096	YMR074C	S000004678
Hek2p	-0.151908	2.30809	0.00449799	-3.50515	0.00880929	0.0313058	-3.42316	6	-3.52944	0.00491938	0.018188	YBL032W	S000000128
Nam9p	-0.151789	0.708529	-0.0236434	-1.43232	0.192176	0.305047	-6.5074	1	-1.38031	0.195646	0.313718	YNL137C	S000005081
Oxp1p	-0.151639	4.10059	-0.0134201	-5.14999	0.00105199	0.00659156	-1.1348	16	-6.16656	7.93244e-05	0.000674541	YKL215C	S000001698
Rpl43Ap	-0.151564	2.25577	-0.050135	-4.10843	0.00385782	0.0170101	-2.5407	4	-3.45998	0.00554923	0.0202029	YPR043W	S000006247
Rav1p	-0.150987	0.722304	0.00231811	-1.4699	0.182041	0.292195	-6.4593	1	-1.40102	0.189538	0.306166	YJR033C	S000003794
Ehd3p	-0.150969	2.97274	-0.0383484	-5.05937	0.00117059	0.00716499	-1.25091	6	-4.43955	0.00106478	0.00544045	YDR036C	S000002443
Yck1p	-0.150926	0.974524	0.0693842	-2.26356	0.0553836	0.122385	-5.32584	1	-1.76502	0.106041	0.197615	YHR135C	S000001177
Yor111Wp	-0.150359	0.87624	0.0459879	-1.90933	0.0948604	0.181381	-5.85347	1	-1.62618	0.132972	0.231776	YOR111W	S000005637
Jsn1p	-0.150198	1.54296	-0.0329258	-3.34434	0.0110742	0.0367806	-3.66548	2	-2.52717	0.0286443	0.0724012	YJR091C	S000003851
Yta12p	-0.149942	2.62427	-0.035286	-3.62034	0.00749386	0.028099	-3.25124	9	-3.95517	0.00237538	0.0102646	YMR089C	S000004695
Tpi1p	-0.149663	3.27628	-0.0090267	-3.79996	0.00584558	0.0231972	-2.98625	31	-4.87783	0.00052932	0.003089	YDR050C	S000002457
Aro1p	-0.149057	4.55751	0.060917	-4.98105	0.00128502	0.00768753	-1.35222	35	-6.95684	2.77008e-05	0.000299078	YDR127W	S000002534
Sbp1p	-0.149026	4.20735	0.024237	-5.39	0.000797087	0.00551705	-0.832885	15	-6.34584	6.20369e-05	0.000552489	YHL034C	S000001026
Ade12p	-0.148792	3.49996	0.0360743	-4.31557	0.00294164	0.0142697	-2.24874	17	-5.21222	0.000316257	0.00204621	YNL220W	S000005164
Mlp1p	-0.148588	3.14015	0.00477081	-4.20525	0.00339594	0.0157442	-2.4035	11	-4.6792	0.00072418	0.00401929	YKR095W	S000001803
Alg2p	-0.148126	1.06823	-0.0435023	-2.82812	0.0235893	0.0645479	-4.45692	1	-1.89467	0.0854619	0.166791	YGL065C	S000003033
Hem14p	-0.148066	1.4923	0.00583731	-3.19931	0.0136523	0.0431688	-3.88608	2	-2.46083	0.0321886	0.0790115	YER014W	S000000816
Gtt3p	-0.14773	1.86425	-0.00670735	-3.14525	0.0147698	0.0456119	-3.96872	4	-2.94612	0.0136693	0.0403304	YEL017W	S000000743
Tcp1p	-0.147697	2.70999	-0.0255129	-3.33981	0.0111465	0.036939	-3.67235	20	-4.07268	0.00194988	0.00882349	YDR212W	S000002620
Sui1p	-0.147356	0.688539	0.14876	-1.24939	0.248911	0.374625	-6.7308	2	-1.35006	0.204862	0.324103	YNL244C	S000005188
Atg21p	-0.147073	0.959786	0.00376225	-2.28109	0.053925	0.120333	-5.29919	1	-1.7444	0.109702	0.202324	YPL100W	S000006021
Dia4p	-0.147063	0.92685	0.00336204	-2.14207	0.0666372	0.139791	-5.50938	1	-1.69808	0.118345	0.213631	YHR011W	S000001053
Rcf2p	-0.14664	0.814955	-0.0149324	-1.75606	0.11944	0.214308	-6.07261	1	-1.53781	0.153124	0.257297	YNR018W	S000005301
Hom2p	-0.14662	4.30005	0.0471092	-4.9139	0.00139295	0.00812896	-1.43978	26	-6.5041	5.0113e-05	0.000464276	YDR158W	S000002565
Ipp1p	-0.145259	4.07576	0.0394484	-4.49975	0.00232393	0.0121878	-1.99425	35	-6.12531	8.39917e-05	0.000706658	YBR011C	S000000215
Yer010Cp	-0.144654	0.976915	-0.031459	-2.42261	0.0434792	0.101494	-5.08283	1	-1.76836	0.105459	0.197095	YER010C	S000000812
Cet1p	-0.144561	2.2356	-0.0292921	-4.25582	0.00317885	0.0149582	-2.33234	4	-3.43327	0.00581302	0.0209075	YPL228W	S000006149
Rpl26Ap	-0.144429	1.30933	0.004544	-2.11877	0.0690425	0.143823	-5.54433	4	-2.21957	0.0490531	0.108849	YLR344W	S000004336
Vam7p	-0.144422	0.938327	-0.00461005	-2.24412	0.057048	0.125109	-5.35535	1	-1.71426	0.115258	0.20917	YGL212W	S000003180
Fcp1p	-0.143916	0.541193	-0.127397	-1.08664	0.31071	0.439572	-6.9124	1	-1.11905	0.287612	0.416547	YMR277W	S000004890
Tpk1p	-0.143728	1.38369	-0.00372816	-2.89772	0.0212664	0.0600173	-4.34941	2	-2.31801	0.0413342	0.0953875	YJL164C	S000003700
Pab1p	-0.143352	4.58775	-0.0014041	-4.91793	0.00138621	0.00810947	-1.43451	37	-7.01134	2.58376e-05	0.000286137	YER165W	S000000967
Mrps17p	-0.143037	2.01399	-0.0140847	-3.05583	0.0168356	0.0499821	-4.10588	6	-3.14169	0.00968303	0.0309052	YMR188C	S000004800
Sec53p	-0.142454	3.96807	0.0254818	-4.59723	0.00205552	0.0110478	-1.8615	24	-5.94829	0.000107628	0.000847745	YFL045C	S000001849
Pdr17p	-0.142057	0.944638	-0.00335872	-2.33088	0.0499882	0.11357	-5.22329	1	-1.72314	0.113596	0.207258	YNL264C	S000005208
Cdc34p	-0.141847	1.07989	-0.0781421	-1.85027	0.103697	0.193476	-5.93874	3	-1.91065	0.0831972	0.16412	YDR054C	S000002461
Nsa1p	-0.141257	1.12524	-0.0226568	-2.1586	0.0649816	0.138391	-5.48454	2	-1.97248	0.0749484	0.149839	YGL111W	S000003079
Gga1p	-0.141013	0.80259	0.0438138	-1.46846	0.182422	0.292292	-6.46116	2	-1.51979	0.157547	0.264168	YDR358W	S000002766
Lys2p	-0.140442	4.20966	0.0539496	-4.4715	0.00240868	0.0125377	-2.03296	44	-6.34975	6.17083e-05	0.000552359	YBR115C	S000000319
Ckb2p	-0.140382	1.51152	-0.0296521	-3.58967	0.00782219	0.0290715	-3.29688	2	-2.48602	0.0307949	0.0761399	YOR039W	S000005565
Mdj1p	-0.14036	2.83824	-0.100859	-4.19138	0.00345823	0.0159266	-2.42306	8	-4.25043	0.0014513	0.00700922	YFL016C	S000001878
Scw4p	-0.139304	0.572061	-0.120179	-0.999901	0.348362	0.477793	-7.00166	6	-1.16876	0.267879	0.399833	YGR279C	S000003511
Mrp20p	-0.139271	0.816544	-0.0482834	-1.84892	0.103908	0.193587	-5.94067	1	-1.54012	0.152565	0.256538	YDR405W	S000002813
Stu2p	-0.139109	0.837445	-0.0384795	-1.92825	0.0921873	0.177587	-5.82596	1	-1.57042	0.145397	0.248165	YLR045C	S000004035
Mrpl17p	-0.138591	1.6669	-0.000440022	-2.82447	0.0237181	0.0646202	-4.46255	4	-2.68896	0.0215329	0.0575419	YNL252C	S000005196
Pul4p	-0.138323	0.760778	0.00610216	-1.67293	0.135182	0.235112	-6.18829	1	-1.45833	0.173469	0.285834	YNR063W	S000005346
Htl1p	-0.138233	0.629811	0.0613238	-1.3088	0.229081	0.350541	-6.66032	1	-1.2598	0.234525	0.362835	YCR020W-B	S000006439
Gtf1p	-0.138061	0.590401	-0.0109033	-1.21469	0.26115	0.388382	-6.77096	1	-1.19794	0.256802	0.387728	YGR102C	S000003334
Ecm21p	-0.138017	0.742216	-0.00996408	-1.61821	0.146577	0.248753	-6.26303	1	-1.43078	0.181044	0.295858	YBL101C	S000000197
Slf1p	-0.137112	0.611651	-0.0404436	-1.26963	0.241997	0.366536	-6.70702	1	-1.23144	0.244539	0.375644	YDR515W	S000002923
Gdb1p	-0.136887	2.93541	-0.068458	-3.6707	0.00698649	0.0265732	-3.17657	16	-4.38676	0.00116036	0.00579206	YPR184W	S000006388
Yfh1p	-0.136167	0.902636	0.0888023	-2.27749	0.0542208	0.120501	-5.30466	1	-1.66379	0.125131	0.223527	YDL120W	S000002278
Pap1p	-0.13615	1.77422	0.007699	-3.71522	0.00656854	0.0252253	-3.11078	3	-2.8288	0.0168181	0.0474079	YKR002W	S000001710
Pil1p	-0.135576	3.12049	-0.00165617	-3.93387	0.00487221	0.0201053	-2.79129	15	-4.6508	0.000757717	0.00416657	YGR086C	S000003318
Rap1p	-0.135456	1.26393	-0.00342517	-2.24484	0.056985	0.125109	-5.35425	3	-2.15913	0.0544593	0.118094	YNL216W	S000005160
Hht1p	-0.135156	2.10915	0.0229265	-3.57574	0.00797633	0.029282	-3.31763	5	-3.26651	0.00777764	0.0260825	YBR010W	S000000214
Hht2p	-0.135156	2.10915	0.0229265	-3.57574	0.00797633	0.029282	-3.31763	5	-3.26651	0.00777764	0.0260825	YNL031C	S000004976
Inp53p	-0.135138	1.61446	0.00759997	-3.15953	0.0144655	0.0450815	-3.94687	3	-2.62057	0.0242964	0.0630858	YOR109W	S000005635
Srp72p	-0.134697	1.00739	0.00320059	-1.67195	0.135378	0.235281	-6.18964	4	-1.81077	0.0983121	0.187467	YPL210C	S000006131
Mrpl1p	-0.134255	0.894097	-0.0448187	-2.2871	0.0534339	0.119461	-5.29005	1	-1.65165	0.127615	0.226261	YDR116C	S000002523
Ser3p	-0.133523	1.559	0.0871799	-2.48128	0.0397736	0.0954647	-4.99263	5	-2.54814	0.0276058	0.0702236	YER081W	S000000883
Cmd1p	-0.132712	1.65633	-0.048822	-2.30675	0.0518588	0.11702	-5.26011	11	-2.67518	0.0220633	0.0584996	YBR109C	S000000313
Nup2p	-0.132519	2.66647	-0.00847656	-4.22539	0.00330762	0.0154118	-2.37512	7	-4.0129	0.0021554	0.00957464	YLR335W	S000004327
Taf12p	-0.13251	0.93994	-0.0198364	-1.64201	0.141516	0.243049	-6.23067	3	-1.71653	0.114831	0.209031	YDR145W	S000002552
Rps29Bp	-0.132315	1.68508	0.000571808	-2.43602	0.0426024	0.100234	-5.06223	8	-2.71266	0.0206499	0.0555563	YDL061C	S000002219
Scp160p	-0.132102	4.94318	0.0150891	-4.76098	0.00167785	0.00944437	-1.64163	61	-7.67416	1.13977e-05	0.000145903	YJL080C	S000003616
Kel1p	-0.131514	1.06745	0.00564224	-1.87863	0.099359	0.187163	-5.89791	3	-1.8936	0.0856144	0.166815	YHR158C	S000001201
Hub1p	-0.131473	0.66305	-0.108597	-1.43981	0.190117	0.302384	-6.49787	1	-1.31116	0.217245	0.341426	YNR032C-A	S000007251
Rps29Ap	-0.131288	0.857966	0.0137707	-1.50492	0.17303	0.281987	-6.41385	3	-1.59999	0.138686	0.23998	YLR388W	S000004380
Jlp1p	-0.131092	1.30422	0.0257574	-2.01558	0.0807639	0.160516	-5.69784	6	-2.21278	0.0496342	0.109628	YLL057C	S000003980
Meh1p	-0.130601	0.876814	-0.0867874	-2.30394	0.0520813	0.117318	-5.2644	1	-1.627	0.132796	0.231776	YKR007W	S000001715
Ylr179Cp	-0.130583	1.86193	-0.0462953	-2.50974	0.0380935	0.0918953	-4.9488	13	-2.94309	0.0137425	0.0404961	YLR179C	S000004169
Exo84p	-0.130079	0.846367	0.0188644	-2.15365	0.0654734	0.138882	-5.49199	1	-1.58329	0.14244	0.244345	YBR102C	S000000306
Trp4p	-0.129701	1.07073	-0.00969348	-1.72928	0.124312	0.220557	-6.11014	5	-1.8981	0.084971	0.166242	YDR354W	S000002762
Mrpl37p	-0.129496	0.743095	0.0223829	-1.7193	0.126176	0.223365	-6.12407	1	-1.43208	0.180678	0.295666	YBR268W	S000000472
Abf2p	-0.129478	3.41418	-0.0240919	-3.92172	0.0049529	0.0204029	-2.8089	26	-5.08276	0.000385316	0.00236453	YMR072W	S000004676
Ies6p	-0.129118	0.895387	-0.0165945	-2.47448	0.0401864	0.0961647	-5.00311	1	-1.65349	0.127237	0.225914	YEL044W	S000000770
Ede1p	-0.129117	3.24556	0.0280975	-3.81311	0.00574127	0.0228978	-2.967	23	-4.83269	0.000568125	0.0032674	YBL047C	S000000143
Pdr16p	-0.128983	2.47901	-0.0169337	-3.51393	0.00870079	0.0311997	-3.41001	9	-3.75819	0.00331884	0.0133935	YNL231C	S000005175
Ftr1p	-0.128909	0.350316	0.0388606	-0.722886	0.491561	0.616652	-7.24645	1	-0.790578	0.446359	0.580437	YER145C	S000000947
Fsh1p	-0.128555	1.3566	-0.0584206	-2.29393	0.0528812	0.118559	-5.27965	4	-2.28222	0.0439947	0.100579	YHR049W	S000001091
Vid27p	-0.128553	1.89635	0.0463916	-2.83042	0.0235084	0.0644324	-4.45336	7	-2.98798	0.0126955	0.0383119	YNL212W	S000005156
Tda3p	-0.128527	1.3195	0.0357283	-2.11288	0.0696634	0.144485	-5.55313	5	-2.23307	0.0479181	0.107029	YHR009C	S000001051
Gcy1p	-0.128227	2.77436	-0.0768886	-3.48199	0.00910241	0.0320604	-3.45789	16	-4.16158	0.00168129	0.00777312	YOR120W	S000005646
Mrp2p	-0.12813	1.73854	-0.0263036	-3.15679	0.0145234	0.0452028	-3.95106	4	-2.78231	0.0182583	0.0505499	YPR166C	S000006370
Ysc84p	-0.127663	0.798949	-0.0145646	-1.98096	0.0851174	0.167769	-5.74884	1	-1.51447	0.158873	0.26597	YHR016C	S000001058
Clc1p	-0.127452	2.9037	-0.00524865	-3.56836	0.00805939	0.0294064	-3.32865	18	-4.3421	0.00124826	0.00616619	YGR167W	S000003399
Sap155p	-0.127408	0.941292	0.0342459	-1.66486	0.136808	0.237248	-6.19939	3	-1.71843	0.114474	0.208701	YFR040W	S000001936
Smd1p	-0.127202	0.879114	-0.0100806	-1.69324	0.131165	0.229974	-6.16026	2	-1.63029	0.132095	0.231093	YGR074W	S000003306
Gip4p	-0.126852	0.720741	0.00353308	-1.674	0.134968	0.234911	-6.18682	1	-1.39867	0.190221	0.306799	YAL031C	S000000029
Pat1p	-0.12674	2.15627	-0.0164612	-3.13785	0.0149302	0.0459611	-3.98006	8	-3.32852	0.00697797	0.0240442	YCR077C	S000000673
Coq1p	-0.125603	2.01018	-0.051962	-2.92072	0.0205527	0.058606	-4.31393	8	-3.13671	0.00976832	0.0310526	YBR003W	S000000207
Mrpl4p	-0.125359	1.21965	0.000472616	-2.76085	0.0260861	0.069166	-4.5609	2	-2.0999	0.0603039	0.127743	YLR439W	S000004431
Hpa3p	-0.124764	0.761404	0.00168801	-1.87175	0.100394	0.188517	-5.90783	1	-1.45926	0.173219	0.28562	YEL066W	S000000792
Tor1p	-0.124619	0.727671	-0.005965	-1.73326	0.123577	0.219416	-6.10458	1	-1.40906	0.18721	0.302817	YJR066W	S000003827
Imp2'p	-0.12444	0.930459	-0.0312302	-3.06814	0.0165339	0.0493717	-4.08696	1	-1.70317	0.117366	0.212346	YIL154C	S000001416
Aim29p	-0.124153	1.41013	0.0383073	-2.77143	0.0256762	0.068614	-4.54456	3	-2.35287	0.0388927	0.0910555	YKR074W	S000001782
Spt6p	-0.123512	3.0405	-0.000148791	-3.58678	0.00785394	0.0290715	-3.30119	23	-4.53596	0.000910959	0.00483072	YGR116W	S000003348
Prx1p	-0.123506	2.73765	-0.0645619	-3.57363	0.00799996	0.0293045	-3.32078	13	-4.1108	0.00182959	0.00836135	YBL064C	S000000160
Dse4p	-0.123028	1.45707	-0.0975443	-2.94965	0.0196899	0.0566204	-4.26931	3	-2.41461	0.0349084	0.0838718	YNR067C	S000005350
Cog8p	-0.122979	0.842182	-0.0289171	-2.36822	0.0472272	0.108541	-5.1662	1	-1.57726	0.143819	0.246001	YML071C	S000004536
Atg33p	-0.122617	0.758022	-0.0191048	-1.90151	0.0959872	0.182544	-5.86481	1	-1.45425	0.174574	0.287058	YLR356W	S000004348
Yml6p	-0.122203	1.16203	-0.0242405	-2.61369	0.0325504	0.0826253	-4.78841	2	-2.02233	0.0688609	0.140736	YML025C	S000004487
Stb3p	-0.122188	1.24008	-0.0341963	-2.97553	0.0189503	0.0552272	-4.22942	2	-2.12726	0.0575335	0.12372	YDR169C	S000002576
Ufd1p	-0.121913	1.32149	-0.0569786	-2.06985	0.0743744	0.151355	-5.61736	6	-2.2357	0.0476995	0.106641	YGR048W	S000003280
Tdh1p	-0.121533	1.90722	-0.0513766	-2.35458	0.0482174	0.110284	-5.18707	57	-3.00216	0.0123817	0.0375583	YJL052W	S000003588
Rdl1p	-0.12127	0.639036	0.0279141	-1.45727	0.185394	0.295663	-6.47555	1	-1.27413	0.229596	0.357533	YOR285W	S000005811
Sub2p	-0.121005	3.25673	0.0455607	-3.65018	0.00718867	0.0271686	-3.20697	31	-4.84908	0.000553696	0.00320013	YDL084W	S000002242
Arp8p	-0.12098	1.15378	-0.0426652	-1.96959	0.0865956	0.169839	-5.76553	4	-2.01118	0.0701806	0.142577	YOR141C	S000005667
Utp18p	-0.120821	0.737535	-0.0155033	-1.84502	0.104519	0.194421	-5.94626	1	-1.4238	0.183006	0.297026	YJL069C	S000003605
Ras1p	-0.120753	0.512489	0.169778	-1.09901	0.305615	0.434429	-6.89923	1	-1.07209	0.307264	0.438753	YOR101W	S000005627
Arp7p	-0.120629	1.86703	0.014347	-3.25611	0.0125739	0.0407327	-3.79948	5	-2.94974	0.0135822	0.040173	YPR034W	S000006238
Sip5p	-0.120471	1.29324	-0.016326	-2.50222	0.0385302	0.0928546	-4.96038	3	-2.19818	0.0509051	0.112019	YMR140W	S000004748
Syp1p	-0.11994	2.20412	-0.0268764	-3.0676	0.0165471	0.0493717	-4.08779	10	-3.39164	0.00625005	0.0221281	YCR030C	S000000626
Vid28p	-0.119664	0.560448	-0.0293991	-1.23221	0.254908	0.381002	-6.75077	1	-1.15015	0.275139	0.405397	YIL017C	S000001279
Vtc4p	-0.11961	3.06585	-0.00343436	-3.82075	0.0056816	0.022736	-2.95583	16	-4.57223	0.000859309	0.00460814	YJL012C	S000003549
Igo1p	-0.119346	0.555459	0.0114515	-1.2203	0.25914	0.386116	-6.76453	1	-1.14212	0.278318	0.407549	YNL157W	S000005101
Swd2p	-0.119221	0.846498	-0.0496051	-1.67789	0.134191	0.234072	-6.18146	2	-1.58348	0.142397	0.244345	YKL018W	S000001501
Ykl063Cp	-0.119207	0.738033	0.0366175	-1.43078	0.192602	0.305521	-6.50936	2	-1.42454	0.182796	0.296922	YKL063C	S000001546
Leo1p	-0.118867	0.788534	-0.0148548	-2.17373	0.0635025	0.136562	-5.46177	1	-1.49922	0.16273	0.27114	YOR123C	S000005649
Ras2p	-0.118712	2.9814	0.0469726	-3.4925	0.00896817	0.0316813	-3.44213	24	-4.45183	0.00104376	0.005356	YNL098C	S000005042
Pdb1p	-0.11841	2.07164	0.040512	-2.73627	0.0270657	0.070973	-4.59891	14	-3.21725	0.00847933	0.0278473	YBR221C	S000000425
Tfg2p	-0.11831	1.18703	-0.0238348	-2.04815	0.0768672	0.154971	-5.64961	4	-2.05605	0.065009	0.135303	YGR005C	S000003237
Sey1p	-0.117327	2.56444	-0.00700489	-3.50689	0.00878774	0.0312759	-3.42056	11	-3.87372	0.00272623	0.0114281	YOR165W	S000005691
Sis1p	-0.117213	2.06386	-0.0883058	-2.68586	0.0291954	0.075477	-4.67686	16	-3.20704	0.00863261	0.0281951	YNL007C	S000004952
Nup157p	-0.116563	1.45871	-0.0529441	-3.16452	0.0143607	0.0448726	-3.93924	3	-2.41676	0.0347768	0.0837536	YER105C	S000000907
Ski2p	-0.116368	1.42766	-0.0283431	-2.25903	0.0557672	0.122832	-5.33272	6	-2.37595	0.0373542	0.0882346	YLR398C	S000004390
Cox20p	-0.11618	1.29366	-0.0662303	-2.58641	0.0339198	0.0844802	-4.83054	3	-2.19874	0.0508558	0.112014	YDR231C	S000002639
Etr1p	-0.11602	2.80581	-0.0390474	-3.87236	0.00529565	0.0214803	-2.88056	11	-4.20525	0.00156383	0.00737323	YBR026C	S000000230
Prd1p	-0.115924	1.73212	0.011354	-2.37033	0.0470762	0.108298	-5.16298	13	-2.77395	0.0185302	0.0512431	YCL057W	S000000562
Ser33p	-0.115646	2.44381	0.0421638	-3.74775	0.00628026	0.024513	-3.06288	8	-3.71082	0.00359911	0.014141	YIL074C	S000001336
Cpr6p	-0.11515	2.69543	-0.147481	-3.35505	0.0109056	0.0364182	-3.64926	17	-4.05264	0.00201638	0.00904144	YLR216C	S000004206
Mtr3p	-0.115092	0.585271	0.0254101	-1.34264	0.218404	0.336583	-6.61926	1	-1.18981	0.259854	0.390847	YGR158C	S000003390
Nma1p	-0.115043	1.32943	-0.0771057	-2.72831	0.027391	0.071747	-4.61122	3	-2.24623	0.0468354	0.105206	YLR328W	S000004320
Idp1p	-0.114547	1.80086	0.0466301	-2.34266	0.0491	0.112087	-5.20529	22	-2.8635	0.0158174	0.0451575	YDL066W	S000002224
Sec31p	-0.114517	2.83194	-0.0231577	-3.44284	0.009622	0.0333479	-3.51675	19	-4.24164	0.00147251	0.00706863	YDL195W	S000002354
Ura6p	-0.113844	2.42647	-0.0126104	-3.19956	0.0136473	0.0431688	-3.88569	13	-3.68755	0.00374567	0.0146204	YKL024C	S000001507
Chz1p	-0.113843	1.39843	0.0230559	-2.15057	0.0657811	0.139098	-5.49662	7	-2.33746	0.0399546	0.0933381	YER030W	S000000832
Ptc5p	-0.113626	0.553022	-0.00365764	-1.25384	0.247376	0.372786	-6.72559	1	-1.13819	0.279884	0.409591	YOR090C	S000005616
Tsc10p	-0.113143	0.851815	-0.0778186	-3.20674	0.0135058	0.0428872	-3.87473	1	-1.59114	0.140665	0.242482	YBR265W	S000000469
Gsy2p	-0.113072	1.55056	-0.0606989	-2.26394	0.0553519	0.122385	-5.32527	9	-2.5371	0.0281477	0.0713734	YLR258W	S000004248
Met22p	-0.113024	2.3999	0.0239071	-3.16813	0.0142855	0.044755	-3.93372	13	-3.65194	0.00398197	0.0153913	YOL064C	S000005425
Hxt6p	-0.112738	1.12356	-0.0398434	-1.73535	0.123192	0.218895	-6.10166	8	-1.9702	0.0752385	0.150288	YDR343C	S000002751
Kae1p	-0.112598	0.804971	-0.00572675	-2.63686	0.0314323	0.0802147	-4.75261	1	-1.52326	0.156686	0.26291	YKR038C	S000001746
Cct4p	-0.112443	1.87013	-0.014885	-2.78476	0.0251686	0.0674088	-4.52394	8	-2.95378	0.0134855	0.0399861	YDL143W	S000002302
Rfc1p	-0.112101	0.914043	-0.0560315	-1.94466	0.089927	0.17422	-5.80202	2	-1.67997	0.121887	0.219194	YOR217W	S000005743
Tsa2p	-0.111899	1.68719	-0.0291531	-3.45695	0.00943116	0.0328261	-3.49552	4	-2.7154	0.02055	0.0554756	YDR453C	S000002861
Ptk2p	-0.111494	1.97408	-0.0329676	-3.36539	0.0107453	0.0360094	-3.63361	6	-3.08948	0.010615	0.0330383	YJR059W	S000003820
Jen1p	-0.111314	0.737983	-0.157604	-2.12842	0.0680365	0.142101	-5.52987	1	-1.42447	0.182817	0.296922	YKL217W	S000001700
Hsc82p	-0.110941	2.1668	-0.0321834	-2.8514	0.0227844	0.0631445	-4.42095	14	-3.34239	0.00681087	0.0236051	YMR186W	S000004798
Mdg1p	-0.110907	1.17117	0.00159396	-1.83512	0.106086	0.196723	-5.96044	7	-2.03467	0.0674271	0.138879	YNL173C	S000005117
Nab6p	-0.110879	0.636096	-0.00401351	-1.25316	0.247611	0.372905	-6.72639	2	-1.26957	0.231156	0.359155	YML117W	S000004585
Tan1p	-0.109436	2.12849	0.0106216	-3.82709	0.00563264	0.022578	-2.94657	6	-3.29194	0.00743889	0.025229	YGL232W	S000003201
Rgd1p	-0.109319	0.517294	-0.0174424	-1.17819	0.274565	0.404041	-6.8124	1	-1.08	0.303883	0.434909	YBR260C	S000000464
Isu1p	-0.1093	0.97467	0.0292745	-2.21044	0.0600502	0.130814	-5.40636	2	-1.76522	0.106006	0.197615	YPL135W	S000006056
Atp11p	-0.109133	1.18856	-0.00758118	-2.12883	0.0679937	0.142101	-5.52925	4	-2.05811	0.0647804	0.134945	YNL315C	S000005259
Pgk1p	-0.108872	3.27456	0.0256618	-3.20226	0.0135939	0.0430987	-3.88157	140	-4.8753	0.000531418	0.00309366	YCR012W	S000000605
Pub1p	-0.108721	1.83645	0.00175569	-2.75712	0.0262324	0.0694764	-4.56667	8	-2.90988	0.0145729	0.0425742	YNL016W	S000004961
Aat1p	-0.108438	0.884553	-0.0177204	-1.90998	0.0947669	0.181381	-5.85252	2	-1.63805	0.130451	0.229997	YKL106W	S000001589
Nut1p	-0.108409	1.15606	0.0392982	-2.32921	0.0501154	0.113751	-5.22584	3	-2.01426	0.0698134	0.142317	YGL151W	S000003119
Adr1p	-0.108002	1.05485	-0.00346976	-2.61468	0.0325018	0.0825899	-4.78688	2	-1.87629	0.0881356	0.171028	YDR216W	S000002624
Gtt1p	-0.107722	2.14716	0.0134881	-3.14537	0.0147672	0.0456119	-3.96854	9	-3.31652	0.00712588	0.024483	YIR038C	S000001477
Xdj1p	-0.107692	0.566367	0.0249498	-1.35594	0.214328	0.331158	-6.60295	1	-1.15965	0.271414	0.40239	YLR090W	S000004080
His5p	-0.107628	1.58624	0.0153746	-2.6013	0.0331653	0.0835717	-4.80755	6	-2.58373	0.0259277	0.0663804	YIL116W	S000001378
Tim13p	-0.107586	0.955907	-0.030367	-2.17975	0.0629231	0.135584	-5.4527	2	-1.73896	0.110686	0.203666	YGR181W	S000003413
Rpo26p	-0.105885	0.965078	0.0280684	-2.26325	0.0554098	0.122385	-5.32631	2	-1.75181	0.108373	0.200651	YPR187W	S000006391
Nab2p	-0.105853	0.850845	-0.0284849	-1.60544	0.149363	0.251866	-6.28032	3	-1.58974	0.140979	0.242537	YGL122C	S000003090
Bre1p	-0.105054	1.16742	-0.0225385	-1.90179	0.0959469	0.182544	-5.86441	6	-2.02961	0.068011	0.139719	YDL074C	S000002232
Nut2p	-0.104822	0.600676	-0.0218569	-1.5378	0.164936	0.272416	-6.37066	1	-1.21418	0.250798	0.382543	YPR168W	S000006372
Rpb4p	-0.1045	0.680908	0.0348085	-2.00377	0.0822239	0.16301	-5.71526	1	-1.33846	0.208493	0.329192	YJL140W	S000003676
Tgl3p	-0.104156	0.758684	-0.0344738	-1.59318	0.15208	0.255542	-6.29683	2	-1.45523	0.174308	0.286819	YMR313C	S000004930
Bro1p	-0.104039	1.64094	-0.0229732	-2.75287	0.0264	0.0696878	-4.57324	6	-2.65511	0.0228593	0.0600749	YPL084W	S000006005
Nup145p	-0.10386	1.34877	0.0100286	-2.20667	0.0603962	0.131299	-5.41206	6	-2.27185	0.0447953	0.10187	YGL092W	S000003060
Cab5p	-0.103774	0.9679	-0.0213443	-1.64977	0.139902	0.241381	-6.22008	5	-1.75576	0.107671	0.199817	YDR196C	S000002604
Taf1p	-0.103719	0.583707	0.00666941	-1.48191	0.178906	0.288796	-6.44378	1	-1.18732	0.260791	0.391763	YGR274C	S000003506
Ast2p	-0.103656	0.208765	-0.0723593	-0.454562	0.662224	0.755265	-7.41664	1	-0.513038	0.618351	0.725625	YER101C	S000000903
Nuc1p	-0.103576	1.26717	-0.00232103	-2.18267	0.0626435	0.135103	-5.44829	5	-2.16345	0.0540545	0.117538	YJL208C	S000003744
Rrp9p	-0.102736	0.839619	-0.0138033	-1.8592	0.102312	0.191362	-5.92591	2	-1.57356	0.144671	0.24728	YPR137W	S000006341
Rpp2Ap	-0.1022	1.54683	0.0141467	-2.58674	0.0339028	0.0844802	-4.83003	6	-2.53223	0.0283902	0.0718354	YOL039W	S000005399
Prb1p	-0.102153	1.42595	-0.10209	-1.91568	0.0939548	0.180554	-5.84424	31	-2.3737	0.0375017	0.0884952	YEL060C	S000000786
Pyp1p	-0.102011	2.59951	0.00487739	-3.17497	0.014144	0.04437	-3.92326	19	-3.92141	0.0025147	0.0106923	YNL010W	S000004955
Mrps8p	-0.101986	0.578188	-0.134703	-1.48819	0.177283	0.287542	-6.43563	1	-1.17854	0.264127	0.395525	YMR158W	S000004767
Sds23p	-0.101886	1.57238	-0.0242687	-2.89667	0.0212997	0.0600173	-4.35103	5	-2.56562	0.0267684	0.0683126	YGL056C	S000003024
Voa1p	-0.101749	1.01433	-0.149197	-2.03942	0.0778928	0.156641	-5.66255	3	-1.82039	0.0967532	0.185483	YGR106C	S000003338
Ptp1p	-0.101748	0.551407	-0.0377769	-1.37672	0.20809	0.323408	-6.57726	1	-1.13558	0.280927	0.410436	YDL230W	S000002389
Utp22p	-0.100488	2.05858	-0.0366077	-3.47684	0.00916901	0.0321997	-3.46563	7	-3.20012	0.00873815	0.0284617	YGR090W	S000003322
Mic12p	-0.100466	0.455393	0.0157019	-1.05349	0.324701	0.453791	-6.94716	1	-0.97638	0.350434	0.483701	YBR262C	S000000466
Yak1p	-0.100399	1.86637	-0.0309597	-2.87572	0.0219738	0.0615525	-4.38338	8	-2.94887	0.013603	0.0401845	YJL141C	S000003677
Ubp14p	-0.100296	0.592191	0.00422574	-1.59182	0.152386	0.255875	-6.29866	1	-1.20078	0.255746	0.387498	YBR058C	S000000262
Vps35p	-0.100155	0.606874	-0.0151356	-1.67576	0.134614	0.234639	-6.18439	1	-1.22393	0.247244	0.378335	YJL154C	S000003690
Pos5p	-0.0998082	0.396214	-0.0910589	-0.889195	0.401376	0.533302	-7.1072	1	-0.873455	0.401593	0.538397	YPL188W	S000006109
Atm1p	-0.0997084	0.983523	0.00320449	-2.60122	0.033169	0.0835717	-4.80766	2	-1.77757	0.103867	0.194883	YMR301C	S000004916
Ylr177Wp	-0.0986053	0.631623	0.196831	-1.88913	0.0977981	0.185197	-5.88274	1	-1.26262	0.233549	0.36156	YLR177W	S000004167
Uth1p	-0.0985104	0.292208	0.00583749	-0.58536	0.575401	0.6911	-7.34253	4	-0.681132	0.51026	0.636422	YKR042W	S000001750
Fmp46p	-0.0983213	0.905915	-0.0023099	-1.79997	0.111838	0.203895	-6.01055	3	-1.66845	0.124189	0.222662	YKR049C	S000001757
Vma10p	-0.0981426	1.19482	0.0415349	-1.75869	0.118971	0.213627	-6.06891	13	-2.06654	0.0638526	0.133604	YHR039C-A	S000002100
Elp2p	-0.0977783	0.632976	-0.00282088	-1.9357	0.0911543	0.176167	-5.8151	1	-1.26472	0.232822	0.361006	YGR200C	S000003432
Reb1p	-0.0977147	0.819922	0.0262425	-1.59955	0.150664	0.253699	-6.28826	3	-1.54503	0.151383	0.255272	YBR049C	S000000253
Sec6p	-0.097553	0.765257	-0.0234553	-1.69892	0.130063	0.229053	-6.15239	2	-1.46496	0.171689	0.28408	YIL068C	S000001330
Cir2p	-0.0972233	1.35638	0.0417939	-2.16745	0.0641121	0.137213	-5.47122	7	-2.28193	0.0440167	0.100579	YOR356W	S000005883
Fcf2p	-0.0972106	0.699761	-0.0109027	-1.50359	0.173365	0.282341	-6.41559	2	-1.36707	0.199636	0.318588	YLR051C	S000004041
Sds24p	-0.0970816	1.47681	-0.013923	-2.51088	0.0380282	0.0918701	-4.94706	6	-2.44052	0.0333573	0.0811275	YBR214W	S000000418
Rsm7p	-0.0969905	0.741568	0.0127996	-1.63146	0.14374	0.246042	-6.24505	2	-1.42981	0.181314	0.296002	YJR113C	S000003874
Cdc39p	-0.096801	1.68996	0.00306306	-2.31463	0.0512402	0.116083	-5.24809	14	-2.71901	0.0204195	0.0552486	YCR093W	S000000689
Pex30p	-0.0965969	0.876421	-0.0124355	-1.74586	0.121274	0.216782	-6.08694	3	-1.62644	0.132917	0.231776	YLR324W	S000004316
Srn2p	-0.0960689	0.26918	-0.0323201	-0.59089	0.571875	0.688042	-7.33902	1	-0.636152	0.538047	0.660754	YLR119W	S000004109
Mms2p	-0.096012	0.708878	-0.054031	-1.54432	0.163373	0.270885	-6.36203	2	-1.38083	0.195489	0.313718	YGL087C	S000003055
Mcm6p	-0.0960077	0.986381	-0.0128561	-2.05775	0.0757542	0.153769	-5.63535	3	-1.78156	0.103186	0.193758	YGL201C	S000003169
Prs4p	-0.0960035	0.65841	-0.00699387	-2.28778	0.0533782	0.119449	-5.289	1	-1.30403	0.219579	0.343821	YBL068W	S000000164
Yor289Wp	-0.095855	1.45395	-0.0462683	-2.48044	0.0398246	0.0954908	-4.99393	6	-2.41052	0.0351598	0.0843057	YOR289W	S000005815
Hoc1p	-0.0958387	0.864456	0.00758623	-1.50929	0.171933	0.280684	-6.40813	5	-1.6093	0.136629	0.236937	YJR075W	S000003836
Mrp51p	-0.0958165	0.789939	0.025852	-1.81567	0.109233	0.200788	-5.98822	2	-1.50128	0.162204	0.270453	YPL118W	S000006039
Utp21p	-0.0953699	0.897634	0.007009	-2.30825	0.0517407	0.11702	-5.25783	2	-1.65668	0.12658	0.225438	YLR409C	S000004401
Nre1p	-0.0952205	1.12805	-0.115762	-1.88797	0.097969	0.185277	-5.88441	6	-1.9763	0.074464	0.149241	YIR035C	S000001474
Gea2p	-0.0947579	0.938733	-0.00898485	-1.6415	0.141623	0.243049	-6.23137	5	-1.71483	0.115151	0.209158	YEL022W	S000000748
Yjr096Wp	-0.0946115	1.71713	-0.105579	-2.6779	0.0295475	0.0762244	-4.68917	8	-2.75442	0.0191809	0.0526756	YJR096W	S000003857
Nup57p	-0.0944155	1.33183	-0.00328355	-2.25728	0.055916	0.123046	-5.33538	6	-2.24941	0.0465773	0.104821	YGR119C	S000003351
Mhr1p	-0.0942634	0.504945	-0.00442432	-1.29484	0.233616	0.356108	-6.67707	1	-1.05963	0.312647	0.444426	YDR296W	S000002704
Eht1p	-0.0941977	1.81883	0.0263773	-2.53512	0.036657	0.0893349	-4.90969	12	-2.88691	0.0151765	0.0438002	YBR177C	S000000381
Rtt103p	-0.0941583	0.911037	-0.0462457	-2.44353	0.0421194	0.0995892	-5.0507	2	-1.67571	0.122733	0.220383	YDR289C	S000002697
Sds22p	-0.0935358	1.59812	-0.0240528	-2.23519	0.0578291	0.126438	-5.36889	13	-2.59924	0.0252279	0.0649362	YKL193C	S000001676
Snc1p	-0.0934324	0.471925	0.0365388	-1.17262	0.276661	0.405624	-6.81864	1	-1.00443	0.337345	0.471673	YAL030W	S000000028
Par32p	-0.0933827	0.568264	0.0130065	-1.64473	0.140947	0.242642	-6.22695	1	-1.16269	0.270231	0.401636	YDL173W	S000002332
Cbp3p	-0.0932504	0.927026	0.0376877	-1.7268	0.124773	0.22121	-6.11361	4	-1.69833	0.118297	0.213631	YPL215W	S000006136
Vps13p	-0.0930443	1.50108	0.00229846	-2.44689	0.0419052	0.0991812	-5.04554	7	-2.47234	0.0315444	0.0775902	YLL040C	S000003963
Skn7p	-0.0925999	0.337844	-0.0784577	-0.763106	0.4686	0.59697	-7.21501	1	-0.76754	0.459363	0.591852	YHR206W	S000001249
Fmp10p	-0.0925401	0.903547	-0.0207118	-1.87384	0.100079	0.1883	-5.90482	3	-1.66509	0.124869	0.223527	YER182W	S000000984
Mco10p	-0.0924627	0.496974	-0.0676368	-0.967364	0.363361	0.493533	-7.03369	3	-1.0464	0.318438	0.451311	YOR020W-A	S000028526
Tub3p	-0.0923192	0.974408	-0.0212243	-2.0967	0.0714	0.147062	-5.57734	3	-1.76486	0.10607	0.197615	YML124C	S000004593
Pim1p	-0.0923182	2.50711	-0.0309649	-3.28529	0.0120554	0.039213	-3.75509	14	-3.7961	0.00311091	0.0127051	YBL022C	S000000118
Dyn1p	-0.0918792	0.45202	0.00946339	-1.11539	0.298966	0.428044	-6.88161	1	-0.97062	0.353167	0.486909	YKR054C	S000001762
Rsc58p	-0.0918427	0.528678	-0.00300286	-1.45466	0.186092	0.296378	-6.47889	1	-1.09866	0.296021	0.426134	YLR033W	S000004023
Mas2p	-0.0913234	0.881821	-0.00657547	-1.55906	0.159889	0.266406	-6.34247	5	-1.63415	0.131274	0.230674	YHR024C	S000001066
Ncl1p	-0.0909932	2.39155	-0.00193025	-2.84906	0.0228641	0.0632281	-4.42457	23	-3.64076	0.00405929	0.0155639	YBL024W	S000000120
Ero1p	-0.0908554	1.28892	-0.129926	-2.02604	0.079492	0.158784	-5.68237	8	-2.19243	0.0514142	0.112827	YML130C	S000004599
Rpl2Bp	-0.0907833	1.77053	-0.0244194	-2.41176	0.0442023	0.102648	-5.09948	14	-2.82398	0.0169617	0.0476811	YIL018W	S000001280
Use1p	-0.0902418	0.917925	0.00237939	-2.75572	0.0262877	0.0695456	-4.56884	2	-1.68546	0.120802	0.217408	YGL098W	S000003066
Hos3p	-0.0901189	0.537688	-0.0480954	-1.55303	0.161306	0.268206	-6.35049	1	-1.11335	0.289943	0.418494	YPL116W	S000006037
Mas1p	-0.0900244	1.23178	-0.00366633	-1.94505	0.0898736	0.17422	-5.80145	8	-2.11615	0.0586436	0.125445	YLR163C	S000004153
Rpc82p	-0.0899956	0.301682	-0.0143044	-0.678965	0.517454	0.638041	-7.27909	1	-0.699357	0.49925	0.627952	YPR190C	S000006394
Aim2p	-0.0897393	1.54884	0.020807	-2.79894	0.0246406	0.0662928	-4.50202	6	-2.53485	0.0282595	0.0715808	YAL049C	S000000047
Hrk1p	-0.0893331	0.920317	0.00448219	-1.74911	0.120687	0.216056	-6.08238	4	-1.68885	0.120139	0.216377	YOR267C	S000005793
Bzz1p	-0.0889325	0.880573	-0.0222147	-1.86753	0.101035	0.18957	-5.91391	3	-1.63237	0.131652	0.230827	YHR114W	S000001156
Usb1p	-0.0889304	0.437311	0.0274429	-1.09239	0.308331	0.436986	-6.90629	1	-0.945361	0.365333	0.499479	YLR132C	S000004122
Ggc1p	-0.0888176	1.3913	0.0489794	-2.01895	0.0803521	0.159832	-5.69286	12	-2.32805	0.0406164	0.0942569	YDL198C	S000002357
Mrpl11p	-0.0884738	0.582455	0.0242441	-1.26256	0.244392	0.369225	-6.71535	2	-1.18533	0.261544	0.392646	YDL202W	S000002361
Ykl091Cp	-0.0883276	0.728587	0.0128312	-1.46783	0.182587	0.29236	-6.46196	3	-1.41043	0.186815	0.30259	YKL091C	S000001574
Cue5p	-0.088273	1.4721	0.0246581	-2.15141	0.0656965	0.139096	-5.49535	11	-2.43434	0.0337213	0.0818454	YOR042W	S000005568
Bna5p	-0.0881827	0.833148	0.0192548	-1.74089	0.122176	0.218067	-6.09389	3	-1.5642	0.146843	0.249559	YLR231C	S000004221
Bdh1p	-0.0881043	2.05982	0.0280007	-2.94985	0.0196841	0.0566204	-4.269	11	-3.20174	0.00871332	0.0284197	YAL060W	S000000056
Djp1p	-0.0877837	1.09595	-0.0538916	-1.99968	0.0827353	0.163888	-5.72129	5	-1.9326	0.0801763	0.158951	YIR004W	S000001443
Sam4p	-0.087424	0.856938	0.0638119	-1.8228	0.10807	0.199314	-5.97805	3	-1.59851	0.139015	0.2402	YPL273W	S000006194
Mht1p	-0.0868932	1.04998	0.0151193	-1.91235	0.0944293	0.181319	-5.84909	5	-1.8696	0.0891292	0.172254	YLL062C	S000003985
Tma7p	-0.0867756	0.534059	0.0360717	-1.6451	0.14087	0.242642	-6.22645	1	-1.10745	0.292375	0.421396	YLR262C-A	S000007246
Gcv3p	-0.0865507	0.458775	-0.0661016	-0.966158	0.363927	0.493737	-7.03486	2	-0.982141	0.347716	0.480506	YAL044C	S000000042
Ssa1p	-0.0864783	0.693424	-0.102815	-1.13865	0.289732	0.419558	-6.85629	16	-1.35747	0.202571	0.321333	YAL005C	S000000004
Shp1p	-0.0863843	0.989714	-0.00264804	-1.95271	0.0888376	0.173095	-5.79025	4	-1.7862	0.102397	0.192733	YBL058W	S000000154
Hsp104p	-0.0860438	2.5468	-0.141472	-2.59417	0.0335243	0.0842587	-4.81856	82	-3.84979	0.00283924	0.01186	YLL026W	S000003949
Isd11p	-0.0857199	1.01615	-0.0516467	-2.03411	0.0785236	0.157776	-5.67042	4	-1.8229	0.0963506	0.18486	YER048W-A	S000007237
Rim1p	-0.0856348	1.05262	0.0255094	-1.93187	0.0916834	0.177046	-5.82068	5	-1.87324	0.0885884	0.171626	YCR028C-A	S000007222
Rnq1p	-0.0851463	0.820213	0.000865162	-1.56887	0.157607	0.263157	-6.3294	4	-1.54545	0.151282	0.255272	YCL028W	S000000533
Fyv10p	-0.0849551	0.376754	-0.0281424	-0.914439	0.388793	0.520065	-7.084	1	-0.838669	0.419997	0.555254	YIL097W	S000001359
Cab3p	-0.0844971	0.89274	-0.0226292	-1.73907	0.122509	0.218334	-6.09645	4	-1.64972	0.128015	0.22672	YKL088W	S000001571
Spc110p	-0.084367	0.3899	-0.0138692	-0.964187	0.364852	0.494429	-7.03677	1	-0.862222	0.407474	0.542312	YDR356W	S000002764
Nop10p	-0.0842954	0.564535	0.00970985	-1.12723	0.294235	0.423352	-6.86877	3	-1.15671	0.272562	0.403338	YHR072W-A	S000007455
Ski8p	-0.0841092	0.37134	-0.0354737	-0.90273	0.394593	0.526345	-7.09482	1	-0.8289	0.425265	0.560169	YGL213C	S000003181
Snf7p	-0.083869	1.08204	-0.00401505	-1.80374	0.111208	0.203056	-6.0052	7	-1.91359	0.0827861	0.163444	YLR025W	S000004015
Bet2p	-0.0838358	0.561706	-0.0707206	-1.12341	0.295756	0.424726	-6.87293	3	-1.15217	0.274343	0.404966	YPR176C	S000006380
Prp9p	-0.0835444	0.510677	-0.0274918	-1.10948	0.30135	0.430681	-6.88799	2	-1.0691	0.308548	0.439912	YDL030W	S000002188
Mrpl35p	-0.083438	1.2564	-0.0212777	-2.10233	0.070791	0.14606	-5.56892	7	-2.14908	0.0554116	0.119832	YDR322W	S000002730
Erp4p	-0.0833251	0.302718	-0.0128209	-0.619573	0.553795	0.672747	-7.32032	3	-0.70134	0.498061	0.627272	YOR016C	S000005542
Tal1p	-0.0830506	2.47741	-0.0125708	-2.6088	0.0327919	0.0831495	-4.79597	51	-3.75603	0.00333114	0.0134021	YLR354C	S000004346
Yml079Wp	-0.0828776	1.0031	0.016249	-2.05257	0.0763528	0.154195	-5.64305	4	-1.8048	0.0992896	0.188674	YML079W	S000004544
Yck2p	-0.0824669	0.435528	0.00904891	-1.17344	0.27635	0.405624	-6.81772	1	-0.942283	0.366836	0.500656	YNL154C	S000005098
Sgt1p	-0.0821485	0.566721	0.000301309	-1.28004	0.238507	0.362403	-6.6947	2	-1.16022	0.271193	0.402312	YOR057W	S000005583
Str2p	-0.0814052	0.740071	-0.0120993	-2.02334	0.0798187	0.159303	-5.68637	2	-1.42758	0.18194	0.296307	YJR130C	S000003891
Ydl086Wp	-0.0812539	0.896128	-0.0594743	-1.65113	0.139619	0.241243	-6.21821	5	-1.65454	0.12702	0.225866	YDL086W	S000002244
Yer134Cp	-0.0805748	0.92699	0.0421715	-1.88234	0.098805	0.18671	-5.89256	4	-1.69828	0.118307	0.213631	YER134C	S000000936
Tgl4p	-0.0800644	0.590758	-0.0315577	-1.38592	0.205378	0.320239	-6.56581	2	-1.19851	0.256591	0.387728	YKR089C	S000001797
Taf10p	-0.0798149	0.560146	-0.0201482	-1.28733	0.236087	0.359413	-6.68603	2	-1.14966	0.275331	0.405419	YDR167W	S000002574
Tim44p	-0.0797024	1.35501	-0.0131237	-1.96366	0.087377	0.170949	-5.77422	13	-2.28011	0.0441561	0.100801	YIL022W	S000001284
Ybr085C-Ap	-0.0796258	0.835641	0.020628	-1.36267	0.21229	0.329077	-6.59465	10	-1.56781	0.146002	0.248308	YBR085C-A	S000007522
Cdc11p	-0.0794936	0.991448	-0.0286807	-2.0941	0.0716826	0.147394	-5.58122	4	-1.78861	0.101989	0.192573	YJR076C	S000003837
Mrp1p	-0.078884	0.682256	-0.00543405	-1.26099	0.244929	0.369801	-6.7172	5	-1.34051	0.207847	0.32839	YDR347W	S000002755
Rcf1p	-0.0787336	0.539681	-0.0371172	-1.10126	0.304693	0.434155	-6.89682	3	-1.11659	0.288615	0.416985	YML030W	S000004492
Pre9p	-0.0786518	1.23207	-0.0428791	-1.8173	0.108966	0.2005	-5.98589	13	-2.11654	0.0586041	0.125445	YGR135W	S000003367
Sla1p	-0.0784275	1.7643	0.00975816	-2.46255	0.0409206	0.0976272	-5.02146	13	-2.81586	0.017207	0.0481336	YBL007C	S000000103
Sin4p	-0.0781661	0.486211	0.0127853	-1.08376	0.311906	0.44074	-6.91545	2	-1.02844	0.326429	0.460367	YNL236W	S000005180
Tom71p	-0.0775827	0.897439	0.03163	-1.854	0.103115	0.192714	-5.93337	4	-1.65641	0.126637	0.225438	YHR117W	S000001159
Aim9p	-0.0775532	1.44159	0.023222	-1.90458	0.0955431	0.182282	-5.86036	26	-2.39427	0.0361752	0.0858754	YER080W	S000000882
Cbf5p	-0.0774795	1.12755	-0.0152661	-2.04745	0.0769486	0.155004	-5.65064	6	-1.97563	0.0745498	0.149288	YLR175W	S000004165
Vps25p	-0.0773619	0.395722	-0.0377478	-0.856462	0.418128	0.549246	-7.1365	2	-0.872581	0.402048	0.538704	YJR102C	S000003863
Vps5p	-0.0772931	0.708493	-0.0649822	-1.27076	0.241615	0.366191	-6.70569	6	-1.38025	0.195662	0.313718	YOR069W	S000005595
Sgm1p	-0.0769356	0.571847	-0.0164469	-1.18596	0.271663	0.400514	-6.80365	3	-1.16842	0.268011	0.399833	YJR134C	S000003895
Mgr1p	-0.076795	0.512343	-0.0211668	-1.17262	0.276663	0.405624	-6.81865	2	-1.07185	0.307367	0.438753	YCL044C	S000000549
Tom20p	-0.0767596	0.442738	-0.0187827	-0.902791	0.394562	0.526345	-7.09477	3	-0.954708	0.360797	0.494563	YGR082W	S000003314
Rpl34Bp	-0.0761624	1.2941	-0.00367715	-1.95395	0.0886712	0.173013	-5.78844	11	-2.19932	0.0508048	0.112006	YIL052C	S000001314
Tup1p	-0.0752774	1.79601	0.00693037	-2.3601	0.0478144	0.109602	-5.17863	17	-2.85718	0.0159952	0.0455556	YCR084C	S000000680
Tkl1p	-0.0751912	1.32941	-0.0298945	-1.75887	0.118939	0.213627	-6.06866	34	-2.24622	0.0468366	0.105206	YPR074C	S000006278
Dcp1p	-0.0747488	0.836413	-0.0172122	-2.09191	0.0719216	0.147753	-5.58448	3	-1.56893	0.145743	0.248181	YOL149W	S000005509
Tps2p	-0.0746878	1.9464	0.00163916	-2.41763	0.0438097	0.102066	-5.09048	21	-3.05332	0.0113135	0.034758	YDR074W	S000002481
Nup84p	-0.0744052	0.324468	-0.0737924	-0.815852	0.439595	0.567611	-7.17158	1	-0.742566	0.473731	0.60708	YDL116W	S000002274
Gle2p	-0.0741213	0.443722	0.0037301	-1.45561	0.185837	0.296171	-6.47767	1	-0.956401	0.359979	0.493728	YER107C	S000000909
Nhp10p	-0.0737382	0.420412	-0.00654575	-0.936495	0.378038	0.508978	-7.0633	2	-0.916038	0.379829	0.515032	YDL002C	S000002160
Utr1p	-0.0736532	0.470593	0.0189571	-1.7686	0.11722	0.211484	-6.05495	1	-1.00218	0.338382	0.47199	YJR049C	S000003810
Cct7p	-0.0735597	1.6455	0.0125846	-2.14713	0.0661261	0.139139	-5.50178	20	-2.66105	0.0226206	0.0597113	YJL111W	S000003647
Rps24Ap	-0.0734937	1.79645	0.026071	-2.2445	0.0570151	0.125109	-5.35478	23	-2.85775	0.0159789	0.0455556	YER074W	S000000876
Rvs167p	-0.0734656	0.477041	0.0622645	-0.98893	0.353366	0.48271	-7.01255	3	-1.01305	0.333395	0.467774	YDR388W	S000002796
Mlc1p	-0.0733594	0.980419	0.0404062	-1.4573	0.185386	0.295663	-6.47551	21	-1.77325	0.104612	0.195818	YGL106W	S000003074
Rrp46p	-0.0732919	0.377657	-0.00992772	-1.05074	0.325886	0.454827	-6.95002	1	-0.840293	0.419125	0.554409	YGR095C	S000003327
Nup49p	-0.0727392	0.69642	0.000541113	-1.40367	0.200238	0.314905	-6.5436	4	-1.36201	0.201178	0.319763	YGL172W	S000003140
Spt3p	-0.0727071	0.278731	-0.0865257	-0.676261	0.519076	0.639368	-7.28104	1	-0.654927	0.526343	0.651702	YDR392W	S000002800
Ilv6p	-0.0725618	1.00727	0.0690651	-1.58467	0.153995	0.258031	-6.30826	11	-1.8106	0.0983392	0.187467	YCL009C	S000000515
Msc6p	-0.0725058	0.954466	-0.0170333	-1.74716	0.121039	0.216524	-6.08511	6	-1.73694	0.111054	0.204027	YOR354C	S000005881
Tes1p	-0.0724886	0.557692	0.0077148	-1.39895	0.201593	0.315993	-6.54952	2	-1.14572	0.27689	0.40696	YJR019C	S000003780
Hem15p	-0.0721542	0.646022	0.0287893	-1.22418	0.257754	0.384531	-6.76005	5	-1.28494	0.225932	0.352267	YOR176W	S000005702
Nup159p	-0.0720303	1.13218	-0.0319538	-2.14862	0.0659767	0.139139	-5.49955	6	-1.9819	0.0737604	0.148206	YIL115C	S000001377
Faa2p	-0.0720126	0.341854	-0.00936059	-0.905632	0.39315	0.525303	-7.09215	1	-0.774974	0.455141	0.588322	YER015W	S000000817
Ies1p	-0.0715218	0.550105	0.0242793	-1.38819	0.204715	0.319474	-6.56298	2	-1.13348	0.28177	0.410879	YFL013C	S000001881
Fur1p	-0.0713597	1.49287	0.0188769	-2.02188	0.0799954	0.159522	-5.68853	18	-2.46158	0.0321463	0.078989	YHR128W	S000001170
Aro3p	-0.0703311	1.05352	0.0696285	-1.62745	0.144593	0.247147	-6.2505	12	-1.87447	0.088405	0.171411	YDR035W	S000002442
Nsr1p	-0.0703225	1.00776	-0.00609404	-1.50912	0.171976	0.280684	-6.40836	17	-1.81127	0.0982292	0.187467	YGR159C	S000003391
Mrps18p	-0.0700079	0.275479	0.0266804	-0.679819	0.516942	0.637741	-7.27847	1	-0.648554	0.530299	0.654558	YNL306W	S000005250
Tbf1p	-0.070003	0.730035	0.00891916	-1.40449	0.200003	0.314905	-6.54257	5	-1.4126	0.186194	0.301788	YPL128C	S000006049
Pob3p	-0.069713	1.45615	0.0173955	-2.14744	0.0660949	0.139139	-5.50132	12	-2.4134	0.0349826	0.0839654	YML069W	S000004534
Xpt1p	-0.0696672	0.957055	0.0936005	-1.78526	0.114332	0.207647	-6.03141	6	-1.74057	0.110394	0.203285	YJR133W	S000003894
Rps22Ap	-0.0695977	0.778837	-0.00130647	-1.51285	0.171046	0.279794	-6.40348	5	-1.48498	0.166404	0.276488	YJL190C	S000003726
Cox5Bp	-0.0694036	0.738782	0.00654586	-1.84259	0.104901	0.19498	-5.94974	3	-1.42566	0.182481	0.296884	YIL111W	S000001373
Pda1p	-0.0689541	1.99313	0.0393497	-2.35993	0.047827	0.109602	-5.17889	25	-3.1144	0.0101594	0.0319123	YER178W	S000000980
Mdr1p	-0.0688435	0.274565	-0.0396495	-0.683387	0.514809	0.635438	-7.27588	1	-0.64676	0.531416	0.655257	YGR100W	S000003332
Rps15p	-0.0687854	1.13272	0.023442	-1.79886	0.112025	0.203959	-6.01214	10	-1.98263	0.073669	0.148147	YOL040C	S000005400
Pta1p	-0.0686183	1.00449	0.0172108	-2.12152	0.0687547	0.143349	-5.54021	5	-1.80673	0.0989724	0.188523	YAL043C	S000000041
Rpl6Ap	-0.0681747	0.878153	-0.0188735	-1.50218	0.173721	0.282727	-6.41743	8	-1.62891	0.132387	0.231435	YML073C	S000004538
Rsc6p	-0.0681616	0.600997	0.0282658	-1.22295	0.258194	0.384947	-6.76148	4	-1.21468	0.250613	0.382506	YCR052W	S000000648
Rps19Ap	-0.0679806	1.34155	-0.00413375	-1.82558	0.10762	0.198638	-5.97409	21	-2.2623	0.0455461	0.103085	YOL121C	S000005481
Ski3p	-0.067868	0.787789	0.00153941	-1.3611	0.212764	0.329597	-6.59659	8	-1.49813	0.163009	0.271415	YPR189W	S000006393
Sec15p	-0.067771	0.819084	-0.000390834	-1.82925	0.107028	0.198006	-5.96884	4	-1.54381	0.151676	0.255584	YGL233W	S000003202
Aro4p	-0.0676322	1.17832	0.0204098	-1.76601	0.117676	0.212102	-6.05861	13	-2.04432	0.0663251	0.137322	YBR249C	S000000453
Ahp1p	-0.0675746	1.37781	0.0120622	-1.76215	0.118357	0.212846	-6.06404	37	-2.31025	0.0418973	0.096384	YLR109W	S000004099
Ubr1p	-0.0667997	0.62861	-0.000557999	-1.17154	0.277068	0.405969	-6.81985	6	-1.25793	0.235174	0.363133	YGR184C	S000003416
Cdc37p	-0.0666752	1.21732	-0.0350305	-1.77139	0.116732	0.21104	-6.05102	15	-2.09677	0.0606289	0.128318	YDR168W	S000002575
Vps29p	-0.0665388	0.339437	-0.0332034	-0.763872	0.46817	0.596742	-7.2144	2	-0.770496	0.457681	0.590324	YHR012W	S000001054
Trx3p	-0.0664554	0.998663	-0.00357262	-1.70953	0.128026	0.226302	-6.13767	8	-1.79865	0.100308	0.190306	YCR083W	S000000679
Ret3p	-0.0663065	0.437194	0.00720985	-1.04991	0.326242	0.455057	-6.95087	2	-0.94516	0.365431	0.499479	YPL010W	S000005931
Vta1p	-0.0659179	0.945653	-0.00886529	-2.01283	0.0811012	0.160918	-5.70189	5	-1.72457	0.113331	0.206982	YLR181C	S000004171
Nba1p	-0.0657788	0.33952	-9.29645e-05	-0.990723	0.352544	0.482141	-7.01078	1	-0.77065	0.457593	0.590324	YOL070C	S000005431
Det1p	-0.0657376	0.348094	-0.0117126	-1.04155	0.329861	0.458494	-6.95949	1	-0.786492	0.448648	0.582142	YDR051C	S000002458
Rps25Bp	-0.0657129	0.669904	0.0144182	-1.13949	0.289401	0.419393	-6.85536	11	-1.32166	0.213844	0.336525	YLR333C	S000004325
Eaf3p	-0.0656871	0.412709	-0.00562387	-0.976939	0.358897	0.488896	-7.02435	2	-0.902561	0.386626	0.521857	YPR023C	S000006227
Ume1p	-0.0655871	0.555947	0.0269488	-1.13978	0.289287	0.419393	-6.85505	4	-1.14291	0.278005	0.407549	YPL139C	S000006060
Cdc12p	-0.0654381	1.34638	-0.0445183	-2.01904	0.0803408	0.159832	-5.69272	12	-2.26869	0.0450427	0.102335	YHR107C	S000001149
Cox15p	-0.0653926	0.40205	-0.0278217	-0.81696	0.438999	0.56715	-7.17065	4	-0.883792	0.396232	0.532109	YER141W	S000000943
Dcs2p	-0.0653588	0.976299	0.00420201	-1.62573	0.14496	0.247528	-6.25283	9	-1.7675	0.105609	0.19722	YOR173W	S000005699
Gpa1p	-0.0652425	0.54496	-0.0556589	-1.54826	0.162436	0.269519	-6.35682	2	-1.12516	0.285128	0.414463	YHR005C	S000001047
Atg8p	-0.0652222	0.365644	-0.0211624	-1.1755	0.275576	0.405029	-6.81542	1	-0.818579	0.43088	0.565872	YBL078C	S000000174
Rmt2p	-0.0652199	0.38415	-0.0128234	-1.33518	0.22072	0.339492	-6.62837	1	-0.851947	0.412905	0.548314	YDR465C	S000002873
Rpb9p	-0.0649585	0.357288	0.00623297	-1.12269	0.296042	0.42488	-6.8737	1	-0.803357	0.43925	0.573692	YGL070C	S000003038
Vtc2p	-0.0649045	1.1814	0.0215511	-2.05395	0.0761935	0.154195	-5.64101	8	-2.04847	0.0658574	0.136591	YFL004W	S000001890
Aim46p	-0.0647678	0.471561	0.0190346	-0.924592	0.383814	0.515142	-7.07452	5	-1.00381	0.337629	0.471673	YHR199C	S000001242
Rpl25p	-0.0646081	0.876518	0.0390787	-1.57865	0.155363	0.259775	-6.31633	7	-1.62658	0.132887	0.231776	YOL127W	S000005487
Hsp42p	-0.0645722	0.308047	0.00340081	-0.851008	0.420967	0.551636	-7.14129	1	-0.711514	0.491986	0.623095	YDR171W	S000002578
Ska1p	-0.0645078	0.259375	-0.0307207	-0.658488	0.529813	0.648578	-7.29369	1	-0.616695	0.550332	0.670251	YKL023W	S000001506
Med4p	-0.0643941	0.428101	-0.0193496	-1.04236	0.329509	0.458494	-6.95866	2	-0.929421	0.373164	0.507716	YOR174W	S000005700
Pal1p	-0.0643927	0.315802	-0.0907527	-0.890736	0.400599	0.532567	-7.1058	1	-0.726235	0.483279	0.615344	YDR348C	S000002756
Lsm7p	-0.0642741	0.740273	-0.0454566	-1.4845	0.178235	0.288104	-6.44042	5	-1.42788	0.181856	0.296307	YNL147W	S000005091
Rpl36Ap	-0.0639897	0.629425	0.0285996	-1.54278	0.163743	0.271121	-6.36408	3	-1.2592	0.234734	0.362922	YMR194W	S000004807
Gsh1p	-0.0639828	0.93203	0.00194337	-2.02664	0.07942	0.158773	-5.68149	5	-1.70539	0.116942	0.21174	YJL101C	S000003637
Dhh1p	-0.0636598	1.05211	-0.00168919	-1.61507	0.147258	0.249311	-6.26729	13	-1.87252	0.0886941	0.171692	YDL160C	S000002319
Ura4p	-0.06328	0.965822	-0.0616246	-1.90893	0.0949185	0.181381	-5.85406	6	-1.75285	0.108188	0.200463	YLR420W	S000004412
Tpm2p	-0.0626913	1.22976	-0.0190963	-1.81049	0.110087	0.201796	-5.9956	14	-2.11345	0.0589168	0.125607	YIL138C	S000001400
Rpl37Ap	-0.062685	0.252197	-0.013641	-0.511039	0.623946	0.730032	-7.38677	9	-0.602329	0.559503	0.678643	YLR185W	S000004175
Var1p	-0.0626443	0.223234	-0.0733936	-0.550712	0.597764	0.706691	-7.36384	1	-0.543255	0.598089	0.708483	Q0140	S000007275
Dap1p	-0.062496	0.298253	0.180923	-0.833794	0.430018	0.558882	-7.15626	1	-0.692778	0.503208	0.630267	YPL170W	S000006091
Hem3p	-0.0624344	0.570044	-0.00613264	-1.90308	0.0957605	0.182544	-5.86254	2	-1.16554	0.269126	0.400995	YDL205C	S000002364
Svl3p	-0.0624152	0.696823	-0.0233843	-1.94193	0.0902988	0.174656	-5.80601	3	-1.36263	0.200991	0.319679	YPL032C	S000005953
Chs5p	-0.0620959	0.608018	0.0739554	-1.30047	0.231778	0.353759	-6.67033	4	-1.22573	0.246594	0.377614	YLR330W	S000004322
Gcd14p	-0.0619641	0.323697	0.152038	-0.981017	0.357009	0.486849	-7.02035	1	-0.741119	0.474573	0.607831	YJL125C	S000003661
Sah1p	-0.0615752	2.00635	0.0476158	-2.08561	0.072614	0.148534	-5.59388	52	-3.1317	0.00985475	0.0312439	YER043C	S000000845
Tsl1p	-0.0615603	1.82506	0.0157793	-2.10295	0.0707238	0.146048	-5.56799	31	-2.89502	0.0149604	0.0433342	YML100W	S000004566
Sec26p	-0.0613878	1.83705	-0.0253327	-2.14312	0.0665312	0.139692	-5.50781	28	-2.91065	0.014553	0.0425685	YDR238C	S000002646
Rpl20Ap	-0.0606724	1.33338	-0.00824998	-1.76863	0.117215	0.211484	-6.05491	24	-2.25147	0.0464113	0.104546	YMR242C	S000004855
Ola1p	-0.0606604	1.74993	-0.0188329	-2.12656	0.0682293	0.142379	-5.53266	24	-2.79715	0.0177857	0.0494138	YBR025C	S000000229
Dtd1p	-0.0606486	0.471642	-0.012003	-1.29803	0.232572	0.354744	-6.67325	2	-1.00395	0.337565	0.471673	YDL219W	S000002378
Ctk1p	-0.0605985	0.197405	-0.0698107	-0.481088	0.644103	0.74195	-7.40302	1	-0.488959	0.634738	0.738306	YKL139W	S000001622
Apl5p	-0.0605901	0.571964	-0.0315715	-1.09456	0.30744	0.436133	-6.90398	6	-1.16861	0.267939	0.399833	YPL195W	S000006116
Sin3p	-0.0605117	1.23878	0.00579129	-2.10554	0.070446	0.145936	-5.56412	9	-2.12553	0.0577054	0.123892	YOL004W	S000005364
Ade17p	-0.0603732	1.12247	0.0174333	-1.77873	0.115457	0.209267	-6.04066	11	-1.96871	0.0754283	0.15054	YMR120C	S000004727
Rpl36Bp	-0.0602224	0.462402	-0.0118923	-0.865353	0.413529	0.545259	-7.12863	8	-0.988307	0.344824	0.478039	YPL249C-A	S000006438
Rpp1Ap	-0.0600262	0.636942	0.0212518	-1.29006	0.235185	0.35827	-6.68278	5	-1.27088	0.230706	0.359026	YDL081C	S000002239
Whi3p	-0.0594972	0.158087	0.00494021	-0.376284	0.717072	0.795595	-7.45254	1	-0.402998	0.694885	0.785623	YNL197C	S000005141
Cys4p	-0.0592465	1.35402	0.0500214	-1.70798	0.12832	0.226655	-6.13981	35	-2.27881	0.0442563	0.100837	YGR155W	S000003387
Nnt1p	-0.0591605	0.35658	0.016776	-0.860649	0.415958	0.547482	-7.1328	2	-0.802062	0.439967	0.573692	YLR285W	S000004275
Pre5p	-0.0591151	0.972929	-0.00380095	-1.60894	0.148595	0.251104	-6.27559	10	-1.76279	0.106432	0.197979	YMR314W	S000004931
Sso2p	-0.0588318	0.35912	0.0169467	-1.46301	0.183862	0.294204	-6.46816	1	-0.806702	0.437402	0.571913	YMR183C	S000004795
Ald6p	-0.0584038	1.01654	0.062171	-1.4046	0.199969	0.314905	-6.54243	40	-1.82344	0.0962638	0.184842	YPL061W	S000005982
Ycg1p	-0.0582255	0.126129	-0.069519	-0.297469	0.774139	0.83821	-7.48207	1	-0.32976	0.747947	0.81954	YDR325W	S000002733
Bbc1p	-0.0579708	0.966444	-0.000127363	-1.38979	0.204248	0.319104	-6.56098	28	-1.75372	0.108033	0.200332	YJL020C	S000003557
Far8p	-0.0579315	0.521369	0.00424385	-1.79874	0.112045	0.203959	-6.0123	2	-1.0867	0.301045	0.4318	YMR029C	S000004631
Rna14p	-0.0579095	0.217537	-0.0546535	-0.554133	0.595535	0.705808	-7.36179	1	-0.531415	0.605987	0.716412	YMR061W	S000004665
Eno2p	-0.0578804	1.18148	0.0525448	-1.82795	0.107237	0.198239	-5.9707	12	-2.04858	0.0658441	0.136591	YHR174W	S000001217
Lnp1p	-0.0578306	0.293686	-0.0612802	-0.890854	0.40054	0.532567	-7.10569	1	-0.683984	0.508528	0.634926	YHR192W	S000001235
Vma5p	-0.0578146	1.44907	0.0208335	-1.85921	0.102309	0.191362	-5.92588	24	-2.4041	0.0355577	0.0849284	YKL080W	S000001563
Gas5p	-0.0577686	0.169853	-0.0888621	-0.410735	0.69269	0.77875	-7.43753	1	-0.429172	0.676312	0.770846	YOL030W	S000005390
Afg3p	-0.057269	0.39304	-0.00335392	-0.879941	0.406062	0.53824	-7.11557	3	-0.867816	0.404538	0.539955	YER017C	S000000819
Nmt1p	-0.0572515	0.210535	0.0229849	-0.446817	0.667561	0.760145	-7.42048	5	-0.516761	0.615836	0.723387	YLR195C	S000004185
Dcp2p	-0.0571955	0.96881	-0.0646277	-1.66535	0.13671	0.237248	-6.19872	9	-1.75703	0.107446	0.19971	YNL118C	S000005062
Npl4p	-0.0571726	0.652138	-0.0152229	-1.35977	0.213165	0.330004	-6.59823	5	-1.29438	0.222773	0.347817	YBR170C	S000000374
Taf5p	-0.0570879	0.486026	-0.0156119	-1.53701	0.165128	0.272466	-6.3717	2	-1.02813	0.326568	0.460367	YBR198C	S000000402
His2p	-0.0565148	0.416186	0.00968243	-1.13168	0.292476	0.422392	-6.86392	2	-0.908653	0.383543	0.519168	YFR025C	S000001921
Tsc13p	-0.0563933	0.720525	0.02582	-1.35036	0.216029	0.333571	-6.6098	7	-1.39835	0.190316	0.306799	YDL015C	S000002173
Ecm32p	-0.0562612	0.32592	0.0255611	-1.2116	0.262266	0.389554	-6.77451	1	-0.745291	0.47215	0.605705	YER176W	S000000978
Hda3p	-0.0561059	0.266647	0.0308378	-0.771852	0.463704	0.591365	-7.20798	1	-0.631143	0.541194	0.662511	YPR179C	S000006383
Gts1p	-0.0560624	0.530013	-0.057621	-1.083	0.312221	0.440924	-6.91625	5	-1.10085	0.295112	0.425083	YGL181W	S000003149
Swh1p	-0.056042	0.504946	0.0539229	-1.09752	0.306223	0.435034	-6.90082	4	-1.05963	0.312647	0.444426	YAR042W	S000000081
Sto1p	-0.0558852	1.07883	-0.0188226	-1.61479	0.147318	0.249311	-6.26767	15	-1.9092	0.0833998	0.164247	YMR125W	S000004732
Rpl21Ap	-0.0558445	0.879184	-0.0100512	-1.31681	0.226515	0.347061	-6.65066	23	-1.63039	0.132074	0.231093	YBR191W	S000000395
Rer2p	-0.0555548	0.255663	-0.0566396	-0.725233	0.490201	0.615687	-7.24466	1	-0.609277	0.555057	0.674625	YBR002C	S000000206
Cks1p	-0.0551713	0.471457	-0.023055	-1.01991	0.339376	0.468709	-6.98156	4	-1.00364	0.337709	0.471673	YBR135W	S000000339
Reg1p	-0.055156	0.565141	-0.0233842	-1.10966	0.301277	0.430681	-6.88779	6	-1.15768	0.272182	0.403025	YDR028C	S000002435
Rpc53p	-0.0548073	0.229038	-0.0292084	-0.616767	0.555549	0.673998	-7.32219	1	-0.55524	0.59015	0.702573	YDL150W	S000002309
Vma1p	-0.054773	1.92963	0.0292142	-1.83382	0.106295	0.196804	-5.96231	114	-3.03141	0.0117591	0.0358955	YDL185W	S000002344
Mde1p	-0.0547073	0.283198	0.0668556	-0.897835	0.397036	0.528681	-7.09932	1	-0.663649	0.520957	0.646715	YJR024C	S000003785
Aim25p	-0.0546645	0.271396	-0.0141824	-0.823587	0.435448	0.564399	-7.16501	1	-0.640524	0.535308	0.658352	YJR100C	S000003861
Mrpl16p	-0.0543041	0.3389	0.00749834	-1.61059	0.148235	0.250673	-6.27336	1	-0.7695	0.458247	0.590734	YBL038W	S000000134
Sof1p	-0.0541841	0.28758	0.0134021	-0.635174	0.544103	0.661988	-7.30982	3	-0.67217	0.515727	0.64156	YLL011W	S000003934
Ubp7p	-0.0541325	0.188527	-0.023932	-0.476585	0.647162	0.743912	-7.40538	1	-0.469914	0.647848	0.750621	YIL156W	S000001418
Pho85p	-0.0538753	0.480276	-0.0255992	-1.19681	0.267652	0.396072	-6.79137	3	-1.01849	0.330921	0.465676	YPL031C	S000005952
Psk1p	-0.0538284	0.300587	-0.00336154	-0.666977	0.524667	0.644266	-7.28768	3	-0.697258	0.500511	0.628924	YAL017W	S000000015
Pdx1p	-0.0538153	0.662318	0.00164173	-1.3272	0.223221	0.342897	-6.63808	6	-1.31003	0.217611	0.341776	YGR193C	S000003425
Aim24p	-0.0537996	0.371002	-0.0352685	-0.846151	0.423507	0.553745	-7.14554	3	-0.828289	0.425597	0.560169	YJR080C	S000003841
Lsm1p	-0.0537745	0.358147	-0.0469884	-0.762659	0.468851	0.596971	-7.21537	4	-0.804927	0.438382	0.57288	YJL124C	S000003660
Apl2p	-0.0537154	0.793578	-0.0268756	-1.65512	0.138797	0.239998	-6.21275	6	-1.50661	0.16085	0.268573	YKL135C	S000001618
Cyc8p	-0.0535357	0.394675	3.3938e-05	-0.772664	0.463251	0.591104	-7.20733	7	-0.870722	0.403018	0.538791	YBR112C	S000000316
Nop53p	-0.053499	0.262824	-0.00266534	-0.796156	0.450278	0.578413	-7.18809	1	-0.62356	0.545979	0.666655	YPL146C	S000006067
Fes1p	-0.0529149	0.591662	-0.035726	-1.41546	0.196883	0.311688	-6.52875	4	-1.19994	0.256058	0.387498	YBR101C	S000000305
Yrb1p	-0.0524828	0.514351	-0.0176884	-1.07565	0.315295	0.443463	-6.92402	5	-1.07516	0.305949	0.437254	YDR002W	S000002409
Ypl277Cp	-0.0523318	0.394858	-0.0271593	-0.928318	0.382	0.512995	-7.07102	3	-0.871047	0.402849	0.538791	YPL277C	S000006198
Mxr1p	-0.0522602	0.540143	0.0479911	-0.966797	0.363627	0.493612	-7.03424	11	-1.11734	0.288308	0.416919	YER042W	S000000844
Vma4p	-0.0521579	1.32572	0.0488262	-1.65642	0.138531	0.239711	-6.21097	32	-2.24131	0.0472371	0.105905	YOR332W	S000005859
Lsm12p	-0.0519324	0.460232	0.0166057	-1.0213	0.338761	0.46813	-6.98016	4	-0.98462	0.346552	0.479197	YHR121W	S000001163
Fol1p	-0.0519174	0.742727	0.013054	-1.55417	0.161038	0.268133	-6.34898	6	-1.43154	0.180831	0.295713	YNL256W	S000005200
Rsc9p	-0.0518563	0.443958	-0.0109134	-1.0996	0.305373	0.434345	-6.8986	3	-0.956806	0.359784	0.493728	YML127W	S000004596
Cct2p	-0.0517665	1.26547	-0.0169497	-1.69371	0.131074	0.229974	-6.15961	22	-2.16119	0.0542657	0.117816	YIL142W	S000001404
Srb4p	-0.0516179	0.364137	-0.0249651	-0.996154	0.350065	0.479301	-7.00539	2	-0.815841	0.432378	0.567213	YER022W	S000000824
Bmh2p	-0.051464	0.631754	0.0353829	-1.07142	0.317074	0.445663	-6.92846	14	-1.26283	0.233478	0.36156	YDR099W	S000002506
Ddi1p	-0.051409	0.226473	-0.0611476	-0.639126	0.541665	0.659695	-7.30712	1	-0.549953	0.593645	0.704972	YER143W	S000000945
Ret2p	-0.0509189	0.9026	-0.013653	-1.60617	0.149201	0.25177	-6.27932	9	-1.66374	0.125141	0.223527	YFR051C	S000001947
Vps74p	-0.0507004	0.557892	-0.0234717	-1.12618	0.294654	0.423398	-6.86991	6	-1.14604	0.276763	0.40696	YDR372C	S000002780
Rkm4p	-0.0505612	0.245419	-0.0427576	-0.750512	0.475712	0.603769	-7.22501	1	-0.588665	0.568304	0.685825	YDR257C	S000002665
Rpt6p	-0.0505126	0.881088	-0.0431248	-1.33594	0.220482	0.339346	-6.62744	19	-1.63311	0.131496	0.230724	YGL048C	S000003016
Sec65p	-0.0503181	0.368813	0.00773078	-0.870237	0.411018	0.54248	-7.12428	3	-0.824327	0.427747	0.562419	YML105C	S000004573
Rmd9p	-0.0499135	0.360171	-0.0199631	-1.01645	0.340915	0.470289	-6.98506	2	-0.80862	0.436344	0.570843	YGL107C	S000003075
Pex19p	-0.0498318	1.01931	-0.0107367	-1.57131	0.157044	0.262401	-6.32614	14	-1.82728	0.0956503	0.183961	YDL065C	S000002223
Yim1p	-0.0497699	0.511503	-0.0116148	-1.20515	0.264603	0.392536	-6.78188	4	-1.07047	0.307962	0.439339	YMR152W	S000004760
Nas6p	-0.0494048	0.658298	0.0111268	-1.37722	0.207941	0.323388	-6.57664	6	-1.30386	0.219635	0.343821	YGR232W	S000003464
Sec16p	-0.0492339	0.557075	0.0136042	-1.13717	0.290311	0.419945	-6.85791	6	-1.14472	0.277284	0.407287	YPL085W	S000006006
Tuf1p	-0.049141	0.492406	0.0442189	-0.96156	0.366088	0.495258	-7.03931	7	-1.03879	0.321806	0.454999	YOR187W	S000005713
Nit3p	-0.0491294	0.566997	-0.00886006	-1.10447	0.303386	0.432552	-6.89338	7	-1.16066	0.271021	0.402312	YLR351C	S000004343
Dom34p	-0.0490873	0.126171	0.172552	-0.29112	0.778806	0.842115	-7.48416	2	-0.329858	0.747874	0.81954	YNL001W	S000004946
Sco2p	-0.0489925	0.275628	0.00812293	-1.05412	0.324433	0.453791	-6.94652	1	-0.648847	0.530117	0.654558	YBR024W	S000000228
Get4p	-0.0489917	0.56257	0.0310955	-1.15186	0.28459	0.414265	-6.84174	6	-1.15356	0.273798	0.404663	YOR164C	S000005690
Aha1p	-0.0489421	0.98694	-0.107311	-1.53215	0.166304	0.274028	-6.37812	14	-1.78234	0.103053	0.193661	YDR214W	S000002622
Cdc73p	-0.0487587	0.35254	-0.0357046	-0.836423	0.428627	0.558241	-7.15399	3	-0.794662	0.444079	0.577788	YLR418C	S000004410
Kre5p	-0.0486389	0.463579	-0.013317	-1.26478	0.243638	0.368553	-6.71274	3	-0.990305	0.343891	0.477716	YOR336W	S000005863
Utp4p	-0.048215	0.514644	-0.0316232	-1.00813	0.344643	0.473781	-6.99343	7	-1.07564	0.305742	0.437221	YDR324C	S000002732
Arg1p	-0.0481801	0.961089	0.173545	-1.32078	0.225251	0.345569	-6.64586	36	-1.74623	0.109373	0.202079	YOL058W	S000005419
Lsb3p	-0.048042	0.258902	0.149127	-0.563193	0.589653	0.702407	-7.3563	4	-0.61575	0.550932	0.670457	YFR024C-A	S000002968
Pof1p	-0.0476671	0.269207	-0.0464203	-0.676103	0.51917	0.639368	-7.28115	2	-0.636205	0.538014	0.660754	YCL047C	S000000552
Gcs1p	-0.0475464	0.620259	0.00143327	-1.45408	0.186249	0.29643	-6.47964	5	-1.24491	0.23974	0.369225	YDL226C	S000002385
Sol3p	-0.0474363	0.591654	0.0303136	-1.23841	0.252731	0.378222	-6.74359	6	-1.19993	0.256062	0.387498	YHR163W	S000001206
Cdc55p	-0.0470015	0.433887	-0.0501564	-0.887997	0.401981	0.533807	-7.10829	6	-0.939446	0.368225	0.50157	YGL190C	S000003158
Hfd1p	-0.0468649	0.862736	-0.0382651	-1.37748	0.207864	0.323388	-6.57631	14	-1.60684	0.137172	0.237704	YMR110C	S000004716
Seh1p	-0.0468167	0.349566	-0.0259853	-0.847783	0.422653	0.55354	-7.14412	3	-0.7892	0.44713	0.581122	YGL100W	S000003068
Rpn1p	-0.0467765	1.17232	-0.0093702	-1.60052	0.150448	0.253515	-6.28695	21	-2.03622	0.0672486	0.138631	YHR027C	S000001069
Edc3p	-0.0463188	0.450731	0.0166496	-1.28366	0.237303	0.360804	-6.6904	3	-0.968416	0.354217	0.488073	YEL015W	S000000741
Sec1p	-0.0462646	0.312566	-0.01376	-0.864808	0.41381	0.545259	-7.12911	2	-0.720103	0.486894	0.618291	YDR164C	S000002571
Tfa1p	-0.0462061	0.231	-0.0299768	-0.525135	0.614575	0.721906	-7.37881	3	-0.559274	0.58749	0.700106	YKL028W	S000001511
Ylr345Wp	-0.0460193	0.17949	-0.0147531	-0.423199	0.683962	0.773273	-7.4318	2	-0.450316	0.66147	0.75954	YLR345W	S000004337
Crm1p	-0.0460006	0.938682	-0.000187788	-1.41723	0.196385	0.311107	-6.52652	17	-1.71476	0.115164	0.209158	YGR218W	S000003450
Pre3p	-0.0459941	0.586077	-0.0349456	-1.04597	0.327942	0.456893	-6.95494	11	-1.19108	0.259372	0.390616	YJL001W	S000003538
Ayr1p	-0.045739	0.486736	-0.0109758	-1.00984	0.343877	0.473005	-6.99172	6	-1.02932	0.326034	0.460159	YIL124W	S000001386
Rpt1p	-0.0456898	0.897667	-0.0263344	-1.27389	0.240562	0.365079	-6.70198	30	-1.65673	0.126571	0.225438	YKL145W	S000001628
Arp4p	-0.0456259	0.543946	0.0262911	-1.08254	0.312414	0.440935	-6.91674	7	-1.12351	0.285794	0.415178	YJL081C	S000003617
Ckb1p	-0.0453832	0.268074	0.02431	-0.693978	0.508508	0.630931	-7.26813	2	-0.633966	0.539419	0.661326	YGL019W	S000002987
Luc7p	-0.0449174	0.130311	-0.0245951	-0.326679	0.752793	0.822957	-7.47191	1	-0.339533	0.740779	0.815439	YDL087C	S000002245
Ubp12p	-0.0448456	0.196303	-0.101853	-0.573128	0.583241	0.698188	-7.35019	1	-0.486605	0.636352	0.739821	YJL197W	S000003733
Fap7p	-0.0444555	0.164018	-0.0501601	-0.387058	0.709408	0.789754	-7.44798	2	-0.416242	0.68546	0.779408	YDL166C	S000002325
Bna4p	-0.044145	0.0961638	-0.0694874	-0.224741	0.828151	0.880049	-7.50332	2	-0.257902	0.801376	0.85872	YBL098W	S000000194
Irc24p	-0.0438368	0.670962	0.000276575	-1.39084	0.203942	0.318835	-6.55967	7	-1.32327	0.213323	0.335928	YIR036C	S000001475
Mns1p	-0.0438224	0.225814	0.0367872	-0.56295	0.58981	0.702407	-7.35645	2	-0.548592	0.594547	0.705691	YJR131W	S000003892
Hho1p	-0.0435993	0.473076	0.00810328	-0.996856	0.349745	0.479139	-7.00469	6	-1.00637	0.336453	0.471509	YPL127C	S000006048
Lip1p	-0.0435043	0.320083	-0.00675864	-0.976397	0.359149	0.488927	-7.02488	2	-0.734317	0.478539	0.611923	YMR298W	S000004913
Not5p	-0.0433279	0.33516	-0.0277878	-0.843723	0.424781	0.555026	-7.14766	3	-0.762551	0.462211	0.594557	YPR072W	S000006276
Arb1p	-0.043327	1.07031	0.0295395	-1.49038	0.176722	0.287022	-6.43279	21	-1.89752	0.0850531	0.166261	YER036C	S000000838
Msh2p	-0.0433259	0.287757	-0.0949992	-0.593676	0.570105	0.686605	-7.33724	7	-0.672514	0.515516	0.64156	YOL090W	S000005450
Rpl31Ap	-0.0432315	0.22414	0.00444142	-0.478156	0.646094	0.743883	-7.40456	6	-0.545132	0.596842	0.707602	YDL075W	S000002233
Rpl8Bp	-0.0431631	0.487911	-0.0141328	-0.928361	0.381978	0.512995	-7.07098	9	-1.03129	0.325154	0.459189	YLL045C	S000003968
Ymr315Wp	-0.0426808	0.548705	-0.00945987	-1.0364	0.332109	0.460542	-6.96478	9	-1.13122	0.28268	0.41191	YMR315W	S000004932
Cop1p	-0.0426114	0.693911	-0.0334166	-1.08063	0.31321	0.441797	-6.91876	25	-1.35821	0.202343	0.321186	YDL145C	S000002304
Rpn7p	-0.0425041	0.845675	-0.0236728	-1.27386	0.240575	0.365079	-6.70203	20	-1.5823	0.142668	0.244482	YPR108W	S000006312
Mnn10p	-0.0422901	0.235406	-0.00588479	-0.963191	0.36532	0.494782	-7.03773	1	-0.568303	0.58156	0.695826	YDR245W	S000002653
Nic96p	-0.0422009	0.413632	0.00534083	-0.92298	0.384602	0.515908	-7.07603	5	-0.90418	0.385805	0.521045	YFR002W	S000001898
Dyn2p	-0.0420899	0.383587	-0.029785	-0.846699	0.42322	0.553674	-7.14506	5	-0.85094	0.41344	0.548636	YDR424C	S000002832
Nhp2p	-0.0418158	0.444893	-0.017569	-1.014	0.34201	0.471527	-6.98753	5	-0.958413	0.35901	0.493297	YDL208W	S000002367
Dpc29p	-0.0417781	0.111295	0.00753245	-0.27785	0.788594	0.849611	-7.48838	1	-0.294601	0.773935	0.837222	YGR021W	S000003253
Hmf1p	-0.0416579	0.441974	-0.0176407	-0.899387	0.396261	0.528274	-7.0979	7	-0.953396	0.361431	0.495148	YER057C	S000000859
Ent5p	-0.0415941	0.193415	-0.0714077	-0.47582	0.647682	0.743912	-7.40578	2	-0.480426	0.640596	0.744029	YDR153C	S000002560
Cog3p	-0.0415469	0.209765	-0.0379047	-0.723213	0.491371	0.616652	-7.2462	1	-0.515141	0.616929	0.724314	YER157W	S000000959
Rps18Bp	-0.0412479	0.566796	-0.0127794	-0.915341	0.388349	0.519911	-7.08316	34	-1.16034	0.271147	0.402312	YML026C	S000004488
Coy1p	-0.0412181	0.435802	0.0386245	-0.843396	0.424952	0.555026	-7.14794	9	-0.942756	0.366605	0.500656	YKL179C	S000001662
Nrd1p	-0.0411143	0.254364	-0.045295	-0.607969	0.561068	0.678468	-7.32798	3	-0.606675	0.556719	0.6763	YNL251C	S000005195
Prr1p	-0.040834	0.160178	-0.0149281	-0.448036	0.66672	0.75955	-7.41988	1	-0.40768	0.691547	0.783709	YKL116C	S000001599
Rib1p	-0.0408256	0.0935007	-0.00993412	-0.229996	0.824211	0.876484	-7.50198	1	-0.25135	0.806305	0.862075	YBL033C	S000000129
Phb1p	-0.0407753	0.463728	0.00424182	-0.864993	0.413715	0.545259	-7.12895	11	-0.990558	0.343773	0.477716	YGR132C	S000003364
Rfc4p	-0.0406979	0.303542	-0.0207323	-0.969693	0.362272	0.492334	-7.03142	2	-0.702917	0.497116	0.627272	YOL094C	S000005454
Efr3p	-0.0406474	0.179287	0.0277114	-0.540546	0.604415	0.712432	-7.36987	1	-0.449872	0.66178	0.75954	YMR212C	S000004825
Atx1p	-0.0406296	0.263551	-0.100984	-0.741634	0.480768	0.606784	-7.23198	2	-0.625005	0.545066	0.665997	YNL259C	S000005203
Pup3p	-0.0402155	0.306663	-0.0399326	-0.710342	0.498869	0.623521	-7.25596	4	-0.708877	0.493556	0.624088	YER094C	S000000896
Rps20p	-0.0401573	0.55547	0.0341547	-0.931232	0.380584	0.511961	-7.06828	21	-1.14214	0.278311	0.407549	YHL015W	S000001007
Sth1p	-0.0400293	0.571222	-0.00306168	-1.06133	0.321347	0.450871	-6.93901	10	-1.16742	0.268397	0.400159	YIL126W	S000001388
Mot2p	-0.0400036	0.271568	-0.045963	-0.668114	0.52398	0.644087	-7.28687	3	-0.640863	0.535096	0.658352	YER068W	S000000870
Otu1p	-0.0397241	0.315787	-0.0067074	-0.739686	0.481882	0.607391	-7.2335	4	-0.726205	0.483296	0.615344	YFL044C	S000001850
Rpn10p	-0.0396996	0.249004	-0.0271519	-0.690791	0.510398	0.632947	-7.27048	2	-0.595903	0.563633	0.681844	YHR200W	S000001243
Cyc3p	-0.0396938	0.201958	0.00596526	-0.454417	0.662324	0.755265	-7.41671	4	-0.498649	0.628118	0.732753	YAL039C	S000000037
Rpt2p	-0.0395208	0.776748	-0.00625233	-1.30101	0.231603	0.353718	-6.66968	13	-1.4819	0.167206	0.277517	YDL007W	S000002165
Sdd3p	-0.0393706	0.716521	0.000894145	-1.21609	0.260647	0.387876	-6.76936	13	-1.39234	0.192078	0.309222	YOL098C	S000005458
Qri1p	-0.0389794	0.698319	-0.0161801	-1.1301	0.293098	0.422692	-6.86564	17	-1.36489	0.2003	0.319103	YDL103C	S000002261
Apm4p	-0.0389211	0.175153	-0.00498742	-0.543328	0.602591	0.710985	-7.36823	1	-0.440833	0.668108	0.763871	YOL062C	S000005423
Mcm7p	-0.0388405	0.15453	0.0332307	-0.440056	0.672237	0.763643	-7.42378	1	-0.395004	0.7006	0.787968	YBR202W	S000000406
Ptc2p	-0.0387732	0.427358	0.0168414	-0.856247	0.41824	0.549246	-7.13669	8	-0.928132	0.373802	0.508294	YER089C	S000000891
Cdc19p	-0.0382014	1.16358	0.0742341	-1.2429	0.251164	0.376825	-6.73837	127	-2.02443	0.0686144	0.140595	YAL038W	S000000036
Arp5p	-0.038157	0.336366	0.0230326	-0.957515	0.367997	0.497558	-7.04322	3	-0.764795	0.460929	0.593548	YNL059C	S000005004
Lsc1p	-0.0379398	0.547494	0.0178061	-1.10647	0.302572	0.431909	-6.89123	8	-1.12926	0.283469	0.412555	YOR142W	S000005668
Mck1p	-0.0376509	0.596338	-0.00496994	-1.08798	0.310154	0.439047	-6.91098	11	-1.20733	0.253316	0.385109	YNL307C	S000005251
Mss116p	-0.0374931	0.343226	-0.0112834	-0.687313	0.512467	0.634061	-7.27302	9	-0.77751	0.453706	0.587105	YDR194C	S000002602
Tcb3p	-0.0372372	0.883393	0.0192986	-1.34447	0.21784	0.335931	-6.61702	17	-1.6364	0.1308	0.230351	YML072C	S000004537
Rpl17Bp	-0.0369292	0.314879	-0.00389478	-0.660798	0.528409	0.647193	-7.29206	7	-0.724487	0.484308	0.615607	YJL177W	S000003713
Ufd2p	-0.0363642	0.555664	-0.000415025	-1.05335	0.324763	0.453791	-6.94731	10	-1.14245	0.278187	0.407549	YDL190C	S000002349
Msc7p	-0.0363186	0.475484	-0.00604387	-1.01935	0.339625	0.468781	-6.98213	7	-1.01043	0.334593	0.469179	YHR039C	S000001081
Asn2p	-0.0358276	0.521489	0.0194105	-0.909778	0.391094	0.52285	-7.08832	16	-1.08689	0.300961	0.4318	YGR124W	S000003356
Rrp7p	-0.0357593	0.170924	-0.0413798	-0.435284	0.675546	0.766306	-7.42608	2	-0.431534	0.674646	0.770054	YCL031C	S000000536
Ykr018Cp	-0.0356553	0.447266	-0.0110155	-0.811752	0.441805	0.569846	-7.17505	15	-0.962483	0.357054	0.491589	YKR018C	S000001726
Trm3p	-0.0353433	0.214376	0.0417155	-0.527356	0.613105	0.720534	-7.37753	3	-0.524814	0.610413	0.721288	YDL112W	S000002270
Dst1p	-0.0352903	0.372603	0.0267621	-0.830056	0.432001	0.560237	-7.15947	6	-0.831182	0.42403	0.559344	YGL043W	S000003011
Bem1p	-0.0352229	0.143289	-0.0459731	-0.353995	0.733037	0.80729	-7.46157	2	-0.36949	0.718971	0.800687	YBR200W	S000000404
Opy1p	-0.035093	0.131905	0.00837848	-0.371917	0.720188	0.797875	-7.45435	1	-0.343243	0.738065	0.813957	YBR129C	S000000333
Laa1p	-0.0350252	0.170444	0.00575138	-0.595105	0.569197	0.68586	-7.33632	1	-0.430477	0.675391	0.770535	YJL207C	S000003743
Nmd5p	-0.0350065	0.182034	0.0232842	-0.477575	0.646489	0.743912	-7.40487	2	-0.455856	0.657606	0.756405	YJR132W	S000003893
Rsc4p	-0.0349364	0.16274	0.0109276	-0.413467	0.690773	0.778018	-7.43629	2	-0.413397	0.687479	0.780136	YKR008W	S000001716
Sec27p	-0.0348876	0.664547	-0.00722647	-1.00727	0.34503	0.473781	-6.99429	29	-1.31345	0.216497	0.340476	YGL137W	S000003105
Pup2p	-0.0348867	0.43289	0.0126411	-0.861469	0.415534	0.547227	-7.13207	9	-0.937722	0.369071	0.502435	YGR253C	S000003485
Mrp13p	-0.0345287	0.155948	0.0028335	-0.50153	0.63031	0.733513	-7.39203	1	-0.398195	0.698316	0.786142	YGR084C	S000003316
Hmo1p	-0.0344563	0.590658	0.0259064	-1.13153	0.292535	0.422392	-6.86408	10	-1.19835	0.25665	0.387728	YDR174W	S000002581
Gas3p	-0.0343704	0.0681969	-0.005687	-0.168333	0.870748	0.907958	-7.51578	1	-0.187628	0.854679	0.898451	YMR215W	S000004828
Ybr137Wp	-0.0343301	0.1871	0.00642624	-0.822124	0.43623	0.564798	-7.16626	1	-0.466834	0.64998	0.751994	YBR137W	S000000341
Bgl2p	-0.0339446	0.461465	-0.152473	-0.832815	0.430536	0.559251	-7.1571	15	-0.986715	0.345569	0.478651	YGR282C	S000003514
Ynl040Wp	-0.033828	0.12659	0.00988408	-0.358455	0.729831	0.805622	-7.4598	1	-0.330839	0.747154	0.819426	YNL040W	S000004985
Sec10p	-0.0337392	0.149819	0.0215017	-0.476945	0.646917	0.743912	-7.4052	1	-0.384359	0.708241	0.792915	YLR166C	S000004156
Rpb11p	-0.0336379	0.258797	0.0118696	-0.569614	0.585505	0.699938	-7.35237	6	-0.615542	0.551065	0.670457	YOL005C	S000005365
Srp68p	-0.0334608	0.393007	6.50463e-05	-1.00467	0.346202	0.475105	-6.9969	5	-0.867757	0.404569	0.539955	YPL243W	S000006164
Sec2p	-0.0334189	0.153722	-0.0164776	-0.508369	0.62573	0.7314	-7.38826	1	-0.393184	0.701904	0.78869	YNL272C	S000005216
Lsb5p	-0.0332925	0.239281	-0.00549413	-0.797725	0.449421	0.577792	-7.18679	2	-0.576209	0.576393	0.69173	YCL034W	S000000539
Tim50p	-0.0332168	0.253778	0.0919902	-0.580883	0.578263	0.693275	-7.34535	5	-0.6055	0.557471	0.676868	YPL063W	S000005984
Dop1p	-0.0331665	0.390299	-0.00701932	-0.847265	0.422923	0.55359	-7.14457	7	-0.862933	0.4071	0.542306	YDR141C	S000002548
Tcd2p	-0.0327227	0.299554	-0.00122141	-0.945024	0.37394	0.504448	-7.0552	3	-0.695277	0.501702	0.629531	YKL027W	S000001510
Rub1p	-0.0326745	0.315823	-0.010935	-0.840802	0.426317	0.556502	-7.15019	4	-0.726274	0.483256	0.615344	YDR139C	S000002546
Anr2p	-0.0326676	0.150831	-0.013725	-0.50411	0.62858	0.733292	-7.39061	1	-0.386653	0.706592	0.792088	YKL047W	S000001530
Smt3p	-0.0324961	0.281	-0.0014883	-0.57437	0.582442	0.697582	-7.34942	10	-0.659363	0.5236	0.648643	YDR510W	S000002918
Mvp1p	-0.0324875	0.267871	-0.000537744	-0.667443	0.524386	0.644253	-7.28735	4	-0.633566	0.539671	0.661326	YMR004W	S000004606
Shm2p	-0.0321818	0.622039	0.0459913	-0.89759	0.397159	0.528681	-7.09954	58	-1.24769	0.23876	0.367953	YLR058C	S000004048
Rpp2Bp	-0.0319739	0.398063	0.0205724	-0.713639	0.496941	0.622084	-7.25347	22	-0.876735	0.399887	0.536411	YDR382W	S000002790
Yme1p	-0.0316644	0.251571	-0.0335643	-0.560833	0.591182	0.703099	-7.35774	6	-0.60107	0.560311	0.679277	YPR024W	S000006228
Apm1p	-0.0313898	0.153138	-0.00913438	-0.557068	0.593626	0.704949	-7.36002	1	-0.391867	0.702848	0.789076	YPL259C	S000006180
Sla2p	-0.0313523	0.227127	0.0663475	-0.551871	0.597008	0.706499	-7.36315	4	-0.551302	0.592752	0.704691	YNL243W	S000005187
Sec22p	-0.0310922	0.12766	-0.0400006	-0.388181	0.708611	0.789519	-7.4475	1	-0.333345	0.745314	0.81854	YLR268W	S000004258
Apl4p	-0.0310894	0.260905	-0.0147225	-0.613211	0.557776	0.675275	-7.32454	5	-0.619742	0.548397	0.668921	YPR029C	S000006233
Mbf1p	-0.0310372	0.303034	-0.0498613	-0.617239	0.555253	0.673998	-7.32188	10	-0.701945	0.497698	0.627272	YOR298C-A	S000007253
Arc15p	-0.0310008	0.371074	0.0151648	-0.784592	0.456632	0.584853	-7.19762	8	-0.828419	0.425526	0.560169	YIL062C	S000001324
Bdf1p	-0.0306939	0.274314	-0.0293417	-0.572258	0.583801	0.698508	-7.35073	9	-0.646266	0.531724	0.655297	YLR399C	S000004391
Map2p	-0.0304703	0.241357	-0.0300235	-0.508784	0.625452	0.7314	-7.38803	9	-0.58043	0.573645	0.689127	YBL091C	S000000187
Rpl26Bp	-0.0304661	0.132665	0.00663091	-0.318992	0.758389	0.826419	-7.47467	3	-0.345008	0.736775	0.813287	YGR034W	S000003266
Sgv1p	-0.0297263	0.166662	-0.0510035	-0.467557	0.653315	0.748217	-7.41006	2	-0.422113	0.681299	0.775047	YPR161C	S000006365
Tap42p	-0.0296146	0.0438141	0.158684	-0.107613	0.91711	0.94163	-7.52522	1	-0.123453	0.904036	0.93142	YMR028W	S000004630
Rpt5p	-0.029523	0.600251	0.00166828	-0.98795	0.353815	0.48277	-7.01352	18	-1.21351	0.251044	0.382673	YOR117W	S000005643
Cue3p	-0.0294478	0.131232	0.00111688	-0.433685	0.676657	0.7672	-7.42684	1	-0.341677	0.73921	0.814248	YGL110C	S000003078
Erg10p	-0.0292463	0.407001	-0.0117805	-0.741418	0.480891	0.606784	-7.23215	17	-0.892528	0.391741	0.52732	YPL028W	S000005949
Ioc2p	-0.0289784	0.182144	0.00234757	-0.554317	0.595415	0.705808	-7.36168	2	-0.456095	0.657439	0.756405	YLR095C	S000004085
Hem4p	-0.0289514	0.226863	0.010619	-0.65114	0.534292	0.65205	-7.29883	3	-0.550758	0.593112	0.704691	YOR278W	S000005804
Isn1p	-0.0289208	0.30891	-0.00873592	-0.79213	0.452484	0.580476	-7.19142	5	-0.713158	0.491009	0.622444	YOR155C	S000005681
Tfa2p	-0.0288806	0.147136	0.0148789	-0.596806	0.568119	0.685137	-7.33523	1	-0.378267	0.71263	0.796403	YKR062W	S000001770
Bre5p	-0.028809	0.243755	-0.0102862	-0.745412	0.478612	0.605191	-7.22902	3	-0.585296	0.570486	0.687335	YNR051C	S000005334
Jac1p	-0.0288052	0.133693	-0.0181296	-0.325892	0.753366	0.823205	-7.47219	3	-0.347393	0.735033	0.812333	YGL018C	S000002986
Rps12p	-0.0287435	0.468977	0.0042486	-0.778563	0.459969	0.587547	-7.20254	28	-0.999449	0.339643	0.473195	YOR369C	S000005896
Alg1p	-0.0284152	0.122108	-0.00833649	-0.392626	0.705461	0.788222	-7.44558	1	-0.320305	0.754905	0.822209	YBR110W	S000000314
Snl1p	-0.0283327	0.134474	-0.0181927	-0.485092	0.641389	0.740167	-7.4009	1	-0.349202	0.733713	0.811412	YIL016W	S000001278
Dug1p	-0.0280822	0.584627	0.0163361	-0.878309	0.406893	0.538827	-7.11704	33	-1.18878	0.260239	0.39118	YFR044C	S000001940
Myo5p	-0.0279644	0.444852	0.0210126	-0.873115	0.409544	0.541135	-7.1217	11	-0.958342	0.359044	0.493297	YMR109W	S000004715
Paf1p	-0.0279339	0.263475	-0.00966815	-0.652048	0.533737	0.651707	-7.29819	5	-0.624854	0.545161	0.665997	YBR279W	S000000483
Utp9p	-0.0278626	0.140136	0.00213192	-0.379192	0.715	0.794408	-7.45132	2	-0.362262	0.72421	0.805015	YHR196W	S000001239
Crn1p	-0.0277762	0.471132	0.0341098	-0.838634	0.427459	0.557077	-7.15207	16	-1.00309	0.337962	0.471681	YLR429W	S000004421
Sup35p	-0.0274393	0.463034	-0.0142237	-0.804427	0.44577	0.57377	-7.1812	19	-0.98938	0.344323	0.477942	YDR172W	S000002579
Mcm4p	-0.0273214	0.309267	-0.0109162	-0.701963	0.50379	0.627038	-7.26222	7	-0.713837	0.490606	0.62234	YPR019W	S000006223
Wrs1p	-0.0270364	0.525128	0.0108718	-0.873575	0.409309	0.541135	-7.12129	20	-1.09286	0.29845	0.428595	YOL097C	S000005457
Arh1p	-0.0268761	0.108686	-0.0344297	-0.278182	0.788348	0.849611	-7.48827	2	-0.288334	0.7786	0.839604	YDR376W	S000002784
Nat1p	-0.0261151	0.325294	0.0047683	-0.606647	0.561901	0.678786	-7.32885	21	-0.744117	0.472831	0.606252	YDL040C	S000002198
Her2p	-0.0260613	0.0384752	-0.155987	-0.0950406	0.92676	0.947157	-7.52665	1	-0.109002	0.915218	0.94036	YMR293C	S000004907
Vma13p	-0.0260121	0.287812	-0.00827916	-0.546121	0.600763	0.709532	-7.36658	24	-0.672619	0.515452	0.64156	YPR036W	S000006240
Trp3p	-0.0259736	0.425675	0.0177245	-0.783054	0.457482	0.585311	-7.19888	15	-0.925206	0.375254	0.509977	YKL211C	S000001694
Ncb2p	-0.0258746	0.235938	-0.00907803	-0.653354	0.53294	0.651068	-7.29728	4	-0.56939	0.580848	0.695323	YDR397C	S000002805
Asm4p	-0.0257195	0.163103	0.00272223	-0.516894	0.620045	0.727613	-7.38349	2	-0.414205	0.686906	0.780136	YDL088C	S000002246
Rpm2p	-0.0253067	0.0962564	-0.0279363	-0.288221	0.78094	0.843274	-7.4851	1	-0.258129	0.801205	0.85872	YML091C	S000004556
Pup1p	-0.0252572	0.276637	-0.00259276	-0.749226	0.476442	0.604051	-7.22603	5	-0.650826	0.528887	0.654171	YOR157C	S000005683
Rad23p	-0.024982	0.10093	0.0835007	-0.24009	0.816659	0.872348	-7.49932	4	-0.269556	0.792629	0.851263	YEL037C	S000000763
Pno1p	-0.0247917	0.125085	-0.0128629	-0.345601	0.739086	0.812076	-7.46483	2	-0.32731	0.749748	0.819628	YOR145C	S000005671
Rpn8p	-0.024741	0.404963	-0.0249505	-0.794773	0.451035	0.57893	-7.18923	12	-0.888936	0.393583	0.529149	YOR261C	S000005787
Pop5p	-0.0244573	0.135259	-0.0186541	-0.391957	0.705934	0.788381	-7.44587	2	-0.35102	0.732387	0.810699	YAL033W	S000000031
Yme2p	-0.0243615	0.162577	-0.00332678	-0.407454	0.694996	0.780298	-7.43902	4	-0.413032	0.687739	0.780136	YMR302C	S000004917
Rpn13p	-0.0243021	0.126965	-0.0367712	-0.357502	0.730515	0.805777	-7.46018	2	-0.331718	0.746508	0.819095	YLR421C	S000004413
Tpd3p	-0.0240257	0.30503	0.0131682	-0.688283	0.51189	0.634061	-7.27231	8	-0.70576	0.495416	0.625775	YAL016W	S000000014
Mrpl15p	-0.0239812	0.120741	-0.0146571	-0.512805	0.622768	0.729268	-7.38579	1	-0.317078	0.757285	0.823331	YLR312W-A	S000004304
Acc1p	-0.0237832	0.820467	0.0264642	-0.855841	0.418451	0.549246	-7.13705	123	-1.54582	0.151194	0.255272	YNR016C	S000005299
Rpn12p	-0.0237348	0.342025	-0.00787926	-0.748392	0.476916	0.604331	-7.22668	9	-0.775289	0.454962	0.588322	YFR052W	S000001948
Fmp41p	-0.0236539	0.133377	0.0177772	-0.393606	0.704767	0.787817	-7.44515	2	-0.346659	0.735569	0.812333	YNL168C	S000005112
Rpn9p	-0.0235191	0.462273	-0.0061584	-0.779963	0.459193	0.58687	-7.2014	21	-0.988088	0.344927	0.478039	YDR427W	S000002835
Vph1p	-0.0234308	0.462867	0.0539911	-0.750052	0.475973	0.603778	-7.22538	27	-0.989096	0.344456	0.477942	YOR270C	S000005796
Ypt52p	-0.0233682	0.246643	0.0328706	-0.552095	0.596862	0.706499	-7.36302	8	-0.591139	0.566705	0.684241	YKR014C	S000001722
Tdh3p	-0.0233015	0.259679	-0.00862446	-0.500406	0.631064	0.733674	-7.39265	24	-0.617301	0.549947	0.670124	YGR192C	S000003424
Cct3p	-0.0230961	0.361165	-0.00524974	-0.69546	0.50763	0.630499	-7.26704	14	-0.810433	0.435346	0.570165	YJL014W	S000003551
Glo3p	-0.0226759	0.263687	0.00370352	-0.563313	0.589575	0.702407	-7.35623	10	-0.625275	0.544895	0.665997	YER122C	S000000924
Tfc3p	-0.0221712	0.103032	0.0069341	-0.385029	0.710848	0.790533	-7.44885	1	-0.274669	0.788801	0.8483	YAL001C	S000000001
Ham1p	-0.0221111	0.275759	0.0197814	-0.671979	0.52165	0.641554	-7.28411	7	-0.649103	0.529958	0.654558	YJR069C	S000003830
Bpl1p	-0.0220495	0.0737617	0.00109278	-0.186798	0.856746	0.899829	-7.51209	2	-0.20188	0.843798	0.891637	YDL141W	S000002300
Kap104p	-0.0218266	0.162594	-0.0139126	-0.485898	0.640844	0.740051	-7.40047	3	-0.41307	0.687712	0.780136	YBR017C	S000000221
Aim21p	-0.0217956	0.212662	0.00618315	-0.497743	0.632853	0.734452	-7.3941	7	-0.521225	0.612827	0.722705	YIR003W	S000001442
Yap1802p	-0.0216799	0.182522	-0.0605626	-0.613076	0.557861	0.675275	-7.32463	3	-0.456915	0.656869	0.756405	YGR241C	S000003473
Hse1p	-0.0213809	0.146839	-0.0182304	-0.418853	0.686999	0.7745	-7.43382	3	-0.377591	0.713117	0.796403	YHL002W	S000000994
Cdc48p	-0.0211048	0.443934	-0.0153045	-0.688041	0.512034	0.634061	-7.27249	36	-0.956764	0.359804	0.493728	YDL126C	S000002284
Ynr021Wp	-0.0209165	0.1531	0.00897924	-0.403829	0.697548	0.781582	-7.44064	4	-0.391781	0.70291	0.789076	YNR021W	S000005304
Mak21p	-0.0205688	0.174841	-0.00172062	-0.49353	0.63569	0.736534	-7.39638	4	-0.440149	0.668588	0.763871	YDR060W	S000002467
Dap2p	-0.0205604	0.109995	-0.0258807	-0.272359	0.792655	0.852829	-7.49007	4	-0.291481	0.776256	0.838436	YHR028C	S000001070
Ldh1p	-0.020542	0.152668	-0.0262094	-0.46206	0.657077	0.752163	-7.41286	3	-0.390804	0.703611	0.78949	YBR204C	S000000408
Mdm35p	-0.0205308	0.124371	-0.029999	-0.39917	0.700834	0.784526	-7.44271	2	-0.325634	0.750981	0.820517	YKL053C-A	S000007243
Kap95p	-0.0204199	0.213627	-0.0116999	-0.599433	0.566455	0.683593	-7.33354	5	-0.523247	0.611466	0.721985	YLR347C	S000004339
Tif35p	-0.0201613	0.146082	0.000298875	-0.435964	0.675074	0.766135	-7.42575	3	-0.375867	0.714361	0.797418	YDR429C	S000002837
Ypt7p	-0.0200804	0.288522	0.0446695	-0.656555	0.530989	0.649684	-7.29504	9	-0.673997	0.51461	0.641175	YML001W	S000004460
Rqc1p	-0.0199011	0.0707299	0.00795396	-0.182298	0.860154	0.902215	-7.51303	2	-0.194132	0.849709	0.894806	YDR333C	S000002741
Twf1p	-0.0198547	0.128239	-0.0155568	-0.444171	0.669389	0.761563	-7.42178	2	-0.334698	0.744322	0.81854	YGR080W	S000003312
Rpn6p	-0.0197101	0.291159	-0.040641	-0.582292	0.577361	0.692542	-7.34447	14	-0.679104	0.511494	0.637627	YDL097C	S000002255
Imh1p	-0.0195804	0.170152	0.00945223	-0.444088	0.669446	0.761563	-7.42182	5	-0.429831	0.675847	0.770685	YLR309C	S000004300
Ymr027Wp	-0.0194394	0.275665	-0.0257736	-0.537958	0.606115	0.713262	-7.37139	17	-0.648918	0.530073	0.654558	YMR027W	S000004629
Taf4p	-0.0191025	0.132101	0.013078	-0.512735	0.622814	0.729268	-7.38582	2	-0.343697	0.737733	0.813957	YMR005W	S000004607
Glr1p	-0.0189159	0.296529	0.0069065	-0.564907	0.588544	0.702407	-7.35526	18	-0.689463	0.505209	0.631445	YPL091W	S000006012
Taf6p	-0.0188427	0.135606	0.0162848	-0.408646	0.694158	0.779986	-7.43848	3	-0.351823	0.731802	0.810428	YGL112C	S000003080
Erg12p	-0.0187619	0.123932	-0.0508037	-0.322769	0.755638	0.824175	-7.47332	4	-0.324601	0.75174	0.820517	YMR208W	S000004821
Tul1p	-0.0186138	0.0733216	0.0142333	-0.235092	0.820395	0.874518	-7.50065	1	-0.200757	0.844653	0.891849	YKL034W	S000001517
Sgt2p	-0.0185847	0.297113	-0.0584833	-0.577229	0.580606	0.695733	-7.34764	16	-0.690588	0.504529	0.631445	YOR007C	S000005533
Rud3p	-0.0184645	0.147508	-0.0554622	-0.379642	0.714679	0.794408	-7.45113	5	-0.379112	0.71202	0.796299	YOR216C	S000005742
Rpl28p	-0.0184541	0.160393	-0.014855	-0.345598	0.739088	0.812076	-7.46483	14	-0.40816	0.691205	0.783695	YGL103W	S000003071
Bug1p	-0.0184366	0.176104	-0.0242664	-0.423535	0.683727	0.773273	-7.43164	7	-0.442917	0.666647	0.762751	YDL099W	S000002257
Met6p	-0.0183542	0.569385	0.110768	-0.654473	0.532257	0.650901	-7.2965	120	-1.16448	0.269535	0.401102	YER091C	S000000893
Rtr1p	-0.0181674	0.066309	-0.0176057	-0.201957	0.845292	0.89292	-7.50878	1	-0.182761	0.858402	0.901171	YER139C	S000000941
Sec28p	-0.0179849	0.138304	-0.00596853	-0.354097	0.732964	0.80729	-7.46153	5	-0.358049	0.72727	0.807663	YIL076W	S000001338
Rpl38p	-0.0178737	0.204727	0.0112011	-0.468272	0.652827	0.748217	-7.40969	9	-0.504516	0.624127	0.730602	YLR325C	S000004317
Prm15p	-0.0177833	0.150888	-0.00537287	-0.439425	0.672674	0.763775	-7.42408	4	-0.386782	0.706499	0.792088	YMR278W	S000004891
Lea1p	-0.0176871	0.0475406	-0.0141632	-0.128326	0.901247	0.930963	-7.52246	1	-0.133452	0.896312	0.926669	YPL213W	S000006134
Vps17p	-0.017424	0.118259	-0.0436223	-0.348187	0.73722	0.810772	-7.46383	3	-0.311203	0.761625	0.827295	YOR132W	S000005658
Sec24p	-0.0171291	0.294405	-0.0326826	-0.558851	0.592468	0.703925	-7.35895	18	-0.685371	0.507686	0.634208	YIL109C	S000001371
Rpt4p	-0.0169148	0.217865	-0.0119131	-0.490732	0.637577	0.738066	-7.39789	10	-0.5321	0.605529	0.716227	YOR259C	S000005785
Hri1p	-0.0168833	0.244004	0.00711293	-0.502444	0.629697	0.733513	-7.39153	14	-0.5858	0.570159	0.687335	YLR301W	S000004292
Bms1p	-0.0167588	0.106018	-0.0168232	-0.372905	0.719483	0.797875	-7.45394	2	-0.281901	0.783397	0.842869	YPL217C	S000006138
Ymr090Wp	-0.0165066	0.109684	0.0127768	-0.256282	0.804586	0.862235	-7.49482	8	-0.290734	0.776813	0.838436	YMR090W	S000004696
Rpb3p	-0.0158707	0.0957472	0.0142152	-0.269324	0.794903	0.854476	-7.49099	3	-0.256879	0.802145	0.859157	YIL021W	S000001283
Ydj1p	-0.0157973	0.191105	-0.101126	-0.386357	0.709905	0.789852	-7.44828	21	-0.475464	0.644014	0.747634	YNL064C	S000005008
Ypt31p	-0.015755	0.113836	0.0021087	-0.312973	0.762782	0.830003	-7.47679	4	-0.30068	0.76942	0.833469	YER031C	S000000833
Hrr25p	-0.0156333	0.0998209	6.56162e-05	-0.361053	0.727966	0.803936	-7.45877	2	-0.266852	0.794656	0.853055	YPL204W	S000006125
Rpl31Bp	-0.0156077	0.0709966	-0.0423547	-0.184399	0.858563	0.90134	-7.51259	3	-0.194815	0.849187	0.894652	YLR406C	S000004398
Not3p	-0.0155429	0.122959	0.00701626	-0.353067	0.733704	0.807652	-7.46193	4	-0.322311	0.753426	0.821192	YIL038C	S000001300
Rgc1p	-0.0155086	0.102405	-0.00449594	-0.390274	0.707127	0.788604	-7.4466	2	-0.273145	0.789942	0.849143	YPR115W	S000006319
Ade6p	-0.0153678	0.182752	0.046975	-0.370357	0.721303	0.79843	-7.45499	22	-0.457416	0.65652	0.756405	YGR061C	S000003293
Esf1p	-0.0153571	0.101499	-0.0400457	-0.38839	0.708463	0.789519	-7.44741	2	-0.270941	0.791592	0.850533	YDR365C	S000002773
Ubc13p	-0.0151881	0.0586006	0.0146891	-0.156917	0.87943	0.914337	-7.51787	2	-0.162716	0.873775	0.912481	YDR092W	S000002499
Ptc3p	-0.0151682	0.0905444	-0.0169349	-0.25502	0.805525	0.862485	-7.49518	3	-0.244045	0.811812	0.865618	YBL056W	S000000152
Prp4p	-0.0150559	0.0466326	-0.00127961	-0.119995	0.907622	0.935924	-7.52363	2	-0.131023	0.898188	0.927803	YPR178W	S000006382
Ypr097Wp	-0.0148615	0.109812	-0.015757	-0.307349	0.766895	0.832639	-7.47874	4	-0.291043	0.776583	0.838436	YPR097W	S000006301
Rps10Bp	-0.014772	0.1581	0.0184239	-0.36251	0.726921	0.803528	-7.45818	10	-0.403026	0.694865	0.785623	YMR230W	S000004843
Scd6p	-0.0145739	0.0552401	0.166093	-0.17677	0.864345	0.905138	-7.51414	1	-0.153888	0.880562	0.917161	YPR129W	S000006333
Sup45p	-0.0144988	0.232405	0.0232998	-0.454876	0.662008	0.755265	-7.41648	19	-0.562159	0.585592	0.698544	YBR143C	S000000347
Idi1p	-0.0134772	0.07642	-0.0162034	-0.213709	0.836439	0.88632	-7.50604	3	-0.208639	0.838648	0.887476	YPL117C	S000006038
Hem12p	-0.013473	0.0635446	0.0187516	-0.273709	0.791656	0.852525	-7.48965	1	-0.175604	0.863884	0.905728	YDR047W	S000002454
Bcy1p	-0.0134598	0.181651	-0.0104305	-0.396018	0.703061	0.786649	-7.4441	13	-0.455023	0.658186	0.756708	YIL033C	S000001295
Pdx3p	-0.0134133	0.0923711	0.00394181	-0.224538	0.828303	0.880049	-7.50337	7	-0.248563	0.808405	0.862758	YBR035C	S000000239
Gcn1p	-0.0128803	0.178074	0.000556131	-0.34019	0.742996	0.814865	-7.46689	37	-0.447225	0.66363	0.760762	YGL195W	S000003163
Hat1p	-0.0127798	0.0712403	-0.00420777	-0.230569	0.823782	0.876418	-7.50183	2	-0.195439	0.848711	0.894652	YPL001W	S000005922
Snf2p	-0.0127087	0.0383519	-0.0394821	-0.109462	0.915693	0.940986	-7.52499	1	-0.108666	0.915478	0.94036	YOR290C	S000005816
Xrn1p	-0.0126794	0.156734	0.0293761	-0.312221	0.763331	0.830003	-7.47705	32	-0.399961	0.697054	0.786033	YGL173C	S000003141
Hrb1p	-0.0123684	0.0684093	0.0343879	-0.191156	0.85345	0.897158	-7.51117	3	-0.188174	0.854261	0.898408	YNL004W	S000004949
Bud3p	-0.0123392	0.0551844	0.00108072	-0.217765	0.833389	0.883482	-7.50506	1	-0.153741	0.880675	0.917161	YCL014W	S000000520
Tif4631p	-0.012214	0.137805	0.00995797	-0.285424	0.783002	0.845117	-7.48599	26	-0.356898	0.728107	0.807824	YGR162W	S000003394
Pmt4p	-0.0121506	0.074773	0.0224142	-0.219378	0.832177	0.883377	-7.50466	3	-0.204455	0.841835	0.890057	YJR143C	S000003904
Rim2p	-0.0121401	0.0620731	-0.0408423	-0.356875	0.730966	0.805777	-7.46043	1	-0.17178	0.866816	0.906805	YBR192W	S000000396
Alo1p	-0.0119418	0.0926238	0.0205074	-0.212013	0.837715	0.886883	-7.50644	13	-0.249187	0.807935	0.862758	YML086C	S000004551
Dos2p	-0.0117899	0.0825929	-0.0307808	-0.218072	0.833158	0.883482	-7.50498	5	-0.224216	0.826813	0.877682	YDR068W	S000002475
Faa3p	-0.0115788	0.0505467	0.041598	-0.19362	0.851587	0.896784	-7.51063	1	-0.141466	0.89013	0.921879	YIL009W	S000001271
Apa1p	-0.0112443	0.150579	0.017818	-0.351866	0.734569	0.80823	-7.4624	11	-0.386081	0.707003	0.792176	YCL050C	S000000555
Ygl242Cp	-0.0112262	0.0547282	-0.0166604	-0.163913	0.874107	0.910035	-7.51661	2	-0.152539	0.8816	0.917161	YGL242C	S000003211
Nap1p	-0.0104342	0.123817	0.0130025	-0.298386	0.773465	0.838027	-7.48177	10	-0.324331	0.751939	0.820517	YKR048C	S000001756
Sam37p	-0.010358	0.0358993	-0.00859566	-0.0959819	0.926037	0.947157	-7.52655	2	-0.101974	0.920663	0.944463	YMR060C	S000004664
Ymr196Wp	-0.0101234	0.12796	-0.0307366	-0.290214	0.779474	0.842358	-7.48445	13	-0.334045	0.744801	0.81854	YMR196W	S000004809
Gpa2p	-0.0100556	0.0540892	0.0200161	-0.174784	0.865851	0.905138	-7.51453	2	-0.150852	0.882899	0.917161	YER020W	S000000822
Rsc3p	-0.0100351	0.0577227	0.0149345	-0.16704	0.871731	0.907958	-7.51602	3	-0.160415	0.875543	0.913526	YDR303C	S000002711
Sba1p	-0.00981644	0.113644	-0.0204433	-0.28421	0.783897	0.8457	-7.48638	9	-0.300222	0.76976	0.833469	YKL117W	S000001600
Mrn1p	-0.00971658	0.0831057	0.00022881	-0.24038	0.816442	0.872348	-7.49924	5	-0.225503	0.825837	0.877682	YPL184C	S000006105
Bur2p	-0.00957739	0.0349452	-0.00926236	-0.11245	0.913403	0.93985	-7.52462	1	-0.0993622	0.922688	0.946047	YLR226W	S000004216
Rpl13Bp	-0.0094742	0.136821	-0.017154	-0.265322	0.797871	0.856506	-7.49218	38	-0.354629	0.729758	0.808917	YMR142C	S000004750
Spt5p	-0.0092521	0.0839969	0.00401802	-0.199086	0.847458	0.893494	-7.50943	11	-0.227737	0.824144	0.876804	YML010W	S000004470
Rna1p	-0.00920132	0.123076	0.00157944	-0.272952	0.792216	0.852742	-7.48988	15	-0.322586	0.753224	0.821192	YMR235C	S000004848
Eft1p	-0.00917289	0.210875	0.0166975	-0.311143	0.764119	0.830003	-7.47743	108	-0.517474	0.615354	0.723178	YOR133W	S000005659
Eft2p	-0.00917289	0.210875	0.0166975	-0.311143	0.764119	0.830003	-7.47743	108	-0.517474	0.615354	0.723178	YDR385W	S000002793
Rrp4p	-0.00901836	0.0541863	-0.0283182	-0.19875	0.847713	0.893494	-7.5095	2	-0.151109	0.882701	0.917161	YHR069C	S000001111
Vid30p	-0.00878038	0.0537205	0.0082968	-0.202792	0.844663	0.892651	-7.50859	2	-0.149878	0.883648	0.917161	YGL227W	S000003196
Rsm10p	-0.0086995	0.0346104	0.0638466	-0.121207	0.906695	0.935778	-7.52346	1	-0.0984443	0.923399	0.946047	YDR041W	S000002448
Rrf1p	-0.0085768	0.0387189	-0.00984797	-0.113756	0.912401	0.939631	-7.52445	2	-0.109664	0.914705	0.94036	YHR038W	S000001080
Pmi40p	-0.00805642	0.0828457	0.0225734	-0.1871	0.856518	0.899829	-7.51203	17	-0.224851	0.826332	0.877682	YER003C	S000000805
Abz2p	-0.00802878	0.0344009	-0.000418961	-0.133448	0.897332	0.928111	-7.52171	1	-0.0978696	0.923845	0.946097	YMR289W	S000004902
Pre10p	-0.00799129	0.108414	0.00474646	-0.251641	0.80804	0.864694	-7.49614	13	-0.28768	0.779087	0.839676	YOR362C	S000005889
Vip1p	-0.00786378	0.0609819	-0.00334924	-0.172672	0.867453	0.90588	-7.51495	5	-0.168938	0.868997	0.908687	YLR410W	S000004402
Coq8p	-0.00767115	0.0258221	-0.0812061	-0.0666357	0.948605	0.96399	-7.52924	3	-0.0741288	0.942276	0.960016	YGL119W	S000003087
Myo2p	-0.00754471	0.0917789	-0.00595614	-0.208868	0.840083	0.8886	-7.50719	15	-0.2471	0.809508	0.863548	YOR326W	S000005853
Nop58p	-0.00734473	0.0691814	0.0153086	-0.160318	0.876842	0.912084	-7.51726	15	-0.190159	0.852744	0.897209	YOR310C	S000005837
Aim45p	-0.0073282	0.0449967	0.0206038	-0.174848	0.865802	0.905138	-7.51452	2	-0.126634	0.901578	0.930497	YPR004C	S000006208
Tpa1p	-0.0072956	0.0658974	0.0291353	-0.175711	0.865148	0.905138	-7.51435	7	-0.181697	0.859216	0.901628	YER049W	S000000851
Srp102p	-0.00724061	0.0331312	0.00832922	-0.0989342	0.92377	0.946427	-7.52623	2	-0.0943821	0.92655	0.948459	YKL154W	S000001637
Mrh4p	-0.00722551	0.0295025	0.0287455	-0.107965	0.916841	0.94163	-7.52517	1	-0.0843649	0.934324	0.95273	YGL064C	S000003032
Tho2p	-0.00708237	0.0254218	-0.00485176	-0.0822034	0.936625	0.953851	-7.52794	1	-0.0730109	0.943144	0.96049	YNL139C	S000005083
Pep8p	-0.00695909	0.0126946	-0.123504	-0.0319984	0.975304	0.981429	-7.53117	2	-0.036966	0.971193	0.978567	YJL053W	S000003589
Sec23p	-0.00694873	0.0787822	0.0336345	-0.192347	0.852549	0.897158	-7.51091	11	-0.21462	0.834099	0.883448	YPR181C	S000006385
Snd3p	-0.00676425	0.0562794	0.295514	-0.143537	0.889628	0.922563	-7.52013	8	-0.156624	0.878457	0.916166	YBR106W	S000000310
Yra1p	-0.00671562	0.0736173	0.0150012	-0.167452	0.871418	0.907958	-7.51595	17	-0.201511	0.844078	0.891637	YDR381W	S000002789
Cic1p	-0.00662753	0.0347651	-0.00914041	-0.09359	0.927874	0.947777	-7.52681	4	-0.0988684	0.923071	0.946047	YHR052W	S000001094
Grx1p	-0.00644898	0.0865104	-0.00847046	-0.201134	0.845913	0.893179	-7.50897	14	-0.234018	0.819388	0.872524	YCL035C	S000000540
Vma6p	-0.00641923	0.0319607	0.0138896	-0.0783491	0.939589	0.956052	-7.52829	9	-0.091159	0.92905	0.950203	YLR447C	S000004439
Tps3p	-0.00631845	0.050553	-0.0126651	-0.128863	0.900837	0.930943	-7.52238	8	-0.141483	0.890117	0.921879	YMR261C	S000004874
Snx4p	-0.00602568	0.0307771	-0.0258108	-0.0994066	0.923407	0.946427	-7.52617	2	-0.0878918	0.931586	0.951977	YJL036W	S000003573
Sda1p	-0.00594916	0.0249135	-0.0394136	-0.0956391	0.9263	0.947157	-7.52659	1	-0.0715898	0.944249	0.961204	YGR245C	S000003477
Prp43p	-0.00577382	0.0644951	-0.0109628	-0.156463	0.879776	0.914337	-7.51795	12	-0.178069	0.861995	0.904146	YGL120C	S000003088
Rpt3p	-0.00535938	0.0545684	-0.0133455	-0.137666	0.894109	0.926	-7.52106	10	-0.152117	0.881925	0.917161	YDR394W	S000002802
Rpb5p	-0.00504369	0.0458931	0.00489667	-0.133969	0.896933	0.928111	-7.52163	6	-0.129041	0.899719	0.928981	YBR154C	S000000358
Ubp3p	-0.00478851	0.0295091	0.0125792	-0.120692	0.907089	0.935779	-7.52353	2	-0.0843832	0.93431	0.95273	YER151C	S000000953
Pgi1p	-0.00448807	0.0694031	0.0133092	-0.136979	0.894634	0.926141	-7.52117	43	-0.190729	0.852309	0.897147	YBR196C	S000000400
Fmp27p	-0.00439692	0.0125212	-0.0079297	-0.0362668	0.972011	0.979994	-7.53101	1	-0.0364682	0.97158	0.978567	YLR454W	S000004446
Spt16p	-0.00401798	0.0472518	-0.00326741	-0.111	0.914513	0.940586	-7.5248	16	-0.13268	0.896909	0.926883	YGL207W	S000003175
Rcl1p	-0.00358442	0.0150732	-0.00287437	-0.0598804	0.953807	0.967556	-7.52973	1	-0.0437774	0.965888	0.974483	YOL010W	S000005370
Cka1p	-0.00349349	0.0304096	0.00839075	-0.083973	0.935264	0.953689	-7.52777	7	-0.086876	0.932374	0.952072	YIL035C	S000001297
Sec12p	-0.00326466	0.0174709	-0.0122132	-0.0518721	0.959978	0.971402	-7.53023	3	-0.0506081	0.96057	0.972001	YNR026C	S000005309
Yml108Wp	-0.00312746	0.0186571	0.00426248	-0.0743614	0.942658	0.958355	-7.52863	2	-0.0539743	0.95795	0.971022	YML108W	S000004576
Gpm1p	-0.00310779	0.0399323	0.0236666	-0.082445	0.936439	0.953851	-7.52791	60	-0.112961	0.912153	0.938158	YKL152C	S000001635
Tom1p	-0.00286549	0.0163955	0.00502184	-0.0444645	0.965689	0.975936	-7.53063	5	-0.0475488	0.962952	0.97346	YDR457W	S000002865
Loc1p	-0.00218798	0.0180585	0.0130503	-0.0567758	0.956199	0.969225	-7.52993	5	-0.0522766	0.959271	0.971512	YFR001W	S000001897
Rvs161p	-0.00143663	0.018188	-0.0129106	-0.042143	0.967479	0.97733	-7.53075	21	-0.0526441	0.958985	0.971512	YCR009C	S000000602
Ylr361C-Ap	-0.00138123	0.00538475	-0.0330932	-0.0197275	0.984773	0.987261	-7.53153	1	-0.015809	0.987678	0.989756	YLR361C-A	S000028845
Ent3p	-0.00133009	0.0122699	0.0355082	-0.0381715	0.970542	0.979178	-7.53093	6	-0.0357461	0.972143	0.97872	YJR125C	S000003886
Thr1p	-0.00127884	0.0146394	0.0324373	-0.0355855	0.972537	0.979994	-7.53104	16	-0.0425378	0.966853	0.974631	YHR025W	S000001067
Grx8p	-0.00112229	0.00902807	0.0101374	-0.0283748	0.9781	0.983469	-7.5313	5	-0.0263968	0.979427	0.984442	YLR364W	S000004356
Glc7p	-0.000904613	0.00593518	0.0506783	-0.0208353	0.983918	0.986819	-7.53151	3	-0.0174141	0.986427	0.989674	YER133W	S000000935
Rpl14Ap	-0.000735834	0.00900417	-0.0219146	-0.0211207	0.983698	0.986819	-7.5315	21	-0.0263277	0.979481	0.984442	YKL006W	S000001489
Vma7p	-0.000566903	0.00223606	0.0338145	-0.00612642	0.995271	0.995689	-7.53173	3	-0.00658837	0.994865	0.995701	YGR020C	S000003252
Ycf1p	-0.000269718	0.00199344	0.0176085	-0.00833763	0.993564	0.994817	-7.53171	3	-0.00587513	0.99542	0.995839	YDR135C	S000002542
Rex2p	0.000233372	0.000595252	-0.078504	0.00157211	0.998786	0.998786	-7.53175	2	0.00175716	0.99863	0.99863	YLR059C	S000004049
Apd1p	0.000406085	0.00269309	0.0115068	0.00745142	0.994248	0.995084	-7.53172	6	0.00793081	0.993818	0.995072	YBR151W	S000000355
Pac10p	0.000746245	0.00709508	0.0366011	0.0227313	0.982455	0.986182	-7.53146	6	0.0207901	0.983796	0.987528	YGR078C	S000003310
Brr2p	0.00101096	0.00354545	0.00649816	0.0117521	0.990928	0.992596	-7.53167	1	0.0104308	0.99187	0.993539	YER172C	S000000974
Rpl10p	0.00121926	0.0162662	0.0130417	0.0355227	0.972585	0.979994	-7.53104	33	0.0471806	0.963238	0.97346	YLR075W	S000004065
Nog2p	0.00130818	0.00578644	-0.0267068	0.0262055	0.979774	0.984321	-7.53136	1	0.0169806	0.986765	0.989674	YNR053C	S000005336
Rpl3p	0.00133238	0.0146744	-0.00639272	0.0325699	0.974863	0.981429	-7.53115	43	0.0426378	0.966776	0.974631	YOR063W	S000005589
Nip1p	0.00133359	0.0207697	-0.0305203	0.0446642	0.965535	0.975936	-7.53062	28	0.0599485	0.953302	0.968433	YMR309C	S000004926
Alg12p	0.00134913	0.00713685	0.024948	0.0250051	0.9807	0.984836	-7.5314	2	0.0209115	0.983701	0.987528	YNR030W	S000005313
Nta1p	0.00195605	0.00755845	-0.05611	0.0272568	0.978962	0.983921	-7.53133	1	0.0221363	0.982747	0.987308	YJR062C	S000003823
Arp9p	0.00199688	0.00973969	0.0365686	0.0316005	0.975611	0.981429	-7.53119	2	0.0284549	0.977823	0.983607	YMR033W	S000004636
Ygl039Wp	0.00201028	0.00558547	0.0132513	0.016196	0.987498	0.989576	-7.5316	1	0.0163945	0.987221	0.989715	YGL039W	S000003007
Ett1p	0.00258985	0.0194815	-0.000393678	0.0479646	0.96299	0.974036	-7.53045	13	0.0563089	0.956133	0.970398	YOR051C	S000005577
Rai1p	0.00286919	0.0166256	0.00430265	0.06365	0.950904	0.965502	-7.52946	2	0.0482039	0.962442	0.97346	YGL246C	S000003215
Tma19p	0.00304501	0.0477012	-0.0275776	0.101944	0.92146	0.945688	-7.52589	25	0.133882	0.895981	0.926669	YKL056C	S000001539
Utp8p	0.00311405	0.0101451	-0.0453188	0.0315393	0.975658	0.981429	-7.53119	1	0.0296258	0.976911	0.983104	YGR128C	S000003360
Ams1p	0.00313306	0.0441496	-0.0668818	0.0948971	0.92687	0.947157	-7.52667	28	0.124357	0.903338	0.93142	YGL156W	S000003124
Snf1p	0.00314837	0.0176712	-0.0143041	0.0646026	0.95017	0.965169	-7.52939	2	0.0511771	0.960127	0.971966	YDR477W	S000002885
Tpk2p	0.00324129	0.0207358	0.0138247	0.0612585	0.952746	0.96696	-7.52963	4	0.0598531	0.953376	0.968433	YPL203W	S000006124
Pri1p	0.00396539	0.0186472	-0.019538	0.0951441	0.92668	0.947157	-7.52664	1	0.0539464	0.957972	0.971022	YIR008C	S000001447
Rps16Bp	0.004111	0.0560853	0.0347049	0.118325	0.908901	0.936837	-7.52385	32	0.156113	0.87885	0.916174	YDL083C	S000002241
Shs1p	0.00415734	0.030361	0.00481328	0.0829943	0.936017	0.953851	-7.52786	6	0.0867415	0.932479	0.952072	YDL225W	S000002384
Kri1p	0.00421726	0.0416385	0.0271193	0.112733	0.913185	0.93985	-7.52458	8	0.117583	0.908577	0.935692	YNL308C	S000005252
Swi6p	0.00434626	0.0156898	-0.00875726	0.0519598	0.959911	0.971402	-7.53023	1	0.0455374	0.964518	0.973926	YLR182W	S000004172
Kap122p	0.00452777	0.0204993	-0.0272689	0.0929153	0.928392	0.947899	-7.52688	1	0.0591856	0.953895	0.968539	YGL016W	S000002984
Fas2p	0.00478286	0.125844	0.0478194	0.175503	0.865306	0.905138	-7.51439	132	0.329092	0.748438	0.819628	YPL231W	S000006152
Tim21p	0.00550746	0.0157011	-0.0586362	0.0413583	0.968084	0.977527	-7.53079	2	0.0455696	0.964493	0.973926	YGR033C	S000003265
Ubp2p	0.00571704	0.0801578	-0.0129196	0.196678	0.849276	0.894747	-7.50996	12	0.218091	0.831462	0.881438	YOR124C	S000005650
Rpb10p	0.00582298	0.0295507	-0.0317056	0.0794095	0.938774	0.955631	-7.52819	4	0.0844985	0.93422	0.95273	YOR210W	S000005736
Fat1p	0.00594803	0.0519284	-0.00793675	0.139441	0.892754	0.925401	-7.52078	7	0.145135	0.887302	0.920151	YBR041W	S000000245
Hrp1p	0.00609618	0.0275153	0.0423863	0.0753897	0.941866	0.95796	-7.52854	3	0.0788476	0.938609	0.95669	YOL123W	S000005483
Sbh2p	0.00612438	0.0246573	0.0647167	0.0896557	0.930896	0.949642	-7.52721	1	0.070873	0.944806	0.96136	YER019C-A	S000002127
Rib3p	0.00621971	0.0808737	0.0140879	0.218387	0.832922	0.883482	-7.5049	9	0.219894	0.830092	0.880378	YDR487C	S000002895
Fas1p	0.0062912	0.133392	0.0528964	0.210593	0.838784	0.88762	-7.50678	110	0.346695	0.735542	0.812333	YKL182W	S000001665
Rps13p	0.00635254	0.0790919	0.00434064	0.17461	0.865983	0.905138	-7.51457	20	0.215402	0.833505	0.883211	YDR064W	S000002471
Spe3p	0.0067368	0.0406118	0.0136219	0.100869	0.922285	0.946127	-7.52601	8	0.114803	0.910727	0.937096	YPR069C	S000006273
Lap2p	0.00688911	0.0625304	-0.0115113	0.145789	0.88791	0.921182	-7.51977	15	0.17297	0.865904	0.906622	YNL045W	S000004990
Stv1p	0.00691945	0.0411559	-0.0434945	0.114324	0.911967	0.93959	-7.52438	4	0.116277	0.909587	0.936328	YMR054W	S000004658
Sec20p	0.00718578	0.0190001	-0.0459577	0.05306	0.959063	0.971395	-7.53016	1	0.0549461	0.957194	0.971022	YDR498C	S000002906
Aos1p	0.0072272	0.0438952	0.0119938	0.168002	0.871	0.907958	-7.51584	2	0.123672	0.903868	0.93142	YPR180W	S000006384
Cdc123p	0.00723672	0.0207323	-0.0107975	0.0594413	0.954146	0.967556	-7.52976	1	0.059843	0.953384	0.968433	YLR215C	S000004205
Tcd1p	0.00728651	0.0153627	-0.0349744	0.0390176	0.96989	0.978935	-7.53089	2	0.0446041	0.965244	0.974246	YHR003C	S000001045
Rpn3p	0.00751014	0.0583659	0.00905181	0.146723	0.887197	0.920844	-7.51961	8	0.162101	0.874247	0.912574	YER021W	S000000823
Hmg1p	0.00753763	0.048385	0.015094	0.152796	0.882568	0.916439	-7.51859	3	0.135708	0.894571	0.925673	YML075C	S000004540
Pnc1p	0.00763701	0.0711721	-0.0581233	0.177722	0.863622	0.905055	-7.51395	9	0.195265	0.848844	0.894652	YGL037C	S000003005
Rfc2p	0.00798713	0.0889496	-0.019993	0.236097	0.819644	0.87436	-7.50039	8	0.240089	0.814799	0.868414	YJR068W	S000003829
Rps30Ap	0.00802859	0.0369865	0.0706385	0.110178	0.915144	0.940828	-7.5249	2	0.104945	0.918361	0.942826	YLR287C-A	S000004278
NA	0.00895203	0.0729012	0.076315	0.208057	0.840694	0.888851	-7.50738	5	0.199685	0.845471	0.892317	NA	S000007380
Vps1p	0.00920854	0.111055	-0.00299311	0.236823	0.8191	0.874172	-7.5002	22	0.294025	0.774364	0.837222	YKR001C	S000001709
Ino80p	0.00923892	0.0489577	-0.0427711	0.137921	0.893914	0.926	-7.52102	3	0.137236	0.893393	0.924856	YGL150C	S000003118
Srv2p	0.00932389	0.110949	-0.00616096	0.258667	0.802813	0.861035	-7.49413	12	0.29377	0.774554	0.837222	YNL138W	S000005082
Rim20p	0.00936607	0.0317733	-0.0223848	0.0975348	0.924844	0.94712	-7.52638	1	0.0906423	0.929451	0.950203	YOR275C	S000005801
Rpl11Ap	0.00944343	0.142622	-0.00739861	0.303688	0.769576	0.834626	-7.47999	17	0.367964	0.720075	0.800794	YPR102C	S000006306
Osh6p	0.0101336	0.117256	-0.0193398	0.305274	0.768414	0.833907	-7.47945	8	0.308822	0.763386	0.828829	YKR003W	S000001711
Tae1p	0.0102463	0.0445801	-0.0142646	0.127469	0.901903	0.931237	-7.52259	2	0.125515	0.902443	0.930987	YBR261C	S000000465
Gpi16p	0.0103307	0.0537733	-6.94391e-05	0.169063	0.870194	0.907945	-7.51564	2	0.150018	0.883541	0.917161	YHR188C	S000001231
Ade3p	0.0110778	0.16826	0.0473789	0.332879	0.748291	0.819541	-7.46963	24	0.425651	0.678798	0.772995	YGR204W	S000003436
Snf4p	0.0110894	0.0934778	0.0141226	0.247168	0.811374	0.867482	-7.49739	6	0.251294	0.806347	0.862075	YGL115W	S000003083
Usa1p	0.0111126	0.0318584	0.0741962	0.0898719	0.93073	0.949642	-7.52719	1	0.090877	0.929269	0.950203	YML029W	S000004491
Toa1p	0.0112838	0.0783823	-0.00741233	0.221387	0.830668	0.882168	-7.50416	4	0.213609	0.834868	0.883868	YOR194C	S000005720
Rpl4Ap	0.0114746	0.116787	0.0129044	0.2549	0.805614	0.862485	-7.49522	18	0.307708	0.764211	0.829346	YBR031W	S000000235
Vps4p	0.0118954	0.0592869	-0.00536988	0.160761	0.876505	0.912084	-7.51718	3	0.164512	0.872395	0.91144	YPR173C	S000006377
Vms1p	0.0119624	0.0513711	-0.0188303	0.191317	0.853328	0.897158	-7.51113	1	0.143656	0.888442	0.920932	YDR049W	S000002456
Ctr9p	0.0122804	0.114166	0.0152832	0.267415	0.796318	0.855225	-7.49156	10	0.301466	0.768837	0.833228	YOL145C	S000005505
Fun12p	0.0126455	0.183757	0.0506904	0.361952	0.727321	0.803597	-7.4584	24	0.459597	0.655002	0.756405	YAL035W	S000000033
Rps6Bp	0.0127074	0.250304	-0.0098046	0.441365	0.67133	0.762977	-7.42314	28	0.598521	0.561948	0.680569	YBR181C	S000000385
Fsf1p	0.0127746	0.12136	0.0215097	0.356846	0.730987	0.805777	-7.46044	5	0.31854	0.756206	0.822534	YOR271C	S000005797
Alg9p	0.0127836	0.0752277	0.0191275	0.256188	0.804656	0.862235	-7.49485	2	0.205611	0.840954	0.889521	YNL219C	S000005163
Gcd2p	0.0128452	0.12173	0.00458141	0.420551	0.685812	0.774164	-7.43303	4	0.319413	0.755562	0.822209	YGR083C	S000003315
Pyc1p	0.0128977	0.121804	0.0636507	0.267765	0.796059	0.855225	-7.49145	16	0.319589	0.755433	0.822209	YGL062W	S000003030
Adk1p	0.0129206	0.211792	0.0588515	0.37697	0.716583	0.795424	-7.45225	45	0.5194	0.614056	0.723178	YDR226W	S000002634
Cdc31p	0.0132683	0.0678384	0.061564	0.1836	0.859168	0.901577	-7.51276	3	0.186705	0.855385	0.898796	YOR257W	S000005783
Aps2p	0.0133244	0.0598403	-0.0309968	0.234917	0.820527	0.874518	-7.5007	1	0.165958	0.871284	0.910679	YJR058C	S000003819
Nog1p	0.0133877	0.0866935	0.000237196	0.234325	0.82097	0.874599	-7.50086	4	0.234475	0.819043	0.872524	YPL093W	S000006014
Ria1p	0.0138397	0.0827228	-0.0146416	0.199198	0.847374	0.893494	-7.5094	7	0.224542	0.826565	0.877682	YNL163C	S000005107
Hom3p	0.0141774	0.142815	0.0684691	0.329114	0.751024	0.822156	-7.47102	10	0.368405	0.719756	0.800794	YER052C	S000000854
Ubp10p	0.0142525	0.0540813	-0.00287696	0.173598	0.866751	0.905543	-7.51477	1	0.150831	0.882915	0.917161	YNL186W	S000005130
Ubx5p	0.0144948	0.0210393	-0.0670718	0.0529393	0.959156	0.971395	-7.53017	1	0.0607092	0.95271	0.968433	YDR330W	S000002738
Tys1p	0.0145683	0.241508	0.0291635	0.454672	0.662148	0.755265	-7.41658	23	0.580736	0.573446	0.689127	YGR185C	S000003417
Sed5p	0.0145743	0.0368399	0.227122	0.099053	0.923679	0.946427	-7.52621	1	0.104544	0.918671	0.942826	YLR026C	S000004016
Mcx1p	0.0148816	0.106632	-0.000951912	0.264612	0.798397	0.856685	-7.49239	6	0.283384	0.78229	0.842058	YBR227C	S000000431
Ylr419Wp	0.015044	0.142981	-0.00143587	0.475872	0.647646	0.743912	-7.40576	4	0.368785	0.719481	0.800794	YLR419W	S000004411
Age2p	0.0152393	0.0623515	0.00129752	0.212469	0.837372	0.886883	-7.50633	1	0.172505	0.86626	0.906622	YIL044C	S000001306
Ylr225Cp	0.0154479	0.10909	-0.0707281	0.298179	0.773617	0.838027	-7.48184	4	0.289306	0.777876	0.839204	YLR225C	S000004215
Leu9p	0.0156383	0.052266	0.057085	0.15376	0.881834	0.916076	-7.51842	1	0.14603	0.886613	0.919837	YOR108W	S000005634
Abd1p	0.0157042	0.0717054	-0.00816434	0.281083	0.786205	0.847805	-7.48737	1	0.196629	0.847802	0.894381	YBR236C	S000000440
Snx3p	0.0159505	0.108255	-0.0108272	0.323584	0.755044	0.824175	-7.47303	3	0.287298	0.779372	0.839676	YOR357C	S000005884
Vps24p	0.0162142	0.0965695	0.0151913	0.319811	0.757792	0.826146	-7.47438	2	0.258897	0.800628	0.858691	YKL041W	S000001524
Rpo21p	0.0164728	0.252209	-0.0104764	0.471727	0.65047	0.746754	-7.40791	25	0.602351	0.559489	0.678643	YDL140C	S000002299
Uga1p	0.0165089	0.202448	0.00706089	0.421945	0.684838	0.773896	-7.43238	15	0.499687	0.627411	0.732287	YGR019W	S000003251
Bna1p	0.0165926	0.125275	0.0709021	0.323168	0.755348	0.824175	-7.47318	5	0.327757	0.749419	0.819628	YJR025C	S000003786
Dut1p	0.0165982	0.107971	0.00601955	0.312845	0.762875	0.830003	-7.47684	3	0.286614	0.779881	0.839845	YBR252W	S000000456
Ygr054Wp	0.0166388	0.138825	-0.0231201	0.501723	0.63018	0.733513	-7.39192	3	0.359246	0.726399	0.807073	YGR054W	S000003286
Mpm1p	0.0167924	0.137611	0.0388993	0.483731	0.642311	0.740511	-7.40162	3	0.356451	0.728432	0.807824	YJL066C	S000003602
Rps2p	0.0168691	0.197825	-0.00355025	0.40732	0.695091	0.780298	-7.43908	17	0.489855	0.634125	0.737953	YGL123W	S000003091
Ptc4p	0.016945	0.127128	-0.0323605	0.405044	0.696693	0.781582	-7.4401	3	0.332099	0.746229	0.819095	YBR125C	S000000329
Sui2p	0.0170326	0.237054	0.00539803	0.483388	0.642544	0.740511	-7.40181	15	0.571669	0.579357	0.693887	YJR007W	S000003767
She10p	0.0170894	0.206887	-0.0228143	0.426165	0.681891	0.771665	-7.43041	16	0.509079	0.62103	0.728052	YGL228W	S000003197
Utr4p	0.0172964	0.110904	0.0259293	0.289854	0.779738	0.842358	-7.48457	4	0.293664	0.774632	0.837222	YEL038W	S000000764
Cgi121p	0.0175901	0.0632142	0.0710322	0.19137	0.853288	0.897158	-7.51112	1	0.174746	0.864541	0.905837	YML036W	S000004500
Rsc8p	0.0177302	0.143556	0.0257086	0.327403	0.752267	0.822957	-7.47164	9	0.370102	0.718528	0.800687	YFR037C	S000001933
Fpy1p	0.0177393	0.148183	0.0252911	0.367386	0.723428	0.80041	-7.45621	6	0.380646	0.710914	0.795435	YMR178W	S000004790
Tim9p	0.0179545	0.176934	0.06487	0.495664	0.634252	0.735226	-7.39523	5	0.444733	0.665374	0.762394	YEL020W-A	S000007256
Ysa1p	0.0179648	0.176453	0.0524212	0.412087	0.691741	0.778728	-7.43692	8	0.44368	0.666112	0.762506	YBR111C	S000000315
Tfg1p	0.0182012	0.0988623	-0.000716257	0.248673	0.810252	0.866671	-7.49697	4	0.264511	0.796412	0.854555	YGR186W	S000003418
Trx2p	0.0182935	0.0540808	0.243989	0.132957	0.897707	0.928111	-7.52178	3	0.15083	0.882916	0.917161	YGR209C	S000003441
Smc3p	0.018316	0.0932989	0.00185005	0.270945	0.793702	0.85357	-7.4905	2	0.250853	0.80668	0.862075	YJL074C	S000003610
Ent2p	0.0196986	0.203694	0.0116015	0.687842	0.512152	0.634061	-7.27264	4	0.502327	0.625614	0.731186	YLR206W	S000004196
Urb1p	0.020085	0.136272	-0.0806993	0.390871	0.706703	0.788501	-7.44634	3	0.35336	0.730682	0.809564	YKL014C	S000001497
Psr1p	0.0202665	0.125355	0.0171043	0.411637	0.692057	0.778728	-7.43712	2	0.327943	0.749282	0.819628	YLL010C	S000003933
Cct8p	0.0202833	0.23416	0.0121021	0.500626	0.630917	0.733674	-7.39253	11	0.565754	0.58323	0.69644	YJL008C	S000003545
Rpl15Ap	0.0203402	0.233847	-0.00695092	0.522705	0.616185	0.72344	-7.3802	9	0.565113	0.583651	0.696578	YLR029C	S000004019
Rpl6Bp	0.0207811	0.188981	-0.0274968	0.429805	0.679355	0.769527	-7.42869	8	0.470893	0.647171	0.750202	YLR448W	S000004440
Sti1p	0.0208644	0.373475	-0.0999711	0.596504	0.56831	0.685137	-7.33542	55	0.832757	0.42318	0.558772	YOR027W	S000005553
Dpb4p	0.0212758	0.154124	-0.032836	0.403951	0.697462	0.781582	-7.44059	4	0.394089	0.701256	0.788333	YDR121W	S000002528
Met8p	0.0215462	0.183389	0.0183333	0.512477	0.622986	0.729268	-7.38597	4	0.458799	0.655557	0.756405	YBR213W	S000000417
Las17p	0.0215668	0.06311	0.0198577	0.171836	0.868088	0.906146	-7.51511	1	0.174476	0.864749	0.905837	YOR181W	S000005707
Ydl144Cp	0.0215712	0.095246	-0.00946916	0.33392	0.747536	0.819091	-7.46925	1	0.255647	0.803071	0.859376	YDL144C	S000002303
Gvp36p	0.0217324	0.302594	-0.00136319	0.561664	0.590644	0.70281	-7.35724	23	0.701103	0.498203	0.627272	YIL041W	S000001303
Pst2p	0.0218063	0.179191	0.0139206	0.49065	0.637632	0.738066	-7.39793	4	0.449663	0.661926	0.75954	YDR032C	S000002439
Cts1p	0.0220885	0.156166	-0.161625	0.449797	0.665505	0.75853	-7.41901	3	0.398686	0.697965	0.786142	YLR286C	S000004276
Ypt6p	0.0222397	0.247176	-0.0180574	0.703112	0.503113	0.626637	-7.26137	5	0.592216	0.566009	0.683749	YLR262C	S000004252
Cps1p	0.0223652	0.298989	0.0772086	0.555792	0.594455	0.70523	-7.36079	24	0.694191	0.502356	0.629531	YJL172W	S000003708
Ard1p	0.0225943	0.137628	0.0386586	0.343029	0.740944	0.813739	-7.46582	4	0.356489	0.728404	0.807824	YHR013C	S000001055
Nfs1p	0.0226047	0.226965	-0.0206058	0.606766	0.561826	0.678786	-7.32877	5	0.550967	0.592974	0.704691	YCL017C	S000000522
Ura7p	0.0226053	0.20618	0.0126272	0.497574	0.632967	0.734452	-7.39419	6	0.507587	0.622042	0.728879	YBL039C	S000000135
Akl1p	0.0228871	0.0954731	-0.0119212	0.311628	0.763765	0.830003	-7.47726	1	0.256205	0.802651	0.859313	YBR059C	S000000263
Psp2p	0.0229276	0.174628	-0.0271664	0.458851	0.659277	0.753957	-7.41449	4	0.43968	0.668917	0.763881	YML017W	S000004479
Img2p	0.0229554	0.0669894	-0.0167766	0.181288	0.860919	0.902619	-7.51323	1	0.184517	0.857059	0.900157	YCR071C	S000000667
Lys9p	0.0230123	0.479141	0.0689454	0.70588	0.501486	0.62553	-7.2593	56	1.01659	0.331786	0.466067	YNR050C	S000005333
Nsp1p	0.0231246	0.125369	0.0456083	0.323482	0.755119	0.824175	-7.47307	3	0.327976	0.749258	0.819628	YJL041W	S000003577
Net1p	0.023188	0.0820282	0.183815	0.238646	0.817738	0.873109	-7.49971	1	0.222798	0.827888	0.878432	YJL076W	S000003612
Asf1p	0.0232112	0.242765	0.00180594	0.565751	0.587998	0.702118	-7.35474	7	0.583289	0.571788	0.687937	YJL115W	S000003651
Rpa135p	0.0237434	0.356706	-0.0319942	0.830778	0.431617	0.560237	-7.15885	8	0.802293	0.439839	0.573692	YPR010C	S000006214
Cki1p	0.0241201	0.231748	-0.0370494	0.48804	0.639395	0.739169	-7.39933	11	0.560809	0.586479	0.699252	YLR133W	S000004123
Pro2p	0.0243104	0.404717	0.0444894	0.702956	0.503205	0.626637	-7.26148	23	0.888501	0.393807	0.52915	YOR323C	S000005850
Npl3p	0.02437	0.331069	0.031419	0.694062	0.508458	0.630931	-7.26807	10	0.754925	0.466585	0.599213	YDR432W	S000002840
Hog1p	0.0243762	0.182452	-0.00711499	0.532274	0.609857	0.717071	-7.3747	3	0.456764	0.656974	0.756405	YLR113W	S000004103
Dis3p	0.0244861	0.331376	-0.0159331	0.804354	0.44581	0.57377	-7.18126	7	0.755499	0.466255	0.599112	YOL021C	S000005381
Gim3p	0.0249205	0.157187	0.00371946	0.419029	0.686876	0.7745	-7.43373	3	0.400979	0.696326	0.786033	YNL153C	S000005097
Akr1p	0.0249269	0.186095	-0.00674827	0.538902	0.605495	0.713118	-7.37084	3	0.464662	0.651485	0.753369	YDR264C	S000002672
Tps1p	0.024994	0.395207	0.0126177	0.747802	0.477252	0.604434	-7.22715	14	0.871666	0.402525	0.538791	YBR126C	S000000330
Cpa2p	0.0250042	0.597309	0.0976152	0.819841	0.437453	0.566074	-7.1682	52	1.20887	0.25275	0.384535	YJR109C	S000003870
Dld2p	0.0253668	0.241639	0.0274846	0.614454	0.556996	0.674915	-7.32372	5	0.581003	0.573272	0.689127	YDL178W	S000002337
Tum1p	0.0257633	0.211219	-0.0104728	0.556191	0.594196	0.70523	-7.36055	4	0.518196	0.614867	0.723178	YOR251C	S000005777
Tif11p	0.0259171	0.379726	0.0125543	0.745719	0.478437	0.605191	-7.22878	12	0.844014	0.417132	0.55208	YMR260C	S000004873
Tlg2p	0.0259878	0.115361	-0.063062	0.390959	0.706641	0.788501	-7.4463	1	0.304316	0.766723	0.831694	YOL018C	S000005378
Ntf2p	0.0263644	0.199255	0.0250142	0.50758	0.626257	0.731658	-7.3887	4	0.492902	0.632041	0.736247	YER009W	S000000811
Sec18p	0.0268792	0.542624	0.0254059	0.936258	0.378153	0.508978	-7.06353	16	1.12137	0.286666	0.41543	YBR080C	S000000284
Mrx12p	0.0269457	0.114595	-0.00415422	0.296391	0.774931	0.838305	-7.48243	2	0.302491	0.768077	0.832783	YJR003C	S000003763
Gpd2p	0.0275891	0.420401	0.0300279	0.94012	0.376292	0.507334	-7.05986	8	0.916019	0.379839	0.515032	YOL059W	S000005420
Cwh43p	0.0276642	0.187503	0.00195777	0.503363	0.62908	0.733513	-7.39102	3	0.467705	0.649377	0.75166	YCR017C	S000000610
Vas1p	0.0276798	0.711735	0.0243755	0.952291	0.370474	0.500623	-7.04824	41	1.38514	0.194207	0.312226	YGR094W	S000003326
Ubc9p	0.0277634	0.187522	0.0364989	0.502281	0.629806	0.733513	-7.39162	3	0.467745	0.649349	0.75166	YDL064W	S000002222
Dsl1p	0.0278924	0.134552	0.00312252	0.499842	0.631443	0.733756	-7.39295	1	0.349382	0.733582	0.811412	YNL258C	S000005202
Msn5p	0.0283045	0.296669	-0.0309044	0.759459	0.470652	0.598304	-7.21792	5	0.689733	0.505046	0.631445	YDR335W	S000002743
Rpp0p	0.0284712	0.818645	0.0107408	0.988345	0.353634	0.48277	-7.01313	60	1.54317	0.151829	0.255661	YLR340W	S000004332
Far3p	0.0285682	0.0862199	-0.999091	0.230586	0.823769	0.876418	-7.50183	1	0.233293	0.819936	0.872717	YMR052W	S000004656
Gcd1p	0.0285903	0.223991	0.00346123	0.645213	0.537922	0.655808	-7.30294	3	0.544822	0.597048	0.707602	YOR260W	S000005786
Rsc2p	0.0286948	0.179477	0.0158306	0.545489	0.601176	0.709668	-7.36695	2	0.450289	0.661489	0.75954	YLR357W	S000004349
Rpg1p	0.0288718	0.635936	-0.022071	0.903147	0.394385	0.526345	-7.09444	43	1.26932	0.231241	0.359155	YBR079C	S000000283
Sly1p	0.0295057	0.299157	0.0170066	0.746917	0.477755	0.60475	-7.22784	5	0.694514	0.502161	0.629531	YDR189W	S000002597
Pkh3p	0.0296318	0.156625	-0.00783786	0.68556	0.513512	0.634824	-7.2743	1	0.399716	0.697229	0.786033	YDR466W	S000002874
Arg3p	0.0298365	0.175019	0.0691905	0.386949	0.709485	0.789754	-7.44803	7	0.440538	0.668315	0.763871	YJL088W	S000003624
Vps21p	0.0300857	0.269142	0.01552	0.588804	0.573204	0.689292	-7.34035	7	0.636077	0.538094	0.660754	YOR089C	S000005615
Mrps35p	0.0301619	0.131149	-0.00946533	0.420683	0.685719	0.774164	-7.43297	1	0.341484	0.739351	0.814248	YGR165W	S000003397
Spf1p	0.030368	0.779572	0.0341236	1.11719	0.298245	0.42727	-6.87967	24	1.48606	0.166122	0.276213	YEL031W	S000000757
Fet5p	0.0304014	0.123861	-0.0591643	0.296454	0.774884	0.838305	-7.48241	3	0.324434	0.751863	0.820517	YFL041W	S000001853
Yjl068Cp	0.0307881	0.21345	0.0440798	0.56439	0.588878	0.702407	-7.35557	3	0.522876	0.611716	0.721985	YJL068C	S000003604
Dbp1p	0.0308271	0.131147	0.0410392	0.410678	0.692731	0.77875	-7.43756	1	0.341479	0.739355	0.814248	YPL119C	S000006040
Ynl115Cp	0.0310062	0.248829	0.00163216	0.710924	0.498529	0.623423	-7.25552	3	0.59555	0.56386	0.681844	YNL115C	S000005059
Pep3p	0.0315436	0.162774	-0.0133215	0.653657	0.532755	0.651068	-7.29707	1	0.413472	0.687426	0.780136	YLR148W	S000004138
Imd3p	0.0321101	0.189061	0.147231	0.470915	0.651023	0.747029	-7.40833	3	0.471066	0.647051	0.750202	YLR432W	S000004424
Arc40p	0.0321335	0.23415	-0.0848375	0.566613	0.587441	0.701805	-7.35421	4	0.565734	0.583243	0.69644	YBR234C	S000000438
Mtr10p	0.032232	0.158631	0.00639528	0.415164	0.689583	0.777045	-7.43551	2	0.404217	0.694015	0.785623	YOR160W	S000005686
Rpn14p	0.0322889	0.211548	-0.0222126	0.541872	0.603546	0.711759	-7.36909	3	0.518888	0.614401	0.723178	YGL004C	S000002972
Los1p	0.0322898	0.284982	-0.00998007	0.728899	0.488082	0.613582	-7.24185	4	0.667122	0.518822	0.644844	YKL205W	S000001688
Cdc21p	0.0324412	0.14336	-0.00716347	0.342233	0.741519	0.813867	-7.46612	3	0.369653	0.718853	0.800687	YOR074C	S000005600
Ybp1p	0.0325511	0.183591	0.0918674	0.506265	0.627137	0.731967	-7.38942	2	0.459236	0.655254	0.756405	YBR216C	S000000420
Nup116p	0.0326093	0.122863	0.00290283	0.303414	0.769777	0.834626	-7.48008	2	0.322085	0.753593	0.821192	YMR047C	S000004650
Mnn11p	0.0328776	0.26825	0.00187765	0.66418	0.526359	0.645346	-7.28967	4	0.634314	0.539201	0.661326	YJL183W	S000003719
Bet3p	0.0329686	0.144593	-0.0184978	0.457743	0.660038	0.754419	-7.41504	1	0.372471	0.716814	0.799407	YKR068C	S000001776
Mad1p	0.0335657	0.0830006	-0.0325577	0.198758	0.847706	0.893494	-7.5095	2	0.22524	0.826037	0.877682	YGL086W	S000003054
Mak11p	0.0336086	0.21331	0.00775948	0.626929	0.549213	0.667863	-7.3154	2	0.522582	0.611913	0.721985	YKL021C	S000001504
Emc5p	0.0336261	0.238881	0.0260676	0.624185	0.550919	0.669595	-7.31724	3	0.575395	0.576924	0.691924	YIL027C	S000001289
Atg18p	0.033803	0.155534	-0.0241958	0.512874	0.622722	0.729268	-7.38575	1	0.397266	0.698981	0.786519	YFR021W	S000001917
Ybt1p	0.0343909	0.54624	-0.000625947	1.14967	0.285437	0.415165	-6.84416	8	1.12723	0.284289	0.413496	YLL048C	S000003971
Yfr006Wp	0.034718	0.57953	-0.0285752	1.10841	0.301784	0.431043	-6.88914	10	1.18068	0.263312	0.394554	YFR006W	S000001902
Emi2p	0.0349816	0.481613	-0.047091	0.818895	0.43796	0.566115	-7.169	25	1.02074	0.329903	0.464793	YDR516C	S000002924
Lhp1p	0.0354254	0.247702	-0.0189946	0.582578	0.577178	0.692542	-7.34429	4	0.593278	0.565324	0.683267	YDL051W	S000002209
Acl4p	0.0354975	0.265397	0.0199749	0.698844	0.505629	0.628999	-7.26454	3	0.628666	0.542754	0.664079	YDR161W	S000002568
Ist2p	0.0355402	0.383169	-0.0316899	0.811966	0.441689	0.569846	-7.17487	7	0.85019	0.413839	0.548636	YBR086C	S000000290
Cbk1p	0.035577	0.168229	-0.00311592	0.427632	0.680869	0.770875	-7.42972	2	0.425582	0.678846	0.772995	YNL161W	S000005105
Rps1Ap	0.0357383	0.277603	0.0161335	0.560065	0.59168	0.70334	-7.35821	11	0.652718	0.527713	0.653058	YLR441C	S000004433
Ifa38p	0.0358472	0.354192	-0.0293626	0.830059	0.431999	0.560237	-7.15947	5	0.797691	0.442393	0.575909	YBR159W	S000000363
Pre7p	0.0358882	0.632853	-0.0349249	1.12769	0.294055	0.423352	-6.86827	12	1.26453	0.232888	0.361006	YBL041W	S000000137
Nup85p	0.0359513	0.118523	-0.0318647	0.316136	0.760473	0.82831	-7.47568	1	0.311829	0.761162	0.827169	YJR042W	S000003803
Csr1p	0.0359965	0.380371	0.00492355	1.03394	0.333186	0.461498	-6.9673	4	0.845172	0.416513	0.551567	YLR380W	S000004372
Src1p	0.0360344	0.260588	0.00758211	0.673449	0.520765	0.640797	-7.28306	3	0.619111	0.548798	0.669067	YML034W	S000004497
Ste12p	0.0361044	0.157588	0.000905946	0.485814	0.640901	0.740051	-7.40052	1	0.401879	0.695683	0.785779	YHR084W	S000001126
Vma2p	0.036172	0.748138	0.0494264	1.05564	0.323778	0.453422	-6.94493	41	1.43959	0.178592	0.292655	YBR127C	S000000331
Faa4p	0.0363584	0.438727	0.0250266	0.994108	0.350997	0.480301	-7.00742	6	0.947805	0.364143	0.498546	YMR246W	S000004860
Rpn2p	0.0366632	0.72122	-0.0169548	1.09535	0.307115	0.436041	-6.90314	24	1.39939	0.190012	0.306724	YIL075C	S000001337
Yrb2p	0.0367402	0.203314	0.0235062	0.487861	0.639516	0.739169	-7.39943	3	0.501524	0.626161	0.731186	YIL063C	S000001325
Nte1p	0.0369785	0.0924641	-0.116562	0.231934	0.822759	0.876113	-7.50148	1	0.248793	0.808232	0.862758	YML059C	S000004524
Ura1p	0.0370258	0.461129	-0.142311	0.976888	0.358921	0.488896	-7.0244	7	0.986145	0.345836	0.478742	YKL216W	S000001699
Rsp5p	0.037154	0.695361	0.0251148	1.25534	0.246863	0.372248	-6.72384	11	1.36041	0.201669	0.32033	YER125W	S000000927
Sua7p	0.0371992	0.146875	-0.059348	0.420209	0.686051	0.774164	-7.43319	1	0.377673	0.713057	0.796403	YPR086W	S000006290
Mnn2p	0.0372038	0.460212	-0.0258416	1.04168	0.329806	0.458494	-6.95936	6	0.984585	0.346568	0.479197	YBR015C	S000000219
Emp46p	0.0373914	0.25716	-0.0237762	0.780194	0.459065	0.58687	-7.20121	2	0.612272	0.553146	0.672646	YLR080W	S000004070
Taf14p	0.037431	0.38556	0.0250825	0.805526	0.445174	0.57357	-7.18028	7	0.854471	0.411567	0.547147	YPL129W	S000006050
Ynr029Cp	0.0375074	0.127671	-0.0608543	0.341921	0.741744	0.813867	-7.46624	1	0.333369	0.745297	0.81854	YNR029C	S000005312
Ncp1p	0.0377933	0.706785	-0.0192254	1.15172	0.284644	0.414265	-6.8419	16	1.37768	0.196433	0.314453	YHR042W	S000001084
Srm1p	0.0378954	0.465942	-0.00751971	0.937127	0.377734	0.508978	-7.0627	8	0.994311	0.342025	0.476235	YGL097W	S000003065
Grx5p	0.0381932	0.159125	0.010151	0.467657	0.653247	0.748217	-7.41001	1	0.405322	0.693227	0.785239	YPL059W	S000005980
Gsh2p	0.0383964	0.542786	-0.0130311	0.9979	0.34927	0.478764	-7.00365	11	1.12163	0.286559	0.41543	YOL049W	S000005409
Ddp1p	0.0387249	0.345301	0.0119005	0.840308	0.426577	0.556537	-7.15062	4	0.781343	0.451543	0.58526	YOR163W	S000005689
Mrpl7p	0.0387649	0.158194	-0.0940691	0.457341	0.660314	0.754419	-7.41525	1	0.403237	0.694714	0.785623	YDR237W	S000002645
Cbc2p	0.0389173	0.281776	0.0192981	0.713307	0.497135	0.622084	-7.25372	3	0.660876	0.522666	0.648498	YPL178W	S000006099
Rep1p	0.0389312	0.267575	0.00702786	0.615086	0.556601	0.674779	-7.3233	4	0.632979	0.540039	0.661437	R0020C	S000029675
Mxr2p	0.0389882	0.182131	-0.0254958	0.585082	0.575578	0.6911	-7.34271	1	0.456066	0.657459	0.756405	YCL033C	S000000538
Ape4p	0.0390596	0.344762	0.0547128	0.83402	0.429898	0.558882	-7.15606	4	0.780348	0.452104	0.585669	YHR113W	S000001155
Gim4p	0.0392107	0.469747	0.012427	0.975824	0.359415	0.489009	-7.02544	7	1.00075	0.339042	0.472634	YEL003W	S000000729
Phb2p	0.0392982	0.610973	-6.37148e-05	1.10482	0.303244	0.432552	-6.89301	11	1.23037	0.244922	0.375989	YGR231C	S000003463
Vps45p	0.0393152	0.371262	-0.0794133	0.839582	0.42696	0.556731	-7.15125	5	0.82876	0.425342	0.560169	YGL095C	S000003063
Pan1p	0.0402682	0.565665	0.0118234	1.0117	0.343042	0.472402	-6.98985	12	1.15852	0.271853	0.40279	YIR006C	S000001445
Pus7p	0.0402951	0.561728	-0.0285226	1.1772	0.274935	0.404336	-6.8135	7	1.15221	0.274329	0.404966	YOR243C	S000005769
Bud32p	0.04058	0.240139	0.0456796	1.24324	0.251044	0.376825	-6.73797	1	0.577955	0.575255	0.690712	YGR262C	S000003494
Rvb1p	0.0406345	0.543575	0.0437265	1.01197	0.34292	0.472402	-6.98958	10	1.12291	0.286039	0.41528	YDR190C	S000002598
Pmt3p	0.0410547	0.182316	-0.0110062	0.551138	0.597486	0.706691	-7.36359	1	0.456467	0.65718	0.756405	YOR321W	S000005848
Ycp4p	0.0411987	0.507237	-0.0306079	1.22605	0.25709	0.384022	-6.7579	5	1.06342	0.311002	0.44288	YCR004C	S000000597
Ist1p	0.0412196	0.347281	-0.0131523	0.929063	0.381637	0.512995	-7.07032	3	0.784994	0.449489	0.582916	YNL265C	S000005209
Ypf1p	0.041396	0.157744	-0.0301727	0.377339	0.71632	0.795424	-7.4521	2	0.402229	0.695433	0.785779	YKL100C	S000001583
Rok1p	0.0414699	0.318582	0.0166881	0.733209	0.485598	0.611105	-7.23852	4	0.731486	0.480196	0.613234	YGL171W	S000003139
Esl2p	0.0415858	0.203803	-0.0253785	0.675827	0.519336	0.639368	-7.28135	1	0.50256	0.625456	0.731186	YKR096W	S000001804
Ydr262Wp	0.0417357	0.244782	-0.000902398	0.646387	0.537201	0.655265	-7.30212	2	0.587376	0.569138	0.686483	YDR262W	S000002670
Ath1p	0.0418324	0.149765	-0.0262959	0.400866	0.699637	0.783554	-7.44196	1	0.384238	0.708328	0.792915	YPR026W	S000006230
Pde1p	0.0418339	0.127829	-0.052703	0.326997	0.752562	0.822957	-7.47179	1	0.333739	0.745025	0.81854	YGL248W	S000003217
Atg20p	0.0419261	0.17819	-0.0896003	0.431014	0.678514	0.76894	-7.42812	2	0.447478	0.663453	0.760762	YDL113C	S000002271
Cna1p	0.0419806	0.316643	-0.034359	1.01061	0.343528	0.472798	-6.99094	2	0.727825	0.482344	0.615211	YLR433C	S000004425
Pha2p	0.0421853	0.200955	0.00626334	0.642321	0.539698	0.657636	-7.30493	1	0.496517	0.629572	0.734089	YNL316C	S000005260
Met1p	0.0425159	0.284683	-0.00293212	0.687042	0.512628	0.634061	-7.27322	3	0.66654	0.519179	0.644844	YKR069W	S000001777
Ai1p	0.0427183	0.410723	-0.0202173	1.20379	0.265099	0.393027	-6.78343	3	0.899074	0.388398	0.523952	Q0050	S000007261
Nop1p	0.0428301	0.605597	-0.00615756	1.04067	0.330247	0.458761	-6.9604	14	1.22193	0.247972	0.379204	YDL014W	S000002172
Ram2p	0.0433984	0.190572	-0.00492856	0.562642	0.59001	0.702407	-7.35664	1	0.474319	0.644804	0.748187	YKL019W	S000001502
Gcn3p	0.0434402	0.204903	0.0111126	0.469495	0.651992	0.747781	-7.40906	3	0.504888	0.623874	0.730602	YKR026C	S000001734
Trp2p	0.0434536	0.995107	0.0101613	1.40774	0.199075	0.314229	-6.53849	22	1.7937	0.101133	0.191566	YER090W	S000000892
Ncs2p	0.0442159	0.193993	0.0292678	0.56949	0.585584	0.699938	-7.35244	1	0.481663	0.639746	0.743404	YNL119W	S000005063
Nup82p	0.0442314	0.306415	0.0454324	0.684932	0.513886	0.634958	-7.27476	4	0.708404	0.493838	0.624113	YJL061W	S000003597
Tfb4p	0.0444393	0.198782	-0.0236539	0.591106	0.571738	0.688042	-7.33888	1	0.491894	0.63273	0.736689	YPR056W	S000006260
Rps1Bp	0.044554	0.560759	0.065744	1.12671	0.294444	0.423352	-6.86934	7	1.15065	0.274942	0.405397	YML063W	S000004528
Ppx1p	0.0446372	0.645764	-0.00403704	1.244	0.250781	0.376726	-6.73709	8	1.28454	0.226066	0.352267	YHR201C	S000001244
Ccr4p	0.0447543	0.320247	0.0465854	0.776436	0.461151	0.58874	-7.20427	3	0.734627	0.478358	0.611923	YAL021C	S000000019
Nop16p	0.0447878	0.234314	0.0322326	0.53765	0.606317	0.713262	-7.37157	3	0.566069	0.583024	0.69644	YER002W	S000000804
Sec21p	0.0451828	1.22528	-0.0172327	1.58717	0.15343	0.257447	-6.3049	25	2.10744	0.0595284	0.126438	YNL287W	S000005231
Sec13p	0.0453573	0.781614	-0.014269	1.21715	0.260266	0.38755	-6.76814	19	1.48906	0.165343	0.275109	YLR208W	S000004198
Amd1p	0.0454468	0.591485	-0.00178028	1.13245	0.292169	0.422376	-6.86307	8	1.19966	0.256162	0.387498	YML035C	S000004498
Utp5p	0.0454765	0.272394	-0.0203853	0.709007	0.499651	0.624171	-7.25696	2	0.64249	0.53408	0.65786	YDR398W	S000002806
Ioc4p	0.0457817	0.145848	-0.0355844	0.371544	0.720455	0.797875	-7.4545	1	0.375333	0.714747	0.797475	YMR044W	S000004647
Sam35p	0.0457994	0.211239	-0.0319835	0.638024	0.542344	0.660185	-7.30788	1	0.518239	0.614838	0.723178	YHR083W	S000001125
Scs2p	0.0459558	0.237558	0.0782934	0.586379	0.57475	0.690802	-7.34189	2	0.572697	0.578685	0.693432	YER120W	S000000922
Ynl108Cp	0.0462797	0.318454	0.0327497	0.703953	0.502618	0.626563	-7.26074	4	0.731245	0.480337	0.613234	YNL108C	S000005052
Rrp5p	0.0464553	1.24114	0.00422202	1.54317	0.163649	0.271121	-6.36356	33	2.12868	0.0573934	0.123557	YMR229C	S000004842
Nan1p	0.0466797	0.203556	0.00810049	0.484747	0.641623	0.740167	-7.40108	2	0.502035	0.625812	0.731186	YPL126W	S000006047
Sil1p	0.046846	1.00137	-0.00766234	1.68154	0.133465	0.233319	-6.17642	11	1.8024	0.0996853	0.189275	YOL031C	S000005391
Hsp10p	0.0470637	0.502611	-0.00497808	0.961896	0.365929	0.495258	-7.03899	8	1.05576	0.314332	0.446022	YOR020C	S000005546
Aim6p	0.0471133	0.249606	-0.0350703	0.616568	0.555673	0.673998	-7.32232	2	0.597117	0.562851	0.681316	YDL237W	S000002396
Pan6p	0.0482846	0.229208	0.000658611	0.697829	0.506229	0.629416	-7.26529	1	0.555591	0.589918	0.702573	YIL145C	S000001407
Ysc83p	0.0483691	0.30741	-0.0345762	0.807849	0.443915	0.572258	-7.17833	2	0.710301	0.492708	0.623678	YHR017W	S000001059
Cdc10p	0.0483989	0.579891	-0.0447393	1.19816	0.267158	0.395833	-6.78984	6	1.18125	0.263093	0.394554	YCR002C	S000000595
Dcs1p	0.0484192	0.688007	-0.0388941	1.1383	0.289867	0.419558	-6.85667	15	1.34926	0.205113	0.324285	YLR270W	S000004260
Gid7p	0.0484842	0.303169	-0.00365594	0.78968	0.453829	0.581736	-7.19344	2	0.702204	0.497543	0.627272	YCL039W	S000000544
Sec7p	0.0487104	0.912103	-0.0116853	1.40276	0.200499	0.314975	-6.54475	16	1.67722	0.122433	0.220009	YDR170C	S000002577
End3p	0.0498495	0.569632	-0.0281839	1.15954	0.281635	0.411394	-6.83323	6	1.16488	0.269382	0.401102	YNL084C	S000005028
Muk1p	0.0500821	0.281088	-0.0652572	1.0553	0.323927	0.453422	-6.94529	1	0.659534	0.523494	0.648643	YPL070W	S000005991
Kin1p	0.0501878	0.392371	0.00917946	1.19507	0.268293	0.396528	-6.79335	2	0.866624	0.405163	0.540141	YDR122W	S000002529
Rps4Bp	0.0502055	1.58981	-0.00201622	1.62198	0.145764	0.247903	-6.25792	109	2.58839	0.0257153	0.0659075	YHR203C	S000001246
Tma108p	0.0506651	0.698188	0.00132571	1.45932	0.184846	0.295579	-6.47291	6	1.36469	0.200361	0.319103	YIL137C	S000001399
Mpd2p	0.0507943	0.572849	-0.0123724	1.15802	0.282219	0.411994	-6.83492	6	1.17002	0.267394	0.39983	YOL088C	S000005448
Arc1p	0.0509797	1.17636	0.00493587	1.5975	0.151118	0.254284	-6.29102	23	2.04167	0.0666261	0.137705	YGL105W	S000003073
Ufd4p	0.0510882	0.434115	-0.0299302	1.07732	0.314594	0.443224	-6.92225	3	0.939842	0.368031	0.50157	YKL010C	S000001493
She4p	0.0513004	0.314687	-0.0112823	1.48596	0.177859	0.287887	-6.43853	1	0.724123	0.484522	0.615607	YOR035C	S000005561
Ade4p	0.0513069	0.416533	0.00932893	1.31481	0.227151	0.347812	-6.65307	2	0.909261	0.383237	0.519048	YMR300C	S000004915
Ser1p	0.0515731	0.821237	0.0762498	1.28549	0.236696	0.360111	-6.68823	17	1.54694	0.150926	0.255042	YOR184W	S000005710
Img1p	0.0519847	0.219117	-0.0380503	0.600963	0.565487	0.682772	-7.33255	1	0.534707	0.603785	0.714519	YCR046C	S000000642
Sec3p	0.0520413	0.299457	-0.00643755	0.739006	0.482272	0.60756	-7.23403	2	0.695091	0.501814	0.629531	YER008C	S000000810
Pex3p	0.0525569	0.234276	-0.00842242	0.66185	0.527772	0.646744	-7.29132	1	0.565992	0.583074	0.69644	YDR329C	S000002737
Gpm2p	0.052994	0.363318	-0.0218717	0.965306	0.364326	0.493998	-7.03568	2	0.814352	0.433194	0.56797	YDL021W	S000002179
Sop4p	0.0530245	0.611803	0.0249435	1.48908	0.177055	0.287368	-6.43448	4	1.23167	0.244454	0.375644	YJL192C	S000003728
Nup133p	0.0533012	0.447111	0.0189876	0.920391	0.385869	0.517316	-7.07845	5	0.962218	0.357181	0.491589	YKR082W	S000001790
Sec17p	0.0535072	0.348523	0.0490969	0.717955	0.494425	0.619593	-7.25021	5	0.787282	0.448205	0.582003	YBL050W	S000000146
Rqc2p	0.0536375	0.551327	0.0595737	1.53417	0.165813	0.273408	-6.37545	3	1.13545	0.280979	0.410436	YPL009C	S000005930
Mgr3p	0.0539008	0.250991	-0.0759922	0.725107	0.490274	0.615687	-7.24476	1	0.599903	0.56106	0.679839	YMR115W	S000004721
Msp1p	0.0541698	0.207094	-0.00568724	0.538748	0.605596	0.713118	-7.37093	1	0.509515	0.620735	0.728052	YGR028W	S000003260
Itc1p	0.0542827	0.243365	-0.0467689	0.683418	0.51479	0.635438	-7.27586	1	0.584505	0.570999	0.687335	YGL133W	S000003101
Rim11p	0.0543412	0.284837	-0.00368088	0.919417	0.386346	0.517665	-7.07936	1	0.66684	0.518995	0.644844	YMR139W	S000004747
Swa2p	0.0543707	0.300552	-0.0205755	1.04636	0.327774	0.456893	-6.95454	1	0.697191	0.500551	0.628924	YDR320C	S000002728
Rrp45p	0.0545326	0.471674	0.0201124	1.58029	0.15499	0.259333	-6.31414	2	1.00401	0.33754	0.471673	YDR280W	S000002688
Gsp1p	0.0545469	0.87383	0.00432913	1.52508	0.168027	0.276158	-6.38743	9	1.62273	0.133712	0.232725	YLR293C	S000004284
Gcn20p	0.0548141	0.994735	0.00549952	1.48729	0.177515	0.287721	-6.4368	17	1.79319	0.10122	0.191577	YFR009W	S000001905
Cdc28p	0.0548551	0.690413	-0.03521	1.25618	0.246572	0.372046	-6.72284	8	1.35291	0.20398	0.323137	YBR160W	S000000364
Msw1p	0.0554667	0.340549	-0.00978218	1.49071	0.176637	0.287022	-6.43236	1	0.772557	0.45651	0.589453	YDR268W	S000002676
Pmc1p	0.0560009	0.556174	0.0222013	1.23904	0.252512	0.378132	-6.74286	4	1.14327	0.27786	0.407549	YGL006W	S000002974
Guk1p	0.0562814	0.950538	0.082332	1.64173	0.141575	0.243049	-6.23106	9	1.73143	0.112063	0.205405	YDR454C	S000002862
Tma64p	0.0563509	0.471394	0.00352969	1.12028	0.297008	0.426009	-6.87633	3	1.00353	0.337758	0.471673	YDR117C	S000002524
Nop56p	0.0565125	1.00359	-0.0198435	1.46915	0.182238	0.292195	-6.46026	20	1.80549	0.0991764	0.188609	YLR197W	S000004187
Cdc9p	0.056656	0.309713	-0.00277418	1.03654	0.332046	0.460542	-6.96464	1	0.714685	0.490102	0.622033	YDL164C	S000002323
Cir1p	0.05672	0.505324	0.00270337	1.02527	0.336999	0.465966	-6.97613	5	1.06026	0.312375	0.444426	YGR207C	S000003439
Hbs1p	0.0570197	0.456398	0.0570982	1.06278	0.32073	0.45027	-6.9375	3	0.978093	0.349624	0.482863	YKR084C	S000001792
Noc4p	0.0571532	0.348435	0.0359296	0.853292	0.419777	0.550682	-7.13929	2	0.787118	0.448297	0.582003	YPR144C	S000006348
Sfb3p	0.0571673	0.894074	0.0181398	1.54116	0.16413	0.271573	-6.36622	9	1.65162	0.127622	0.226261	YHR098C	S000001140
Ipi3p	0.0575057	0.552511	0.0107933	1.40161	0.200828	0.315208	-6.54619	3	1.13737	0.280213	0.40982	YNL182C	S000005126
Rpl16Ap	0.0578164	1.26535	0.00113299	1.76846	0.117244	0.211484	-6.05515	18	2.16102	0.0542816	0.117816	YIL133C	S000001395
Ret1p	0.0581874	0.302476	-0.0418825	0.706383	0.50119	0.62553	-7.25893	2	0.700877	0.498338	0.627272	YOR207C	S000005733
Ubc7p	0.0583897	0.519038	-0.00861053	1.73674	0.122937	0.21889	-6.09971	2	1.08287	0.302665	0.433601	YMR022W	S000004624
Nvj2p	0.0584681	0.434198	0.00679507	1.17058	0.277431	0.406	-6.82092	2	0.939984	0.367962	0.50157	YPR091C	S000006295
Rpl1Ap	0.05863	0.945548	0.0276741	1.43352	0.191844	0.304724	-6.50587	17	1.72442	0.113358	0.206982	YPL220W	S000006141
Prt1p	0.058647	1.00796	-0.00453658	1.48518	0.17806	0.288017	-6.43954	19	1.81155	0.0981849	0.187467	YOR361C	S000005888
Abp140p	0.0586667	1.14586	0.0216345	1.87927	0.0992626	0.187129	-5.89698	10	2.00045	0.0714732	0.144463	YOR239W	S000005765
Rtc5p	0.0590691	0.361431	0.0244496	0.877233	0.407441	0.539253	-7.11801	2	0.810916	0.43508	0.57013	YOR118W	S000005644
Ubp6p	0.0591442	1.19472	-0.0180491	1.95357	0.0887228	0.173013	-5.789	10	2.0664	0.0638679	0.133604	YFR010W	S000001906
Tyr1p	0.0595354	0.652236	-0.000273602	1.47039	0.181913	0.292195	-6.45867	4	1.29453	0.222723	0.347817	YBR166C	S000000370
Noc2p	0.0596719	0.960556	-0.00905404	1.55318	0.16127	0.268206	-6.35029	11	1.74548	0.109508	0.202122	YOR206W	S000005732
Thi80p	0.0596941	0.274637	-0.0229502	0.760993	0.469788	0.597524	-7.2167	1	0.6469	0.531329	0.655257	YOR143C	S000005669
Yck3p	0.0599105	0.199489	0.0376883	0.489291	0.63855	0.738769	-7.39866	1	0.4934	0.6317	0.736211	YER123W	S000000925
Rtg2p	0.0600802	0.76236	0.0175318	1.47895	0.179673	0.289838	-6.44761	6	1.46067	0.172838	0.285189	YGL252C	S000003221
Enp2p	0.060221	0.31505	-0.0198666	0.730255	0.4873	0.612922	-7.2408	2	0.724811	0.484117	0.615607	YGR145W	S000003377
Mrs3p	0.0603103	0.299216	-0.0559902	0.873497	0.409348	0.541135	-7.12136	1	0.694629	0.502092	0.629531	YJL133W	S000003669
Utp30p	0.060354	0.296762	0.00807182	0.8596	0.416501	0.547895	-7.13373	1	0.689911	0.504938	0.631445	YKR060W	S000001768
Iki1p	0.0604965	0.238722	-0.00992931	0.611909	0.558592	0.675817	-7.3254	1	0.575069	0.577136	0.691924	YHR187W	S000001230
Isw2p	0.0605324	0.20334	-0.0516332	0.498615	0.632267	0.734355	-7.39362	1	0.501578	0.626124	0.731186	YOR304W	S000005831
Med7p	0.0606336	0.292691	-0.00870312	0.834113	0.429849	0.558882	-7.15598	1	0.682065	0.509693	0.636048	YOL135C	S000005495
Ppa2p	0.0606954	0.445098	-0.0148249	1.16992	0.277684	0.406121	-6.82167	2	0.958763	0.358841	0.493297	YMR267W	S000004880
Pdr12p	0.0607087	0.627637	0.0704761	1.3744	0.208776	0.324264	-6.58013	4	1.25642	0.235702	0.363611	YPL058C	S000005979
Psg1p	0.0607088	0.679665	0.00183582	1.30108	0.231578	0.353718	-6.66959	6	1.33656	0.209091	0.329918	YKL077W	S000001560
Sse1p	0.061324	2.11227	-0.111075	2.14804	0.0660343	0.139139	-5.50041	50	3.27061	0.00772201	0.0260426	YPL106C	S000006027
Gyl1p	0.061436	0.463714	-0.029728	1.23782	0.252939	0.378296	-6.74428	2	0.990535	0.343784	0.477716	YMR192W	S000004804
Nup188p	0.061493	0.525754	-0.048997	1.04183	0.329739	0.458494	-6.9592	5	1.09388	0.298021	0.428449	YML103C	S000004571
Nus1p	0.0617332	0.496109	0.00671317	1.39544	0.202606	0.317163	-6.55392	2	1.04496	0.319074	0.451942	YDL193W	S000002352
Lys4p	0.0620212	1.2506	0.0674608	1.86666	0.101168	0.18967	-5.91516	13	2.14133	0.0561565	0.121223	YDR234W	S000002642
Pol4p	0.0620858	0.306863	-0.0728051	0.883034	0.404491	0.536721	-7.11278	1	0.709258	0.493329	0.624088	YCR014C	S000000607
Dug2p	0.0621153	0.176681	-0.0491728	0.394778	0.703938	0.78726	-7.44464	2	0.444178	0.665763	0.762473	YBR281C	S000000485
Srp54p	0.0621287	0.585296	0.0173644	1.24082	0.251887	0.377434	-6.74078	4	1.18984	0.259839	0.390847	YPR088C	S000006292
Mrx3p	0.0622286	0.302383	0.0396344	0.857852	0.417407	0.548783	-7.13527	1	0.700698	0.498445	0.627272	YBL095W	S000000191
Csc1p	0.0622357	0.354221	0.0571935	1.1963	0.267841	0.396106	-6.79195	1	0.797744	0.442363	0.575909	YLR241W	S000004231
Cub1p	0.0624267	0.990023	-0.0144187	1.50771	0.172329	0.281038	-6.4102	15	1.78663	0.102324	0.192733	YPL260W	S000006181
Sec4p	0.0625258	0.836174	-0.00983364	1.52055	0.169139	0.277546	-6.39338	7	1.56858	0.145823	0.248181	YFL005W	S000001889
Ils1p	0.0626222	2.16517	0.00965477	2.16412	0.0644384	0.137604	-5.47624	57	3.34024	0.00683651	0.0236595	YBL076C	S000000172
Rho3p	0.062889	0.674749	0.0057461	1.47606	0.180428	0.290504	-6.45135	4	1.32906	0.211471	0.333231	YIL118W	S000001380
Ypr148Cp	0.0630883	0.920853	-0.0472028	1.5511	0.161762	0.268589	-6.35305	9	1.68961	0.119991	0.216274	YPR148C	S000006352
Rgd2p	0.0631491	0.344116	-0.0413016	1.0844	0.311641	0.440627	-6.91478	1	0.779155	0.452777	0.586221	YFL047W	S000001847
Erg20p	0.0633841	1.74576	-0.00165596	2.19116	0.0618394	0.133714	-5.43549	21	2.79172	0.0179572	0.0498322	YJL167W	S000003703
Eps1p	0.0633921	0.422343	-0.0130675	1.0351	0.332677	0.461062	-6.96611	2	0.919406	0.378144	0.513319	YIL005W	S000001267
Gpp1p	0.0635566	0.628988	0.0948617	1.0943	0.307546	0.436133	-6.90426	10	1.25852	0.23497	0.363052	YIL053W	S000001315
Rpl23Ap	0.0642209	0.488796	0.00563728	1.07893	0.313921	0.442538	-6.92056	3	1.03277	0.324492	0.458526	YBL087C	S000000183
Cex1p	0.0642922	0.318773	0.0180868	0.720783	0.492781	0.617858	-7.24806	2	0.731847	0.479984	0.613234	YOR112W	S000005638
Erg26p	0.0645337	0.701095	0.00552742	1.52494	0.168061	0.276158	-6.38761	4	1.36909	0.199024	0.317824	YGL001C	S000002969
Fmp52p	0.0645599	0.939034	-0.0164459	1.81893	0.108701	0.200168	-5.98358	6	1.71525	0.115071	0.209158	YER004W	S000000806
Rpn11p	0.0647827	1.52817	0.01429	2.16263	0.0645841	0.137791	-5.47848	14	2.50781	0.029637	0.0742207	YFR004W	S000001900
Ste23p	0.0648974	0.658819	-0.0091051	1.39986	0.20133	0.315789	-6.54838	4	1.30466	0.219372	0.343821	YLR389C	S000004381
Cds1p	0.0649007	0.262013	0.0873881	0.66509	0.525808	0.645002	-7.28902	1	0.621947	0.547	0.667559	YBR029C	S000000233
Rpb2p	0.0650157	1.01262	-0.00531368	1.58401	0.154145	0.258101	-6.30915	12	1.81802	0.0971357	0.186066	YOR151C	S000005677
Vps51p	0.0651022	0.405366	-0.00076614	1.59372	0.15196	0.255521	-6.2961	1	0.889646	0.393218	0.528956	YKR020W	S000001728
Bna3p	0.0651787	1.41495	0.0448799	2.02745	0.079322	0.158711	-5.68029	14	2.35921	0.038464	0.0904074	YJL060W	S000003596
Erg6p	0.0651939	0.744409	0.0474155	1.19723	0.267499	0.396072	-6.79089	17	1.43404	0.180132	0.294976	YML008C	S000004467
Rpl5p	0.0653115	1.61164	0.00658442	1.96302	0.0874615	0.170974	-5.77516	32	2.61689	0.0244544	0.0633578	YPL131W	S000006052
Tgl1p	0.0653821	0.519683	-0.0152421	1.1524	0.284382	0.414265	-6.84115	3	1.08393	0.302216	0.433218	YKL140W	S000001623
Rps8Ap	0.0655118	1.09717	-0.0162857	1.6193	0.146342	0.24853	-6.26156	16	1.93426	0.0799521	0.158638	YBL072C	S000000168
Cnb1p	0.0655364	0.829335	-0.0296757	1.48608	0.177826	0.287887	-6.43837	7	1.55868	0.148137	0.25158	YKL190W	S000001673
Grs2p	0.0656202	0.155983	0.000421826	0.363475	0.726229	0.803136	-7.45779	1	0.398274	0.69826	0.786142	YPR081C	S000006285
Rbl2p	0.0657617	0.706994	0.016066	1.39222	0.203541	0.318417	-6.55795	5	1.37799	0.196339	0.314453	YOR265W	S000005791
Trr1p	0.065823	0.806088	-0.0212475	1.51265	0.171096	0.279794	-6.40374	6	1.52489	0.156283	0.262419	YDR353W	S000002761
Png1p	0.0660091	0.604559	-0.0250233	1.40478	0.199918	0.314905	-6.5422	3	1.22029	0.248566	0.379838	YPL096W	S000006017
Efm1p	0.0662857	0.355865	0.0185194	1.0762	0.315065	0.443463	-6.92344	1	0.800755	0.440692	0.574322	YHL039W	S000001031
Lsg1p	0.0663274	1.44858	0.0464891	2.10355	0.0706593	0.146042	-5.56709	13	2.40345	0.0355979	0.0849284	YGL099W	S000003067
Fsh3p	0.0666218	0.390147	0.0170902	1.32368	0.224331	0.34438	-6.64234	1	0.862663	0.407242	0.542306	YOR280C	S000005806
Pus1p	0.0666266	0.699417	0.0333785	1.76255	0.118285	0.212846	-6.06347	3	1.36655	0.199794	0.318627	YPL212C	S000006133
Zpr1p	0.0667982	1.48238	-0.0841168	2.14451	0.0663906	0.13952	-5.50572	13	2.44782	0.0329324	0.0803132	YGR211W	S000003443
Ego2p	0.0668139	0.335437	-0.00511069	0.94972	0.371697	0.501992	-7.05071	1	0.763066	0.461916	0.594499	YCR075W-A	S000028519
Sfh1p	0.0670515	0.540733	0.00316149	1.1933	0.268943	0.397241	-6.79535	3	1.1183	0.287917	0.416735	YLR321C	S000004313
Fol2p	0.0670852	0.508916	0.0131495	1.02831	0.335659	0.464384	-6.97304	4	1.0662	0.309802	0.441435	YGR267C	S000003499
Lmo1p	0.0671837	0.308733	-0.0673797	0.822278	0.436148	0.564798	-7.16613	1	0.71282	0.49121	0.622444	YLL007C	S000003930
Cse1p	0.0672144	0.413651	0.017692	1.53761	0.164983	0.272416	-6.37091	1	0.904213	0.385788	0.521045	YGL238W	S000003207
Svf1p	0.0672476	0.728228	0.0263371	1.30277	0.231029	0.353295	-6.66756	7	1.40989	0.18697	0.302635	YDR346C	S000002754
Rck2p	0.0672765	1.07608	-0.0438319	1.689	0.131995	0.231259	-6.16613	11	1.90543	0.0839305	0.165019	YLR248W	S000004238
Gpi17p	0.067329	0.653633	0.0328831	1.55213	0.161518	0.268371	-6.35168	3	1.29668	0.222007	0.347078	YDR434W	S000002842
Mft1p	0.0673852	0.368781	-0.0538331	1.13038	0.29299	0.422692	-6.86534	1	0.824269	0.427779	0.562419	YML062C	S000004527
Esc1p	0.0674639	0.479665	-0.00464927	1.18461	0.272165	0.401005	-6.80517	2	1.01747	0.331387	0.46578	YMR219W	S000004832
Rpc17p	0.0676424	0.409349	-0.036681	0.949015	0.372033	0.50216	-7.05138	2	0.89666	0.389629	0.525315	YJL011C	S000003548
Tif5p	0.0677131	1.98991	0.0108354	2.3662	0.0473729	0.10877	-5.1693	24	3.11018	0.0102351	0.0321078	YPR041W	S000006245
Ygr210Cp	0.0678014	0.568469	-0.03725	1.2637	0.244005	0.368874	-6.71401	3	1.16302	0.270104	0.401636	YGR210C	S000003442
Npl6p	0.068402	0.380966	-0.00473618	1.18336	0.272631	0.401444	-6.80658	1	0.84624	0.415943	0.551119	YMR091C	S000004697
Vps27p	0.0684062	0.614398	-0.0217731	1.85979	0.10222	0.191362	-5.92505	2	1.23574	0.242998	0.373758	YNR006W	S000005289
Rpn5p	0.0686319	1.69748	-0.0232273	2.16716	0.0641405	0.137213	-5.47166	21	2.72882	0.0200687	0.054639	YDL147W	S000002306
Ast1p	0.0691025	0.356598	-0.0372989	0.795951	0.45039	0.578413	-7.18826	2	0.802095	0.439949	0.573692	YBL069W	S000000165
Srp1p	0.0694706	1.63351	0.0282761	2.38504	0.0460346	0.106519	-5.14045	12	2.64543	0.0232534	0.060909	YNL189W	S000005133
Ade2p	0.0696024	1.22186	0.0211	1.73586	0.123097	0.21889	-6.10094	18	2.10286	0.0599983	0.127323	YOR128C	S000005654
Ara1p	0.0698674	1.86056	-0.0141899	2.3419	0.0491574	0.112111	-5.20647	20	2.9413	0.0137862	0.0405245	YBR149W	S000000353
Aro8p	0.0700862	1.5987	0.0591255	2.17325	0.063549	0.136562	-5.4625	16	2.6	0.0251941	0.0649211	YGL202W	S000003170
Yhr045Wp	0.070417	0.219215	-0.000353433	0.51546	0.620999	0.728374	-7.3843	1	0.53491	0.60365	0.714519	YHR045W	S000001087
Glk1p	0.0705598	1.77249	0.0140844	2.11337	0.069612	0.144485	-5.55241	33	2.82653	0.0168854	0.0475227	YCL040W	S000000545
Mis1p	0.070568	1.53526	0.0277484	2.20004	0.0610085	0.132417	-5.42207	13	2.51709	0.029157	0.0735286	YBR084W	S000000288
Spc19p	0.0708665	0.365268	-0.00487746	1.03116	0.334402	0.462913	-6.97013	1	0.817897	0.431253	0.566049	YDR201W	S000002609
Rpl17Ap	0.0708811	0.588409	0.00490139	1.08804	0.31013	0.439047	-6.91092	6	1.19478	0.257983	0.389264	YKL180W	S000001663
Tsr1p	0.0710819	0.595597	0.00414266	1.61681	0.146882	0.249092	-6.26494	2	1.20616	0.253748	0.385315	YDL060W	S000002218
Rea1p	0.0712979	1.01839	0.0115171	1.62818	0.144438	0.247059	-6.24951	10	1.82601	0.095853	0.184202	YLR106C	S000004096
Ybp2p	0.0717823	0.393585	-0.0480498	1.17107	0.277246	0.405979	-6.82037	1	0.868784	0.404032	0.539842	YGL060W	S000003028
Utp15p	0.0718385	0.477727	-0.0776807	1.11863	0.297668	0.426699	-6.87811	2	1.01421	0.332869	0.467312	YMR093W	S000004699
Pol30p	0.0719212	0.947059	0.0436385	1.65063	0.139723	0.241248	-6.2189	7	1.72654	0.112964	0.20658	YBR088C	S000000292
Fol3p	0.0720805	0.320087	-0.0890218	0.819163	0.437817	0.566115	-7.16878	1	0.734325	0.478534	0.611923	YMR113W	S000004719
Ilv1p	0.0721206	1.52327	0.0183145	2.11617	0.0693162	0.144267	-5.54822	15	2.5014	0.0299731	0.0744947	YER086W	S000000888
Cmp2p	0.0723401	0.900332	-0.0276719	1.98272	0.0848899	0.167598	-5.74625	4	1.66052	0.125796	0.224529	YML057W	S000004521
Dps1p	0.0724074	1.61836	0.00861863	1.99554	0.083257	0.164784	-5.7274	34	2.62565	0.0240793	0.0626589	YLL018C	S000003941
Bmh1p	0.072739	1.17288	0.0564828	1.75236	0.120102	0.215322	-6.07781	13	2.03699	0.0671607	0.13857	YER177W	S000000979
Tip41p	0.0729025	0.591912	-0.0128249	1.27093	0.24156	0.366191	-6.70549	3	1.20033	0.255911	0.387498	YPR040W	S000006244
Rad27p	0.0730172	0.587601	-0.0310464	1.51731	0.169939	0.278475	-6.39763	2	1.1935	0.258463	0.389741	YKL113C	S000001596
Sbh1p	0.0732793	0.776339	-0.000769436	1.47384	0.181008	0.291202	-6.45422	5	1.4813	0.167363	0.277517	YER087C-B	S000002128
Rpl32p	0.0733415	1.34174	0.00288027	1.83561	0.10601	0.196723	-5.95975	21	2.26255	0.0455259	0.103085	YBL092W	S000000188
Rpl7Bp	0.073354	1.00408	-0.00958485	1.49339	0.175953	0.286163	-6.42888	19	1.80617	0.0990654	0.188549	YPL198W	S000006119
Nas2p	0.0736185	0.60798	-0.0744448	1.14709	0.286436	0.41611	-6.847	5	1.22567	0.246615	0.377614	YIL007C	S000001269
Rps26Ap	0.0739292	0.615411	-0.0552948	1.62475	0.145172	0.247528	-6.25417	2	1.23733	0.242432	0.373129	YGL189C	S000003157
Stf2p	0.0741111	0.481029	0.0760299	1.87356	0.100121	0.1883	-5.90522	1	1.01976	0.330348	0.465144	YGR008C	S000003240
Ypl225Wp	0.0742732	1.68511	0.0144773	2.26774	0.0550319	0.121889	-5.31948	16	2.7127	0.0206483	0.0555563	YPL225W	S000006146
Ssp120p	0.0743751	0.891315	0.00766547	1.60744	0.148923	0.25148	-6.27761	6	1.64769	0.128436	0.227027	YLR250W	S000004240
Rpa190p	0.074464	2.19748	0.00376852	2.56059	0.0352701	0.0868441	-4.87039	25	3.38288	0.00634627	0.0223119	YOR341W	S000005868
Tef1p	0.0745137	2.1978	-0.0164457	2.27649	0.0543039	0.120501	-5.30619	77	3.3833	0.00634155	0.0223119	YPR080W	S000006284
Tef2p	0.0745137	2.1978	-0.0164457	2.27649	0.0543039	0.120501	-5.30619	77	3.3833	0.00634155	0.0223119	YBR118W	S000000322
Vam3p	0.0746123	0.501725	0.0103167	2.17497	0.0633829	0.136451	-5.45991	1	1.05429	0.314974	0.446667	YOR106W	S000005632
Yol057Wp	0.0747809	1.24259	-0.0106082	1.83453	0.106182	0.196746	-5.96129	13	2.13062	0.0572018	0.123256	YOL057W	S000005418
Arg8p	0.0750572	0.776315	0.115445	1.39546	0.202602	0.317163	-6.5539	6	1.48126	0.167373	0.277517	YOL140W	S000005500
Hyp2p	0.0752686	1.86097	0.0264513	2.75493	0.0263188	0.0695507	-4.57007	11	2.94184	0.013773	0.0405245	YEL034W	S000000760
Mdy2p	0.0753806	0.386822	-0.00823781	1.06016	0.321847	0.451137	-6.94024	1	0.856727	0.410373	0.545864	YOL111C	S000005471
Cct6p	0.075573	0.951988	0.0143003	2.06828	0.0745518	0.151586	-5.61969	4	1.73347	0.111689	0.204878	YDR188W	S000002596
Rtf1p	0.0756865	0.84879	-0.018624	1.75189	0.120186	0.215322	-6.07847	4	1.58679	0.141648	0.243336	YGL244W	S000003213
Hxk1p	0.0758059	0.792548	-0.0469769	1.24537	0.250303	0.376482	-6.73548	21	1.5051	0.161232	0.269022	YFR053C	S000001949
Rps9Bp	0.0759951	0.981591	0.00901677	1.4106	0.198261	0.313452	-6.53489	46	1.77488	0.10433	0.195444	YBR189W	S000000393
Gim5p	0.0759956	0.55006	0.00554101	1.14107	0.288783	0.419264	-6.85363	3	1.13341	0.2818	0.410879	YML094W	S000004559
Ape2p	0.0764915	1.88957	0.0211081	2.24017	0.0573919	0.125713	-5.36134	33	2.97914	0.0128952	0.038816	YKL157W	S000001640
Rpl12Ap	0.0767347	1.75044	0.0173667	2.14937	0.0659009	0.139139	-5.49842	30	2.79781	0.0177649	0.0494138	YEL054C	S000000780
Ybr053Cp	0.0767451	1.88303	-0.0115562	2.61605	0.0324349	0.082508	-4.78477	13	2.9706	0.0130909	0.0391577	YBR053C	S000000257
Pre4p	0.0767696	0.760381	-0.0136985	1.51326	0.170944	0.279794	-6.40294	4	1.45774	0.173628	0.285898	YFR050C	S000001946
Tlg1p	0.0770475	0.586749	-0.0203825	1.42297	0.194776	0.308762	-6.51927	2	1.19215	0.258971	0.390259	YDR468C	S000002876
Cmk2p	0.0770559	1.29182	-0.0203045	1.98901	0.0840846	0.166146	-5.737	10	2.19629	0.0510713	0.112281	YOL016C	S000005376
Jip5p	0.0770735	0.281469	-0.0688407	0.665673	0.525456	0.644902	-7.28861	1	0.660278	0.523035	0.648618	YPR169W	S000006373
Sro9p	0.0772235	0.937004	-0.0323052	1.77855	0.115488	0.209267	-6.04091	5	1.7124	0.11561	0.209648	YCL037C	S000000542
Gdi1p	0.0780161	1.47958	-0.0140449	2.02921	0.0791096	0.158419	-5.67767	17	2.44416	0.0331451	0.0806938	YER136W	S000000938
Ydl124Wp	0.0780837	1.45949	-0.00487397	1.88049	0.0990803	0.186934	-5.89522	35	2.41779	0.0347145	0.0837439	YDL124W	S000002282
Arp3p	0.0783313	1.6224	0.00633765	2.22467	0.058763	0.128127	-5.38483	15	2.63093	0.023856	0.0622137	YJR065C	S000003826
Cdc60p	0.0783628	2.45474	0.0359853	2.6034	0.0330601	0.083474	-4.8043	41	3.72552	0.00350964	0.0138812	YPL160W	S000006081
Ymr226Cp	0.0792598	1.66503	0.00197203	2.52001	0.0375053	0.0908444	-4.93298	10	2.68653	0.0216256	0.0577247	YMR226C	S000004839
Rpl30p	0.0793257	1.43019	0.0143182	2.02947	0.0790788	0.158419	-5.67729	14	2.37928	0.0371371	0.0878962	YGL030W	S000002998
Dcd1p	0.079624	0.341572	0.0205381	0.836055	0.428821	0.558241	-7.15431	1	0.774451	0.455437	0.588385	YHR144C	S000001187
Yju3p	0.07973	0.417081	0.00677003	0.897443	0.397233	0.528681	-7.09968	2	0.910219	0.382753	0.518689	YKL094W	S000001577
Zwf1p	0.0799071	1.6517	-0.0138626	2.07211	0.0741198	0.151095	-5.614	31	2.66915	0.0222997	0.058995	YNL241C	S000005185
Yuh1p	0.0810545	0.465609	0.0109643	1.36804	0.210674	0.326785	-6.58801	1	0.993747	0.342287	0.476322	YJR099W	S000003860
Tub2p	0.0815515	1.80744	0.0307339	2.37765	0.0465547	0.107618	-5.15176	17	2.87208	0.0155796	0.0447089	YFL037W	S000001857
Coq11p	0.0819323	0.54761	-0.0245737	1.22518	0.257399	0.384243	-6.7589	2	1.12945	0.283393	0.412555	YLR290C	S000004281
Kex1p	0.0821214	0.503406	-0.0132911	1.10044	0.305027	0.434279	-6.89769	2	1.05708	0.313757	0.445471	YGL203C	S000003171
Spt15p	0.0826712	0.542746	-0.017024	1.95966	0.0879086	0.171707	-5.78009	1	1.12157	0.286586	0.41543	YER148W	S000000950
Get3p	0.0827127	1.30465	0.00137986	1.94994	0.0892117	0.173398	-5.79431	11	2.21334	0.0495855	0.109622	YDL100C	S000002258
Slc1p	0.0828323	1.15105	0.00496284	2.55148	0.0357598	0.0878681	-4.88445	4	2.00749	0.070623	0.143109	YDL052C	S000002210
Grs1p	0.0828469	2.87387	0.00777891	2.90296	0.0211017	0.0598133	-4.34133	43	4.30025	0.00133699	0.00657721	YBR121C	S000000325
Gfa1p	0.0828491	1.88181	-0.0503265	2.45671	0.0412849	0.0982012	-5.03044	17	2.96901	0.0131278	0.0392164	YKL104C	S000001587
Cdc33p	0.0828583	1.27964	0.0202025	1.95082	0.0890918	0.173307	-5.79301	10	2.18007	0.0525243	0.114734	YOL139C	S000005499
Ree1p	0.0829189	1.7305	-0.0219615	2.59123	0.0336735	0.0842587	-4.82309	10	2.77183	0.0185995	0.0513753	YJL217W	S000003753
Mrp8p	0.0829565	1.32435	0.0394951	1.88879	0.0978487	0.185197	-5.88324	15	2.23951	0.0473855	0.106086	YKL142W	S000001625
Sec14p	0.0831314	1.69815	-0.00205584	2.54113	0.0363246	0.0887977	-4.90042	10	2.72969	0.0200379	0.054639	YMR079W	S000004684
Sss1p	0.0834513	0.855169	0.0330282	1.89681	0.0966708	0.183698	-5.87162	3	1.59597	0.139582	0.241005	YDR086C	S000002493
Yhm2p	0.0834698	1.43865	0.0641237	2.66673	0.0300487	0.07718	-4.70644	6	2.3904	0.036421	0.0863729	YMR241W	S000004854
Isw1p	0.0836927	1.46112	-0.0269479	2.71997	0.0277363	0.0724124	-4.62412	6	2.41993	0.0345842	0.0835142	YBR245C	S000000449
Ylh47p	0.08385	0.763775	-0.0726137	2.05347	0.0762481	0.154195	-5.64171	2	1.46276	0.172276	0.284459	YPR125W	S000006329
Spc24p	0.0840933	0.415544	-0.0574339	1.06335	0.320488	0.450195	-6.93691	1	0.90753	0.38411	0.51964	YMR117C	S000004723
Ade16p	0.0842603	1.69375	-0.0200987	2.27919	0.0540809	0.120501	-5.30208	16	2.72396	0.0202417	0.0549678	YLR028C	S000004018
Pba1p	0.0842922	0.438505	-0.00219062	1.15756	0.282396	0.412	-6.83543	1	0.947421	0.36433	0.498546	YLR199C	S000004189
Fba1p	0.0843742	2.23815	0.0542989	2.87006	0.0221598	0.0616383	-4.39212	16	3.43665	0.00577895	0.020848	YKL060C	S000001543
Cdc3p	0.0843779	1.8177	-0.0322199	2.37089	0.0470359	0.108298	-5.16212	18	2.88544	0.015216	0.0438113	YLR314C	S000004306
Aro7p	0.0849028	1.6722	0.0197298	2.42576	0.0432714	0.101207	-5.07798	11	2.69587	0.0212717	0.0571002	YPR060C	S000006264
Yip4p	0.0849541	0.828257	-0.0244704	1.77927	0.115363	0.209267	-6.03989	3	1.55712	0.148506	0.251926	YGL198W	S000003166
Lia1p	0.085165	1.07389	0.0197235	1.69661	0.130509	0.22933	-6.15558	9	1.90243	0.0843551	0.165717	YJR070C	S000003831
Iml2p	0.0851684	1.2208	-0.0152487	1.95139	0.0890154	0.1733	-5.79218	8	2.10144	0.0601445	0.127519	YJL082W	S000003618
Yrb30p	0.085302	0.435425	0.00811103	1.1295	0.293336	0.422781	-6.8663	1	0.942105	0.366923	0.500656	YGL164C	S000003132
Vti1p	0.0856693	0.332845	0.0839708	0.696707	0.506892	0.629911	-7.26612	2	0.75824	0.464681	0.597411	YMR197C	S000004810
Sec72p	0.0857017	1.22995	0.017645	2.75054	0.0264925	0.0698545	-4.57685	4	2.1137	0.0588913	0.125607	YLR292C	S000004283
Hts1p	0.0863171	2.13867	0.0167663	2.65484	0.0305916	0.0784054	-4.72482	20	3.30533	0.00726664	0.0247523	YPR033C	S000006237
Kre33p	0.0867814	0.97344	0.0343466	1.67449	0.134869	0.23491	-6.18614	6	1.7635	0.106307	0.197901	YNL132W	S000005076
Emp24p	0.0871613	0.494395	0.0103993	1.37869	0.207506	0.323134	-6.57481	1	1.04211	0.320335	0.453189	YGL200C	S000003168
Mak5p	0.0872846	1.38524	-0.0295049	2.46093	0.041021	0.0976715	-5.02394	6	2.32005	0.0411872	0.0952104	YBR142W	S000000346
Ypk1p	0.0874638	1.06359	-0.0430508	1.82615	0.107528	0.198622	-5.97327	6	1.88831	0.0863785	0.167892	YKL126W	S000001609
Atg27p	0.0875085	0.627475	-0.00978495	1.24474	0.250523	0.376576	-6.73622	3	1.25617	0.23579	0.363611	YJL178C	S000003714
Hlj1p	0.0875115	0.741112	-0.150942	1.81476	0.109383	0.200802	-5.98951	2	1.42913	0.181505	0.296002	YMR161W	S000004771
Npa3p	0.0878266	1.07133	-0.0220477	2.14689	0.0661507	0.139139	-5.50215	4	1.89892	0.0848531	0.166147	YJR072C	S000003833
Yil108Wp	0.0880222	1.13161	-0.047172	1.80606	0.110821	0.202817	-6.0019	8	1.98113	0.0738573	0.148275	YIL108W	S000001370
Man2p	0.0880611	0.373288	-0.425259	0.882769	0.404626	0.536721	-7.11302	1	0.83242	0.423362	0.558772	YNR073C	S000005356
Efm5p	0.0881346	0.2276	0.238669	0.507074	0.626595	0.731694	-7.38898	1	0.552278	0.592107	0.704551	YGR001C	S000003233
Aip1p	0.0881471	0.757287	0.0107473	1.35679	0.21407	0.331158	-6.6019	5	1.45316	0.174869	0.287273	YMR092C	S000004698
Rrp15p	0.0885314	0.579535	0.00764064	1.13966	0.289335	0.419393	-6.85518	3	1.18068	0.263309	0.394554	YPR143W	S000006347
Fmn1p	0.08879	0.328267	0.0153868	0.751073	0.475394	0.603687	-7.22457	1	0.749687	0.469606	0.602766	YDR236C	S000002644
Hsp31p	0.0892395	1.28513	-0.074297	1.91152	0.0945472	0.181381	-5.85029	11	2.18738	0.051865	0.113607	YDR533C	S000002941
Rps17Bp	0.0898857	1.13021	0.0122459	1.736	0.123073	0.21889	-6.10075	10	1.97923	0.0740956	0.148628	YDR447C	S000002855
Gln4p	0.0902984	2.85705	0.0223355	3.13232	0.0150512	0.0461223	-3.98853	29	4.2767	0.0013898	0.00676093	YOR168W	S000005694
Rps7Ap	0.0903879	1.78679	0.0118046	2.43086	0.0429375	0.100823	-5.07015	14	2.84516	0.0163386	0.046257	YOR096W	S000005622
Met12p	0.090419	0.650768	0.0225662	1.43833	0.190522	0.302826	-6.49975	2	1.29226	0.223477	0.348688	YPL023C	S000005944
Rrp14p	0.0904352	0.550251	0.0106952	1.62446	0.145232	0.247528	-6.25456	1	1.13372	0.281675	0.410879	YKL082C	S000001565
Enp1p	0.0904985	0.8825	-0.00772231	1.50905	0.171994	0.280684	-6.40845	6	1.63512	0.131069	0.230654	YBR247C	S000000451
Paa1p	0.0906495	1.72799	0.0319485	2.92968	0.0202813	0.057971	-4.3001	7	2.76857	0.0187072	0.0515941	YDR071C	S000002478
Cct5p	0.0907005	2.03163	0.00318574	2.76116	0.026074	0.069166	-4.56042	13	3.16479	0.00929756	0.0298752	YJR064W	S000003825
Sdh6p	0.0909038	0.166688	-0.106816	0.371527	0.720467	0.797875	-7.45451	1	0.42217	0.681259	0.775047	YDR379C-A	S000007605
Apl6p	0.0911474	0.827649	-0.00520916	1.68572	0.132639	0.232216	-6.17065	3	1.55624	0.148714	0.252019	YGR261C	S000003493
Aim17p	0.0911576	0.316591	0.34456	0.713201	0.497197	0.622084	-7.2538	1	0.727727	0.482402	0.615211	YHL021C	S000001013
Kes1p	0.0913634	2.01083	0.000965203	2.52566	0.0371859	0.0901626	-4.92428	21	3.13755	0.00975378	0.0310478	YPL145C	S000006066
Ald2p	0.091394	0.80031	-0.00201932	1.96702	0.0869334	0.170221	-5.7693	2	1.51646	0.158376	0.265372	YMR170C	S000004780
Cdc53p	0.091944	1.65695	-0.0121386	2.43195	0.0428665	0.100755	-5.06848	10	2.67599	0.022032	0.0584817	YDL132W	S000002290
Trx1p	0.0919707	1.14409	0.0672926	2.82174	0.0238152	0.064696	-4.46678	3	1.99806	0.0717645	0.144929	YLR043C	S000004033
Eno1p	0.092214	1.15297	-0.033118	1.62237	0.14568	0.247903	-6.25739	35	2.01008	0.0703116	0.142721	YGR254W	S000003486
Ygr017Wp	0.092282	1.1893	-0.02845	2.01391	0.0809686	0.160789	-5.7003	6	2.05911	0.06467	0.134833	YGR017W	S000003249
Reh1p	0.0922869	0.414278	-0.0656853	0.851333	0.420798	0.551636	-7.14101	2	0.905312	0.385232	0.520861	YLR387C	S000004379
Meu1p	0.0927011	0.741234	0.0123756	1.69996	0.129862	0.228925	-6.15095	2	1.42931	0.181454	0.296002	YLR017W	S000004007
Mcd4p	0.0928629	1.14846	0.0526219	2.79626	0.0247393	0.0664543	-4.50616	3	2.00398	0.0710458	0.143844	YKL165C	S000001648
Arp2p	0.0929254	1.15562	-0.012889	1.69547	0.130732	0.229553	-6.15718	15	2.01366	0.069885	0.142341	YDL029W	S000002187
Kin4p	0.0929381	0.315568	-0.0111223	0.705809	0.501527	0.62553	-7.25935	1	0.725791	0.48354	0.615344	YOR233W	S000005759
Rps31p	0.0936352	2.5851	-0.0194398	2.84262	0.0230846	0.0636901	-4.43452	39	3.9018	0.00259956	0.0110331	YLR167W	S000004157
Isc1p	0.09415	0.596107	-0.0536451	1.81043	0.110097	0.201796	-5.99568	1	1.20697	0.25345	0.385109	YER019W	S000000821
Lys20p	0.0942633	1.31751	0.0659813	2.40685	0.0445333	0.103146	-5.10701	5	2.23043	0.0481378	0.107419	YDL182W	S000002341
Nif3p	0.0946628	1.06997	-0.0183191	2.3746	0.0467711	0.107901	-5.15643	3	1.89705	0.0851206	0.166261	YGL221C	S000003189
Asn1p	0.094697	2.2765	0.0897646	2.71622	0.0278929	0.0726735	-4.62992	26	3.48748	0.00529053	0.0194095	YPR145W	S000006349
Mcy1p	0.094865	0.817103	-0.00926173	1.94342	0.0900963	0.174406	-5.80384	2	1.54093	0.152369	0.256389	YGR012W	S000003244
Smc1p	0.0951817	0.843419	-0.00544066	1.67948	0.133873	0.233689	-6.17926	3	1.57904	0.14341	0.245478	YFL008W	S000001886
Ser2p	0.0952321	0.697106	0.0184863	1.51882	0.169566	0.278055	-6.39565	2	1.36305	0.20086	0.319679	YGR208W	S000003440
Nop9p	0.0957634	0.98224	-0.0509249	1.82122	0.108327	0.199633	-5.9803	4	1.77579	0.104174	0.195306	YJL010C	S000003547
Tim54p	0.0959613	0.383216	0.0585468	0.870762	0.410749	0.542426	-7.12381	1	0.850274	0.413794	0.548636	YJL054W	S000003590
Boi2p	0.0964498	0.183172	0.249205	0.404288	0.697225	0.781582	-7.44044	1	0.458327	0.655886	0.756405	YER114C	S000000916
Elo2p	0.0965925	0.479756	-0.0515794	1.16662	0.278934	0.407699	-6.82535	1	1.01762	0.331317	0.46578	YCR034W	S000000630
Tda2p	0.096732	0.836658	-0.0251264	1.97604	0.0857539	0.168744	-5.75606	2	1.56928	0.145661	0.248181	YER071C	S000000873
Tah11p	0.0967565	0.528187	-0.0112949	1.35594	0.214327	0.331158	-6.60294	1	1.09786	0.296356	0.426358	YJR046W	S000003807
Ubx2p	0.0968869	0.563567	-0.0330228	1.52198	0.168788	0.277161	-6.39151	1	1.15516	0.27317	0.403986	YML013W	S000004475
Por1p	0.0971012	2.17552	0.0681053	2.51883	0.0375725	0.0909148	-4.9348	45	3.35389	0.00667543	0.0233053	YNL055C	S000005000
Rrp12p	0.0972213	1.23142	-0.0170107	1.97113	0.0863946	0.169724	-5.76328	7	2.11567	0.0586922	0.125445	YPL012W	S000005933
Glt1p	0.0972914	1.70352	0.134203	2.17072	0.0637938	0.136796	-5.4663	31	2.73668	0.0197917	0.0540414	YDL171C	S000002330
Ses1p	0.0973312	2.09414	-0.00364578	2.71608	0.0278988	0.0726735	-4.63014	16	3.24678	0.00805123	0.0267737	YDR023W	S000002430
Rfc3p	0.0977742	1.43428	0.0257519	2.418	0.043785	0.102066	-5.08991	6	2.38465	0.0367896	0.0871601	YNL290W	S000005234
Tif34p	0.0978139	2.46375	0.0148615	3.28732	0.01202	0.0391515	-3.75199	13	3.73763	0.0034376	0.0137331	YMR146C	S000004754
Ptc7p	0.0984062	1.22934	0.00446727	2.15901	0.0649415	0.138391	-5.48393	5	2.11288	0.058974	0.125607	YHR076W	S000001118
Trm82p	0.0984458	0.540015	0.00780175	1.37989	0.207151	0.322792	-6.57332	1	1.11713	0.288394	0.416919	YDR165W	S000002572
Opi3p	0.0985519	0.452731	0.299965	0.915116	0.38846	0.519911	-7.08337	2	0.971835	0.352589	0.486394	YJR073C	S000003834
Mdm20p	0.0985916	1.53343	0.00138332	2.60653	0.0329041	0.0832567	-4.79946	6	2.5147	0.0292799	0.0736172	YOL076W	S000005436
Rps3p	0.0986721	2.83342	0.0222101	2.94013	0.0199696	0.0572695	-4.28399	65	4.24369	0.00146752	0.00705892	YNL178W	S000005122
Wtm1p	0.0987517	1.245	0.111765	1.76549	0.117767	0.212105	-6.05934	20	2.13385	0.0568851	0.122684	YOR230W	S000005756
Abp1p	0.0987613	2.34991	0.034033	2.76552	0.0259043	0.0690686	-4.55369	29	3.58513	0.00446781	0.0168321	YCR088W	S000000684
Gyp5p	0.0988425	0.558133	0.0135235	0.989165	0.353258	0.48271	-7.01232	7	1.14643	0.276609	0.40696	YPL249C	S000006170
Arc19p	0.0990895	1.02107	0.0258118	1.87265	0.100259	0.188411	-5.90654	4	1.82971	0.0952644	0.183367	YKL013C	S000001496
Pcc1p	0.0991893	0.767027	0.0170657	1.67976	0.133818	0.233689	-6.17888	2	1.46757	0.170991	0.283122	YKR095W-A	S000028512
Utp7p	0.0992584	0.796043	-0.0403424	1.77292	0.116465	0.210716	-6.04886	2	1.51022	0.15994	0.26724	YER082C	S000000884
Ess1p	0.099565	1.46453	-0.0182547	3.10039	0.0157705	0.0475914	-4.03747	4	2.4244	0.0343141	0.0829462	YJR017C	S000003778
Mrpl13p	0.0997953	0.517208	-0.00265282	1.2685	0.242381	0.366884	-6.70836	1	1.07986	0.303943	0.434909	YKR006C	S000001714
Avl9p	0.0999139	0.392761	0.0297012	0.879624	0.406223	0.53824	-7.11586	1	0.867319	0.404799	0.539958	YLR114C	S000004104
Mri1p	0.100818	1.80274	0.0248897	3.17942	0.0140526	0.0441998	-3.91645	6	2.86595	0.0157492	0.0450525	YPR118W	S000006322
Crs1p	0.101355	2.64567	0.0217814	3.05904	0.0167562	0.0498085	-4.10093	27	3.98441	0.00226117	0.00991502	YNL247W	S000005191
Bcp1p	0.101474	1.31344	0.0141106	3.1974	0.0136902	0.0432312	-3.88899	3	2.22502	0.0485918	0.10811	YDR361C	S000002769
Cof1p	0.101589	1.33654	0.00744265	2.05142	0.0764867	0.154335	-5.64476	8	2.25567	0.046074	0.103983	YLL050C	S000003973
Gsf2p	0.101845	1.9153	0.0418111	2.56863	0.0348443	0.0859732	-4.85799	14	3.0127	0.0121535	0.0370046	YML048W	S000004511
Top2p	0.101887	2.14641	0.0147727	3.37005	0.010674	0.0358966	-3.62657	8	3.31553	0.00713822	0.0244901	YNL088W	S000005032
Tef4p	0.102182	2.46693	0.105871	3.03945	0.0172458	0.0508827	-4.13104	19	3.74191	0.00341251	0.0136788	YKL081W	S000001564
Top1p	0.10221	0.992717	-0.0249658	1.6978	0.130279	0.229264	-6.15394	5	1.79038	0.101691	0.192164	YOL006C	S000005366
Gcd11p	0.102271	2.5109	-0.000254654	3.21955	0.0132572	0.0423198	-3.85519	15	3.80121	0.00308391	0.0126382	YER025W	S000000827
Rps23Bp	0.102732	2.5101	0.0102027	3.21836	0.0132801	0.0423291	-3.857	15	3.80013	0.00308958	0.0126397	YPR132W	S000006336
Tda1p	0.102957	1.39677	-0.0249809	2.29773	0.0525761	0.117987	-5.27386	6	2.33526	0.040108	0.0934414	YMR291W	S000004905
Lys12p	0.103236	3.04998	0.0394112	3.42183	0.00991378	0.0340616	-3.54839	27	4.54951	0.000891283	0.00474753	YIL094C	S000001356
Ski6p	0.103248	0.821488	-0.0153966	1.56109	0.159415	0.265803	-6.33978	3	1.5473	0.150839	0.255042	YGR195W	S000003427
Pro1p	0.103259	0.948945	0.0117301	1.84982	0.103767	0.193476	-5.93938	3	1.72919	0.112475	0.205997	YDR300C	S000002708
Pre8p	0.103843	1.95513	-0.0207951	2.5657	0.0349987	0.086265	-4.86251	16	3.06472	0.0110883	0.0341102	YML092C	S000004557
Yar1p	0.103926	2.38018	0.0232329	3.31384	0.0115699	0.0379954	-3.71172	11	3.62556	0.00416698	0.0159	YPL239W	S000006160
Ded81p	0.103958	2.42497	0.0541155	2.89759	0.0212706	0.0600173	-4.34961	25	3.68553	0.00375865	0.014647	YHR019C	S000001061
Pfd1p	0.104223	0.713577	0.035139	1.33906	0.219513	0.338073	-6.62363	3	1.38791	0.193385	0.311115	YJL179W	S000003715
Ura2p	0.1044	3.61702	-0.0168129	3.43572	0.00971978	0.0335403	-3.52746	82	5.39147	0.000241533	0.00163378	YJL130C	S000003666
Ktr3p	0.105375	1.64302	0.0220272	3.00474	0.0181504	0.0530911	-4.18444	5	2.65783	0.0227499	0.0599199	YBR205W	S000000409
Cdc13p	0.105405	0.572669	-0.00940193	1.40949	0.198576	0.313742	-6.53628	1	1.16973	0.267505	0.39983	YDL220C	S000002379
Mrt4p	0.105577	2.6498	-0.0112464	3.38053	0.0105152	0.035513	-3.61072	15	3.99006	0.00223975	0.00985739	YKL009W	S000001492
Pam1p	0.105819	0.85283	0.020699	1.85067	0.103634	0.193476	-5.93816	2	1.5926	0.140336	0.242131	YDR251W	S000002659
Brx1p	0.106249	0.604314	0.00199548	1.52813	0.167282	0.275258	-6.38342	1	1.21991	0.248706	0.379838	YOL077C	S000005437
Rlp24p	0.106922	1.0339	-0.0119594	2.55028	0.0358247	0.087879	-4.8863	2	1.84744	0.092492	0.178319	YLR009W	S000003999
Tos1p	0.106963	0.376084	-0.0402835	0.734525	0.484842	0.610475	-7.23751	3	0.837462	0.420645	0.555802	YBR162C	S000000366
Yjr142Wp	0.107161	1.16274	-0.035336	2.09408	0.071685	0.147394	-5.58125	4	2.02328	0.0687487	0.140628	YJR142W	S000003903
Has1p	0.107252	1.25701	0.0369205	2.30256	0.0521901	0.117452	-5.26649	4	2.1499	0.0553331	0.119771	YMR290C	S000004903
Aro2p	0.107343	1.60861	0.0143781	2.87483	0.0220031	0.0615621	-4.38476	5	2.61293	0.024626	0.063664	YGL148W	S000003116
Chc1p	0.10737	3.33419	0.00625743	3.43583	0.0097183	0.0335403	-3.5273	49	4.96342	0.000463245	0.00276437	YGL206C	S000003174
Lhs1p	0.107755	2.96898	-0.00273507	3.65263	0.00716419	0.0271191	-3.20333	17	4.43422	0.00107404	0.00546428	YKL073W	S000001556
Spb1p	0.107852	0.826122	0.0161404	1.45784	0.185241	0.295663	-6.47481	4	1.55403	0.149237	0.252727	YCL054W	S000000559
Npt1p	0.108134	3.0306	0.014854	3.54297	0.00835203	0.030085	-3.36656	22	4.52182	0.000931972	0.00492023	YOR209C	S000005735
Rps14Ap	0.108493	2.07223	0.00864508	2.64302	0.0311414	0.0795575	-4.74308	19	3.21803	0.00846771	0.0278473	YCR031C	S000000627
Ste24p	0.10855	1.9662	-7.00312e-05	3.13404	0.0150133	0.0460652	-3.98588	7	3.07919	0.0108093	0.0334245	YJR117W	S000003878
Emc2p	0.108863	2.39827	-0.00610146	3.55387	0.00822498	0.0297624	-3.35027	9	3.64975	0.00399697	0.0153993	YJR088C	S000003848
Cab1p	0.109117	0.988533	-0.00698478	2.27035	0.0548141	0.12152	-5.31552	2	1.78455	0.102676	0.193105	YDR531W	S000002939
Met3p	0.109169	2.13347	0.0175732	2.62167	0.0321608	0.0819858	-4.77608	27	3.2985	0.00735406	0.0249786	YJR010W	S000003771
Erv41p	0.109526	0.870981	0.0493628	1.62318	0.145507	0.24782	-6.2563	3	1.61866	0.134592	0.233915	YML067C	S000004532
Ssd1p	0.109544	2.19331	-0.0690047	2.85255	0.0227454	0.0631199	-4.41918	15	3.37737	0.00640753	0.0224688	YDR293C	S000002701
Pfk2p	0.110017	4.02693	0.0427516	3.85558	0.00541796	0.0219018	-2.905	59	6.04466	9.39875e-05	0.00077434	YMR205C	S000004818
Sfa1p	0.110063	1.98187	-0.0461809	2.74581	0.0266812	0.0701967	-4.58417	11	3.09966	0.0104264	0.0325584	YDL168W	S000002327
Ydr248Cp	0.110491	1.1024	-0.0208947	2.76147	0.026062	0.069166	-4.55995	2	1.94139	0.0789952	0.157132	YDR248C	S000002656
Nam7p	0.111065	1.27351	0.00511123	2.29166	0.0530636	0.118856	-5.28309	4	2.17191	0.0532708	0.116152	YMR080C	S000004685
Tif4632p	0.111367	1.2818	-0.0479306	2.30649	0.0518794	0.11702	-5.26051	4	2.18296	0.0522631	0.114269	YGL049C	S000003017
Cys3p	0.111482	2.60871	0.0814753	3.12427	0.0152292	0.0463098	-4.00085	23	3.93394	0.00246203	0.0105055	YAL012W	S000000010
Rps7Bp	0.112396	1.68763	0.0325285	2.51059	0.0380445	0.0918701	-4.94749	8	2.71598	0.0205292	0.0554756	YNL096C	S000005040
Rpl18Bp	0.112885	3.19889	-0.0310683	3.51056	0.00874234	0.0312077	-3.41506	34	4.76447	0.000632578	0.00356912	YNL301C	S000005245
Pre1p	0.113337	1.01092	0.0182088	1.89286	0.0972484	0.184648	-5.87734	3	1.81566	0.0975163	0.186645	YER012W	S000000814
Cdc1p	0.113508	0.59864	-0.0167025	1.40384	0.200188	0.314905	-6.54339	1	1.21097	0.251977	0.383604	YDR182W	S000002590
Rps11Ap	0.113569	2.19699	-0.0262546	2.76312	0.0259977	0.069166	-4.5574	20	3.38223	0.0063534	0.0223119	YDR025W	S000002432
Nrk1p	0.113716	0.660784	-0.0604063	1.6412	0.141685	0.243049	-6.23177	1	1.30768	0.218382	0.342534	YNL129W	S000005073
Rix7p	0.113747	0.884382	-0.138755	1.62487	0.145145	0.247528	-6.25401	3	1.63781	0.130502	0.229997	YLL034C	S000003957
Dsk2p	0.114015	0.71976	0.0151871	1.92195	0.0930685	0.178995	-5.83512	1	1.3972	0.190651	0.307132	YMR276W	S000004889
Stm1p	0.114189	1.90017	-0.030582	2.45076	0.0416593	0.0988702	-5.03958	21	2.99296	0.0125843	0.0380726	YLR150W	S000004140
Och1p	0.11421	1.09166	0.00877273	2.07078	0.0742698	0.151272	-5.61598	3	1.92674	0.0809726	0.160262	YGL038C	S000003006
Ald5p	0.114232	1.12522	0.150779	1.80413	0.111143	0.203056	-6.00465	6	1.97246	0.0749511	0.149839	YER073W	S000000875
Pdc1p	0.114294	3.93614	0.059887	3.74136	0.00633577	0.0245692	-3.07227	88	5.89639	0.000115839	0.000895497	YLR044C	S000004034
Pus4p	0.114316	1.21343	-0.0200985	2.13121	0.0677475	0.141746	-5.52568	4	2.09156	0.0611738	0.129205	YNL292W	S000005236
Stt3p	0.115815	2.0687	-0.00850839	2.8977	0.0212673	0.0600173	-4.34945	10	3.21338	0.00853698	0.0279595	YGL022W	S000002990
Trm44p	0.11589	0.50396	-0.0347395	1.10016	0.305144	0.434279	-6.898	1	1.058	0.313357	0.445169	YPL030W	S000005951
Ybl055Cp	0.116212	1.42231	0.00125189	3.03021	0.017482	0.0513883	-4.14525	3	2.36891	0.0378169	0.0890895	YBL055C	S000000151
Elo3p	0.116604	1.1809	-0.0934103	2.91016	0.0208772	0.0594601	-4.33022	2	2.0478	0.0659325	0.136628	YLR372W	S000004364
Pfk1p	0.116889	4.29643	0.0402129	4.06966	0.00406155	0.0177442	-2.59601	68	6.49788	5.05319e-05	0.000466343	YGR240C	S000003472
Sxm1p	0.11696	1.48208	0.024944	2.26056	0.055637	0.122659	-5.33039	7	2.44743	0.032955	0.0803132	YDR395W	S000002803
Tom22p	0.117265	1.26996	0.0672612	2.49412	0.0390066	0.0939078	-4.97287	3	2.16717	0.0537087	0.116999	YNL131W	S000005075
Sub1p	0.117278	1.91178	-0.0446949	2.81885	0.0239181	0.0647583	-4.47124	8	3.00811	0.0122524	0.037258	YMR039C	S000004642
Tdh2p	0.117322	1.50911	0.0450817	2.05545	0.0760196	0.154176	-5.63877	20	2.48286	0.0309666	0.076442	YJR009C	S000003769
Plp2p	0.11753	0.892224	-0.0151942	1.61981	0.146233	0.248523	-6.26087	3	1.64899	0.128167	0.22672	YOR281C	S000005807
Gor1p	0.118108	1.28899	-0.0372417	1.98115	0.0850924	0.167769	-5.74856	7	2.19252	0.0514061	0.112827	YNL274C	S000005218
Pkc1p	0.11814	0.764568	0.000892145	2.05302	0.0763009	0.154195	-5.64238	1	1.46394	0.171962	0.284137	YBL105C	S000000201
Rlp7p	0.118259	1.52778	0.00815335	3.39615	0.0102833	0.0348931	-3.58713	3	2.50731	0.0296632	0.0742207	YNL002C	S000004947
Srb2p	0.118296	0.36073	-0.0439341	0.757864	0.471552	0.599127	-7.21919	1	0.80964	0.435783	0.570422	YHR041C	S000001083
Ygr026Wp	0.118453	0.881847	-0.0556548	1.77365	0.116337	0.210646	-6.04782	2	1.63419	0.131266	0.230674	YGR026W	S000003258
Stt4p	0.118842	0.897277	-0.00506743	1.80994	0.110178	0.201796	-5.99639	2	1.65618	0.126684	0.225438	YLR305C	S000004296
Ade8p	0.118848	0.989908	0.0105082	2.07359	0.0739522	0.150883	-5.61179	2	1.78647	0.102351	0.192733	YDR408C	S000002816
Car2p	0.118857	0.156666	0.281907	0.336964	0.745331	0.81705	-7.46811	5	0.399809	0.697163	0.786033	YLR438W	S000004430
Krs1p	0.119352	2.14159	0.0377094	2.57845	0.0343306	0.0851536	-4.84284	45	3.30919	0.00721782	0.024692	YDR037W	S000002444
Dbp10p	0.119521	0.757096	0.0161658	1.4703	0.181937	0.292195	-6.45879	2	1.45288	0.174946	0.287273	YDL031W	S000002189
Add66p	0.119614	1.09316	-0.0178701	2.41068	0.0442751	0.102648	-5.10114	2	1.92879	0.080693	0.159842	YKL206C	S000001689
Gus1p	0.119678	4.20373	-0.0193457	4.11887	0.00380491	0.0169336	-2.52585	57	6.33971	6.25565e-05	0.000553706	YGL245W	S000003214
Aim39p	0.120386	0.657034	-0.030736	1.52849	0.167192	0.275258	-6.38294	1	1.30191	0.220275	0.344596	YOL053W	S000005414
Tub1p	0.120417	0.70229	0.150583	1.69979	0.129894	0.228925	-6.15118	1	1.37089	0.198477	0.317163	YML085C	S000004550
Rvb2p	0.121051	2.52524	0.00903241	3.30929	0.0116459	0.0381416	-3.71863	13	3.8206	0.00298373	0.0122911	YPL235W	S000006156
Pre2p	0.121096	2.22957	-0.031433	3.78596	0.00595885	0.0234901	-3.00676	6	3.42529	0.00589426	0.0211678	YPR103W	S000006307
Bni5p	0.121211	0.764939	-0.00543427	1.96869	0.0867145	0.169932	-5.76685	1	1.46448	0.171815	0.284091	YNL166C	S000005110
Nnr2p	0.121244	2.02951	-0.0589303	2.82615	0.0236589	0.0646007	-4.45996	10	3.16202	0.009343	0.0299404	YKL151C	S000001634
Rrp40p	0.121277	0.837652	-0.0100284	2.41135	0.0442296	0.102648	-5.10011	1	1.57072	0.145328	0.248165	YOL142W	S000005502
Cab4p	0.121419	0.903782	-0.0312093	1.80058	0.111736	0.203865	-6.00969	2	1.66542	0.124801	0.223527	YGR277C	S000003509
Ynl193Wp	0.121825	0.525538	-0.0802462	1.12713	0.294276	0.423352	-6.86888	1	1.09353	0.298169	0.428449	YNL193W	S000005137
Swp1p	0.122165	1.19821	0.0564766	2.233	0.0580222	0.126744	-5.37221	3	2.07111	0.0633559	0.132908	YMR149W	S000004757
Pfy1p	0.122589	0.990815	0.0503943	1.68218	0.133338	0.233268	-6.17554	4	1.78773	0.102137	0.192701	YOR122C	S000005648
Mtc1p	0.122811	2.23749	-0.0114426	2.95554	0.019519	0.0564698	-4.26022	13	3.43577	0.00578777	0.0208482	YJL123C	S000003659
Nth1p	0.123446	3.01579	-0.0393936	3.58218	0.0079047	0.02918	-3.30804	22	4.5007	0.000964305	0.00503511	YDR001C	S000002408
Pho86p	0.123458	1.41721	-0.0176243	2.80881	0.0242796	0.0654145	-4.48676	3	2.36219	0.0382643	0.0900271	YJL117W	S000003653
Dbp3p	0.12368	1.163	-0.0413483	2.576	0.0344581	0.085197	-4.84662	2	2.02364	0.0687076	0.140628	YGL078C	S000003046
Rli1p	0.124723	3.06866	0.0435323	3.93533	0.00486266	0.0201007	-2.78919	14	4.57626	0.000853763	0.00458874	YDR091C	S000002498
Ccp1p	0.124887	2.25043	0.0962549	2.83122	0.0234806	0.0644324	-4.45213	20	3.45291	0.00561782	0.0203593	YKR066C	S000001774
Dot5p	0.12509	2.79854	0.0237181	4.32727	0.00289749	0.0141371	-2.23243	8	4.19514	0.00159023	0.00748287	YIL010W	S000001272
Sas10p	0.125851	1.37397	0.0179428	2.35012	0.0485461	0.110929	-5.1939	4	2.30517	0.0422698	0.0971471	YDL153C	S000002312
Arc35p	0.125883	1.07191	0.0232568	1.92265	0.0929709	0.178952	-5.83411	3	1.89971	0.0847403	0.166063	YNR035C	S000005318
Yhi9p	0.126182	1.21317	0.0580811	2.70809	0.0282355	0.0733139	-4.64248	2	2.0912	0.0612111	0.129205	YHR029C	S000001071
Ypt32p	0.126247	0.861565	0.0110808	1.66016	0.137765	0.238733	-6.20584	2	1.60516	0.137542	0.238173	YGL210W	S000003178
Imp3p	0.126661	0.610212	-0.0293761	1.15275	0.284244	0.414265	-6.84075	2	1.22918	0.245351	0.376405	YHR148W	S000001191
Ths1p	0.127546	3.43995	0.0202231	3.7322	0.00641632	0.0248411	-3.08576	43	5.12148	0.000363121	0.00228125	YIL078W	S000001340
Pmt1p	0.128022	1.86862	0.0206961	3.13413	0.0150114	0.0460652	-3.98575	5	2.95182	0.0135324	0.0400755	YDL095W	S000002253
Smi1p	0.128039	1.47046	-0.00158609	2.87138	0.0221163	0.0616383	-4.39009	3	2.4322	0.0338482	0.081967	YGR229C	S000003461
Cap1p	0.12989	2.22226	0.0349505	3.12465	0.0152208	0.0463098	-4.00028	9	3.41562	0.00599437	0.0214626	YKL007W	S000001490
Osm1p	0.130076	1.87619	0.0250698	3.50759	0.00877905	0.0312759	-3.41951	4	2.96168	0.0132988	0.0394818	YJR051W	S000003812
Rfa1p	0.130653	2.05131	0.0412105	2.78734	0.0250716	0.0672248	-4.51995	11	3.19058	0.00888567	0.0287579	YAR007C	S000000065
Ade13p	0.130681	4.1616	0.0157183	4.69475	0.00182057	0.010011	-1.73009	25	6.26863	6.8928e-05	0.0006056	YLR359W	S000004351
Cst26p	0.131023	0.892467	0.037749	1.69719	0.130398	0.229304	-6.15479	2	1.64933	0.128095	0.22672	YBR042C	S000000246
Pan5p	0.131295	1.5264	0.0192539	2.97134	0.019068	0.0554347	-4.23587	3	2.50551	0.0297575	0.074324	YHR063C	S000001105
Pmt2p	0.131758	2.37902	-0.0115107	4.45423	0.00246217	0.0126782	-2.05669	5	3.62401	0.00417811	0.0159169	YAL023C	S000000021
Ccs1p	0.131902	1.5057	0.033476	2.55872	0.0353705	0.0870012	-4.87329	4	2.4784	0.0312103	0.0768477	YMR038C	S000004641
Tim17p	0.132063	0.962612	0.0245269	2.83742	0.0232643	0.0641116	-4.44255	1	1.74836	0.10899	0.201637	YJL143W	S000003679
Egd2p	0.132236	2.67574	0.0757039	3.97772	0.00459275	0.0192523	-2.72796	8	4.02561	0.00210987	0.00942513	YHR193C	S000001236
Trp5p	0.132312	3.92642	0.0627542	4.7063	0.00179476	0.00993796	-1.71462	19	5.88062	0.000118464	0.000912821	YGL026C	S000002994
Ybr056Wp	0.132447	2.86879	-0.0154292	3.42324	0.0098939	0.0340616	-3.54627	24	4.29312	0.00135274	0.00662731	YBR056W	S000000260
Gbp2p	0.132536	2.5398	0.0181608	3.58595	0.00786311	0.0290715	-3.30243	9	3.84031	0.00288536	0.0120316	YCL011C	S000000517
Apm3p	0.132549	0.845498	0.0376062	2.08769	0.0723845	0.14832	-5.59078	1	1.58204	0.142726	0.244482	YBR288C	S000000492
Apt1p	0.132619	2.05778	-9.45722e-05	2.88397	0.0217057	0.060945	-4.37064	9	3.19907	0.00875428	0.0284753	YML022W	S000004484
Cbr1p	0.132721	2.57491	0.0054289	3.46025	0.00938712	0.0327723	-3.49055	11	3.88795	0.00266125	0.0111951	YIL043C	S000001305
Iah1p	0.132852	0.272005	-0.108484	0.552469	0.596619	0.706499	-7.36279	2	0.641724	0.534558	0.658109	YOR126C	S000005652
Lys21p	0.133208	2.0035	0.029959	2.80862	0.0242866	0.0654145	-4.48706	9	3.12797	0.00991967	0.0314079	YDL131W	S000002289
Vcx1p	0.133529	1.16667	-0.00662542	2.05937	0.0755687	0.153523	-5.63295	3	2.02859	0.0681293	0.139722	YDL128W	S000002286
Ade1p	0.133549	3.41603	0.0678198	3.98181	0.00456758	0.0192233	-2.72206	24	5.08553	0.000383679	0.00236241	YAR015W	S000000070
Pse1p	0.13396	2.08353	-0.0220628	3.26244	0.0124594	0.0404165	-3.78983	6	3.23286	0.00825022	0.027283	YMR308C	S000004925
Emg1p	0.13445	0.822184	-0.0300642	1.94666	0.0896546	0.174111	-5.79909	1	1.54831	0.150597	0.254848	YLR186W	S000004176
Arc18p	0.135853	2.5521	0.0117829	4.27479	0.00310139	0.0148115	-2.30576	6	3.85698	0.00280478	0.0117367	YLR370C	S000004362
Did2p	0.136484	1.62592	0.0290635	2.57702	0.0344048	0.0851536	-4.84504	5	2.63553	0.0236633	0.0618467	YKR035W-A	S000006435
Npy1p	0.13665	0.977735	0.0262366	2.71539	0.0279279	0.0726735	-4.63121	1	1.7695	0.10526	0.196877	YGL067W	S000003035
Cam1p	0.136691	3.6067	0.0108822	4.14647	0.00366869	0.016594	-2.48664	26	5.37555	0.000247341	0.00166361	YPL048W	S000005969
Scm4p	0.136827	0.495433	-0.0339311	1.00726	0.345038	0.473781	-6.99431	1	1.04384	0.319571	0.452377	YGR049W	S000003281
Frs2p	0.136849	3.63611	0.0563707	4.27585	0.0030971	0.0148115	-2.30427	22	5.42099	0.000231149	0.00158607	YFL022C	S000001872
Rpa49p	0.13749	2.5995	-0.000945224	3.42199	0.00991152	0.0340616	-3.54815	12	3.92139	0.00251479	0.0106923	YNL248C	S000005192
Pnp1p	0.137554	0.796597	-0.0269669	1.4693	0.182201	0.292195	-6.46008	2	1.51103	0.159736	0.267087	YLR209C	S000004199
Uba1p	0.137605	3.30681	0.0238903	3.68221	0.00687574	0.0262358	-3.15953	43	4.92286	0.000493392	0.00292959	YKL210W	S000001693
Sis2p	0.13771	0.881357	-0.0193248	1.63545	0.142895	0.244771	-6.23961	2	1.63349	0.131415	0.230724	YKR072C	S000001780
Arl1p	0.137884	0.750236	0.0551156	1.64429	0.14104	0.242642	-6.22756	1	1.4427	0.177731	0.291445	YBR164C	S000000368
Sac6p	0.137997	3.97719	0.0414361	4.32848	0.00289298	0.0141371	-2.23075	37	5.96316	0.000105392	0.000839514	YDR129C	S000002536
Pep1p	0.138053	2.7488	0.00693539	4.04907	0.00417447	0.018053	-2.62546	8	4.12621	0.00178322	0.00816508	YBL017C	S000000113
Cpr2p	0.138245	0.871501	-0.0379129	2.08142	0.0730775	0.149226	-5.60012	1	1.6194	0.134431	0.233805	YHR057C	S000001099
Tma46p	0.138595	1.30675	0.0231262	2.30803	0.0517576	0.11702	-5.25816	3	2.21614	0.0493454	0.109294	YOR091W	S000005617
Yor131Cp	0.13864	1.52608	-0.029434	2.53779	0.0365086	0.0890646	-4.90556	4	2.50508	0.0297795	0.074324	YOR131C	S000005657
Imp4p	0.138703	1.34306	-0.00351282	2.8739	0.0220333	0.0615743	-4.38619	2	2.26429	0.0453884	0.102923	YNL075W	S000005019
Msl5p	0.138905	0.634673	-0.0805851	1.31745	0.226311	0.346971	-6.64989	1	1.26736	0.231914	0.359966	YLR116W	S000004106
Rdi1p	0.139284	2.60942	0.0141352	3.78806	0.00594174	0.0234615	-3.00369	8	3.93491	0.00245801	0.0105055	YDL135C	S000002294
Grx3p	0.139359	1.52762	0.0115305	2.82105	0.0238397	0.064696	-4.46785	3	2.5071	0.0296743	0.0742207	YDR098C	S000002505
Gcd6p	0.139365	2.15681	0.0258562	3.34473	0.0110681	0.0367806	-3.66489	6	3.32923	0.00696924	0.0240442	YDR211W	S000002619
Yor238Wp	0.139947	0.864482	-0.00356295	2.01984	0.0802436	0.159832	-5.69154	1	1.60934	0.136621	0.236937	YOR238W	S000005764
Yet3p	0.140009	1.06411	-0.0452092	1.64639	0.140602	0.242414	-6.22469	7	1.88901	0.0862764	0.16783	YDL072C	S000002230
Fpr3p	0.140329	2.35029	-0.0194391	3.19622	0.0137136	0.0432479	-3.89079	10	3.58564	0.00446388	0.0168321	YML074C	S000004539
Tma17p	0.140581	2.00202	-0.00457768	2.74436	0.0267392	0.0702717	-4.58641	10	3.12603	0.00995356	0.0314316	YDL110C	S000002268
Krr1p	0.140598	1.29839	-0.0193657	2.66952	0.0299227	0.0769396	-4.70213	2	2.20502	0.0503054	0.111008	YCL059C	S000000564
Tif6p	0.140758	2.42028	-0.0295323	3.86485	0.00534997	0.0216638	-2.89149	6	3.67924	0.00379945	0.0147819	YPR016C	S000006220
Apl3p	0.140985	1.61076	-0.0219169	3.0208	0.0177259	0.0520413	-4.15973	3	2.61573	0.0245044	0.0634185	YBL037W	S000000133
Efb1p	0.141532	3.44944	0.0904711	4.34806	0.00282081	0.013876	-2.2035	15	5.13578	0.000355269	0.00223782	YAL003W	S000000003
Sec66p	0.141595	1.32616	0.0169435	2.32266	0.050618	0.114782	-5.23585	3	2.2419	0.0471892	0.105898	YBR171W	S000000375
Nop12p	0.141901	0.798721	0.00763548	1.45831	0.185115	0.295663	-6.47421	2	1.51414	0.158957	0.26597	YOL041C	S000005401
Nop13p	0.141966	1.55378	-0.031285	2.4248	0.0433346	0.101256	-5.07946	5	2.54132	0.0279395	0.0709968	YNL175C	S000005119
Pyk2p	0.142291	1.87621	0.0234185	3.2529	0.0126323	0.0408108	-3.80436	4	2.9617	0.0132982	0.0394818	YOR347C	S000005874
Gre2p	0.142445	2.25409	0.00528858	2.9562	0.0195	0.0564698	-4.25921	13	3.45776	0.00557072	0.0202502	YOL151W	S000005511
Mak16p	0.142575	1.06616	-0.0379247	3.08962	0.0160212	0.0482255	-4.05398	1	1.89182	0.0858703	0.167177	YAL025C	S000000023
Gal11p	0.143129	0.36613	0.0153708	0.740477	0.481429	0.607141	-7.23288	1	0.819462	0.430398	0.56555	YOL051W	S000005411
Dus3p	0.143226	0.706601	0.0459201	1.47621	0.180386	0.290504	-6.45115	1	1.3774	0.196516	0.314453	YLR401C	S000004393
Fth1p	0.143504	0.925555	-0.116408	2.20739	0.0603291	0.131299	-5.41096	1	1.69625	0.118698	0.214107	YBR207W	S000000411
Mnn9p	0.143752	2.32157	-0.0781052	3.94238	0.00481658	0.0199448	-2.77898	5	3.54738	0.00476899	0.0177421	YPL050C	S000005971
Scl1p	0.143807	3.33664	0.0355972	4.25942	0.00316402	0.0149208	-2.3273	14	4.96705	0.00046064	0.00275574	YGL011C	S000002979
Cis3p	0.143857	2.61509	-0.00285433	4.26315	0.0031487	0.0149208	-2.32207	6	3.94265	0.00242608	0.0104134	YJL158C	S000003694
Rpp1p	0.144123	1.36491	-0.0410392	2.82133	0.0238297	0.064696	-4.46741	2	2.29321	0.0431604	0.0990027	YHR062C	S000001104
Lcb2p	0.144581	1.6558	0.0257094	4.26071	0.00315868	0.0149208	-2.32548	2	2.67448	0.0220904	0.0585065	YDR062W	S000002469
Ssb1p	0.144768	1.44438	0.0175419	3.103	0.0157103	0.0474698	-4.03346	2	2.39793	0.0359437	0.0854112	YDL229W	S000002388
Cka2p	0.144823	1.93193	-0.0174351	3.06562	0.0165952	0.0494532	-4.09083	5	3.03441	0.011697	0.0357515	YOR061W	S000005587
Gar1p	0.145023	0.82812	0.0265546	1.81532	0.109291	0.200788	-5.98871	1	1.55692	0.148553	0.251926	YHR089C	S000001131
Dbf20p	0.145392	1.03263	-0.0180356	2.71138	0.0280963	0.0730321	-4.6374	1	1.84569	0.0927616	0.178694	YPR111W	S000006315
Whi2p	0.145555	0.243546	-0.091505	0.49649	0.633696	0.73494	-7.39478	3	0.584873	0.57076	0.687335	YOR043W	S000005569
Erv25p	0.145664	1.59766	-0.00294154	2.90488	0.0210414	0.0598133	-4.33836	3	2.59864	0.0252545	0.0649362	YML012W	S000004473
Frd1p	0.146053	3.72639	0.0558593	4.27381	0.00310532	0.0148115	-2.30712	28	5.56176	0.000187765	0.00133056	YEL047C	S000000773
Sam3p	0.146541	1.18159	0.0116942	2.24394	0.0570637	0.125109	-5.35563	2	2.04872	0.0658283	0.136591	YPL274W	S000006195
Thi6p	0.147353	0.940082	-0.0122883	2.19065	0.0618872	0.133714	-5.43625	1	1.71673	0.114794	0.209031	YPL214C	S000006135
Acs2p	0.14768	3.66047	0.0336028	4.14561	0.00367285	0.016594	-2.48786	33	5.45879	0.000218541	0.00151705	YLR153C	S000004143
Ubx4p	0.147759	0.689773	-0.0616588	1.40748	0.199148	0.314229	-6.53881	1	1.35194	0.204281	0.323399	YMR067C	S000004671
Pal2p	0.147947	1.33938	-0.00836942	2.29929	0.0524506	0.117816	-5.27147	3	2.25942	0.0457743	0.103503	YHR097C	S000001139
Bfr1p	0.148211	3.62095	-0.0496464	3.94512	0.00479884	0.0199157	-2.77503	58	5.39754	0.000239361	0.00162834	YOR198C	S000005724
Slh1p	0.148644	1.34416	-0.00196008	2.66454	0.0301479	0.0773515	-4.70983	2	2.26575	0.0452733	0.102761	YGR271W	S000003503
Gir2p	0.148678	1.95721	-0.0217161	2.92521	0.0204162	0.0582864	-4.307	6	3.06743	0.0110355	0.0339915	YDR152W	S000002559
Mnn4p	0.148733	1.88099	0.0329579	3.69594	0.00674616	0.0257827	-3.13924	3	2.96795	0.0131524	0.0392164	YKL201C	S000001684
Tif3p	0.148878	3.57959	0.0100305	4.06253	0.00410023	0.0178184	-2.60619	34	5.33382	0.000263277	0.00175101	YPR163C	S000006367
Ycr016Wp	0.149352	1.05007	-0.0335909	2.672	0.0298111	0.0767355	-4.6983	1	1.86972	0.0891113	0.172254	YCR016W	S000000609
Dnf1p	0.149816	1.6926	0.0145018	4.15238	0.00364024	0.0165408	-2.47826	2	2.72245	0.0202956	0.054976	YER166W	S000000968
Lam6p	0.149923	0.608872	-0.0495376	1.2139	0.261437	0.388566	-6.77188	1	1.22707	0.24611	0.377326	YLR072W	S000004062
Hom6p	0.150109	4.50394	0.0449194	4.68616	0.00184004	0.0100485	-1.74161	60	6.861	3.13369e-05	0.000326558	YJR139C	S000003900
Gyp7p	0.150143	1.78291	-0.0276741	3.3393	0.0111546	0.036939	-3.67312	3	2.84011	0.0164851	0.0466166	YDL234C	S000002393
Sua5p	0.152124	1.70822	0.00398654	4.1105	0.00384726	0.0170101	-2.53775	2	2.74281	0.0195785	0.0535821	YGL169W	S000003137
Act1p	0.152351	4.04738	0.00367204	4.36562	0.00275778	0.0137083	-2.17911	53	6.07835	8.96647e-05	0.00074129	YFL039C	S000001855
Yhr127Wp	0.152608	1.13698	0.0275131	2.08383	0.0728106	0.148809	-5.59654	2	1.98842	0.0729488	0.146947	YHR127W	S000001169
Sec61p	0.152682	2.21464	0.0224595	3.33036	0.0112987	0.0372606	-3.68667	6	3.40555	0.00610037	0.0217231	YLR378C	S000004370
Zim17p	0.15286	0.593723	-0.0152186	1.17327	0.276417	0.405624	-6.81792	1	1.2032	0.254846	0.386735	YNL310C	S000005254
Ygr111Wp	0.1538	1.30466	-0.016413	2.19542	0.0614398	0.133167	-5.42906	3	2.21336	0.0495841	0.109622	YGR111W	S000003343
Skp1p	0.153911	1.61193	0.0538812	2.82746	0.0236124	0.0645479	-4.45793	3	2.61726	0.0244385	0.0633578	YDR328C	S000002736
Cpr3p	0.154021	2.31241	0.06151	3.49409	0.00894804	0.0316572	-3.43975	6	3.53519	0.00487068	0.018064	YML078W	S000004543
Cab2p	0.154765	1.82911	0.0367952	2.99025	0.0185427	0.0541056	-4.20675	4	2.9003	0.0148215	0.0430366	YIL083C	S000001345
Emw1p	0.1548	2.21352	0.0285769	3.90363	0.00507562	0.0208005	-2.83512	4	3.40406	0.0061162	0.0217231	YNL313C	S000005257
Hpt1p	0.155153	1.8887	0.00482031	3.55237	0.00824235	0.02978	-3.35251	3	2.978	0.012921	0.0388247	YDR399W	S000002807
Bud6p	0.155268	0.69181	-0.0754431	1.24165	0.251598	0.377238	-6.73982	2	1.35503	0.203325	0.322314	YLR319C	S000004311
Tif1p	0.155722	5.12781	0.0379299	5.5639	0.0006551	0.00488964	-0.619198	36	8.03551	7.45053e-06	0.000102542	YKR059W	S000001767
Tif2p	0.155722	5.12781	0.0379299	5.5639	0.0006551	0.00488964	-0.619198	36	8.03551	7.45053e-06	0.000102542	YJL138C	S000003674
Lsb1p	0.155782	1.14629	-0.0740195	3.01471	0.0178855	0.0524452	-4.16909	1	2.00103	0.0714023	0.144443	YGR136W	S000003368
Aat2p	0.156099	2.53472	0.0714906	3.35051	0.0109768	0.0366046	-3.65614	11	3.83343	0.00291934	0.0120935	YLR027C	S000004017
Erp1p	0.15619	2.58292	0.000711407	3.37063	0.0106651	0.0358966	-3.62569	12	3.89883	0.00261266	0.0110493	YAR002C-A	S000002129
Erg8p	0.156282	1.19556	-0.00403569	2.18571	0.0623546	0.134602	-5.44371	2	2.06754	0.0637437	0.133604	YMR220W	S000004833
Mpp10p	0.156289	2.64476	0.00342879	4.1269	0.00376471	0.0168176	-2.51443	6	3.98317	0.00226591	0.0099175	YJR002W	S000003762
Sar1p	0.1564	2.94494	0.0606227	4.23051	0.00328558	0.0153391	-2.36792	8	4.40021	0.00113518	0.00569023	YPL218W	S000006139
Nsa2p	0.156453	0.875114	0.0209032	1.83986	0.105333	0.19563	-5.95365	1	1.62457	0.133317	0.232208	YER126C	S000000928
Mtr4p	0.156642	2.05488	0.0557981	3.46102	0.00937685	0.0327723	-3.48939	4	3.19527	0.00881286	0.0285878	YJL050W	S000003586
Hgh1p	0.156684	3.12337	-0.00652021	5.35165	0.000832784	0.00565656	-0.880581	6	4.65494	0.000752717	0.00414866	YGR187C	S000003419
Utp6p	0.156853	1.10729	-0.0356633	1.9913	0.0837931	0.165707	-5.73363	2	1.94805	0.0781115	0.155635	YDR449C	S000002857
Wbp1p	0.157081	3.40242	-0.00530941	4.47052	0.0024117	0.0125377	-2.03431	12	5.06512	0.000395896	0.002417	YEL002C	S000000728
Dbp2p	0.157485	3.68645	-0.00744548	5.02733	0.00121599	0.00732982	-1.29225	11	5.49926	0.000205848	0.0014458	YNL112W	S000005056
Mgm101p	0.157644	2.00673	0.00737372	3.33631	0.0112026	0.0370463	-3.67765	4	3.13219	0.00984619	0.0312439	YJR144W	S000003905
Mad2p	0.157666	1.15522	-0.0354641	2.08671	0.072492	0.148412	-5.59223	2	2.01313	0.069948	0.142347	YJL030W	S000003567
Ctp1p	0.157934	2.34048	-0.0158195	3.5116	0.00872943	0.0312077	-3.41349	6	3.57256	0.00456583	0.0171201	YBR291C	S000000495
Nob1p	0.158238	0.771104	0.0117249	1.36859	0.210509	0.326742	-6.58733	2	1.47359	0.169393	0.280672	YOR056C	S000005582
Yml131Wp	0.158704	2.79391	-0.0864108	4.13482	0.00372553	0.0167684	-2.50318	7	4.18871	0.00160727	0.00754813	YML131W	S000004600
Ndc1p	0.159299	1.5242	-0.000728877	3.03545	0.0173477	0.0510866	-4.1372	2	2.50261	0.0299092	0.0744136	YML031W	S000004493
Ylr287Cp	0.159404	1.67003	-0.0257255	2.89702	0.0212888	0.0600173	-4.3505	3	2.69303	0.0213784	0.057322	YLR287C	S000004277
Emp47p	0.159562	3.97262	0.0130687	5.22646	0.000962151	0.00627639	-1.03771	13	5.9557	0.000106507	0.000842505	YFL048C	S000001846
Nmd3p	0.160009	2.24615	0.0410081	4.79605	0.00160727	0.00911169	-1.59504	3	3.44724	0.00567351	0.0205298	YHR170W	S000001213
Yvh1p	0.160729	1.08609	0.0123656	2.53396	0.0367211	0.0893998	-4.91147	1	1.91913	0.0820175	0.162196	YIR026C	S000001465
Hmt1p	0.161257	1.88074	-0.0038833	2.67787	0.0295486	0.0762244	-4.68921	7	2.96762	0.01316	0.0392164	YBR034C	S000000238
Dys1p	0.161664	3.51654	0.0586945	4.3822	0.00269964	0.0135039	-2.15612	16	5.23742	0.000304409	0.00199121	YHR068W	S000001110
Cdc8p	0.162026	1.31392	0.0211033	4.06312	0.00409705	0.0178184	-2.60535	1	2.22566	0.0485378	0.108109	YJR057W	S000003818
Ypp1p	0.162137	1.68631	0.0219921	2.903	0.0211004	0.0598133	-4.34127	3	2.71426	0.0205914	0.0555245	YGR198W	S000003430
Myg1p	0.162317	2.47023	0.0271363	3.98016	0.00457773	0.0192233	-2.72445	5	3.74636	0.00338666	0.013598	YER156C	S000000958
Vps30p	0.162368	1.26935	-0.0552077	2.30175	0.0522549	0.117487	-5.26773	2	2.16636	0.0537832	0.117055	YPL120W	S000006041
Srp14p	0.163269	1.65986	-0.0141281	2.83214	0.0234482	0.0644324	-4.4507	3	2.67978	0.0218849	0.0581562	YDL092W	S000002250
Rtn1p	0.163316	3.77739	0.0207718	4.83837	0.00152641	0.00875758	-1.53906	14	5.64213	0.00016696	0.00122317	YDR233C	S000002641
Pcm1p	0.163527	3.01235	-0.0453027	4.04848	0.00417774	0.018053	-2.6263	10	4.49581	0.000971965	0.005064	YEL058W	S000000784
Lsm4p	0.163536	0.849631	0.0262629	1.71248	0.127464	0.225477	-6.13356	1	1.588	0.141374	0.24304	YER112W	S000000914
Erv46p	0.163656	1.21221	-0.00981072	2.16646	0.0642085	0.137236	-5.47271	2	2.08991	0.0613465	0.129218	YAL042W	S000000040
Ure2p	0.163841	1.52454	0.0243881	2.95007	0.0196775	0.0566204	-4.26865	2	2.50307	0.0298854	0.0744136	YNL229C	S000005173
Rat1p	0.165461	1.75562	-0.0159381	3.75301	0.00623492	0.0244219	-3.05514	2	2.80455	0.0175543	0.0489424	YOR048C	S000005574
Erg4p	0.165503	1.8507	-0.0180205	3.25316	0.0126277	0.0408108	-3.80397	3	2.92845	0.0141025	0.0413522	YGL012W	S000002980
Pwp2p	0.165735	1.72765	0.00769192	3.62403	0.00745545	0.0279991	-3.24577	2	2.76812	0.0187221	0.0515941	YCR057C	S000000653
[truncated: 382 more rows]
