# Supplementary material for: Manganese-driven CoQ deficiency
Source: Nat Commun. 2022 Oct 13;13:6061. doi: 10.1038/s41467-022-33641-x (PMC9563070; doi:10.1038/s41467-022-33641-x)
Supplement: Supplementary file 6 — Source Data [file 41467_2022_33641_MOESM6_ESM.zip]

Archive with 22 entries (22 files):
- Fig1_source_data.xlsx
- __MACOSX/._Fig1_source_data.xlsx
- Fig2_source_data.xlsx
- __MACOSX/._Fig2_source_data.xlsx
- Fig3_source_data.xlsx
- __MACOSX/._Fig3_source_data.xlsx
- Fig4_source_data.xlsx
- __MACOSX/._Fig4_source_data.xlsx
- Fig5_source_data.xlsx
- __MACOSX/._Fig5_source_data.xlsx
- Fig6_source_data.xlsx
- __MACOSX/._Fig6_source_data.xlsx
- FigS1_source_data.xlsx
- __MACOSX/._FigS1_source_data.xlsx
- FigS2_source_data.xlsx
- __MACOSX/._FigS2_source_data.xlsx
- FigS4_source_data.xlsx
- __MACOSX/._FigS4_source_data.xlsx
- TableS1_source_data.xlsx
- __MACOSX/._TableS1_source_data.xlsx
- TableS2_source_data.xlsx
- __MACOSX/._TableS2_source_data.xlsx
