# Supplementary material for: Manganese-driven CoQ deficiency
Source: Nat Commun. 2022 Oct 13;13:6061. doi: 10.1038/s41467-022-33641-x (PMC9563070; doi:10.1038/s41467-022-33641-x)
Supplement: Supplementary file 6 — Source Data [file 41467_2022_33641_MOESM6_ESM.zip › Fig1_source_data.xlsx]

## Sheet: A
	genotype	fold
1	atx2	0.852518
2	yke4	0.94964
3	spf1	1.67266
4	WT	0.992806
5	msc2	1.06835
6	spf1	1.56475
7	atx2	0.852518
8	ccc1smf3ypk9	1.47842
9	pho84	0.874101
10	zrc1	0.982014
11	zrc1	0.982014
12	gdt1	2.67626
13	atx2	0.960432
14	pho84	0.830935
15	mtm1	0.852518
16	ccc1smf3ypk9	1.68345
17	smf2	0
18	cot1	0.94964
19	smf1	0.366906
20	zrc1	1.0036
21	smf2	0
22	msc2	0.960432
23	smf1	0.55036
24	mtm1	0.615108
25	ccc1smf3ypk9	1.96403
26	cot1	1.21942
27	WT	1.10072
28	gdt1	2.07194
29	yke4	0.776978
30	spf1	1.31655
31	WT	0.906475
32	mtm1	0.647482
33	cot1	0.982014
34	yke4	0.744604
35	msc2	0.863309
36	smf1	0.410072
37	gdt1	2.00719
38	pho84	1.13309
39	smf2	0.420863
40	smf3	1.13758
41	smf3ccc1	1.21812
42	WT	1.07718
43	ccc1ypk9	0.855705
44	ypk9	0.59396
45	smf3ypk9	1.47987
46	smf3ccc1	1.27852
47	ypk9	0.855705
48	ccc1ypk9	0.694631
49	smf3ccc1	1.4698
50	ccc1	0.865772
51	ccc1	0.775168
52	smf3	1.60067
53	ccc1ypk9	1.35906
54	WT	0.946309
55	pmr1	6.05034
56	smf3ypk9	1.48993
57	WT	0.97651
58	smf3ypk9	1.4698
59	smf3	1.52013
60	ccc1	0.845638
61	ypk9	0.765101
62	pmr1	7.67114
63	pmr1	8.07383

## Sheet: B
	Element	genotype	fold
1	Ca	WT	0.807032
2	Ca	WT	1.09512
3	Ca	pmr1	2.136
4	Ca	WT	1.09785
5	Ca	pmr1	2.14336
6	Ca	pmr1	2.20114
7	Cu	WT	1.08155
8	Cu	pmr1	1.35193
9	Cu	pmr1	1.37768
10	Cu	pmr1	1.2103
11	Cu	WT	0.798283
12	Cu	WT	1.12017
13	Fe	WT	0.933333
14	Fe	pmr1	1.68667
15	Fe	pmr1	1.60333
16	Fe	WT	1.19
17	Fe	WT	0.876667
18	Fe	pmr1	1.45333
19	Mn	pmr1	11.3489
20	Mn	WT	1.04681
21	Mn	WT	0.906383
22	Mn	pmr1	10.4043
23	Mn	WT	1.04681
24	Mn	pmr1	10.3277
25	Zn	WT	1.08917
26	Zn	pmr1	1.45076
27	Zn	WT	0.811367
28	Zn	pmr1	1.53307
29	Zn	WT	1.09946
30	Zn	pmr1	1.63302

## Sheet: C
	genotype	time_h	OD600
1	WT	0	0.0366667
2	WT	0.5	0.042
3	WT	1	0.0498333
4	WT	1.5	0.0601667
5	WT	2	0.074
6	WT	2.5	0.092
7	WT	3	0.115333
8	WT	3.5	0.148167
9	WT	4	0.182167
10	WT	4.5	0.220167
11	WT	5	0.273167
12	WT	5.5	0.331
13	WT	6	0.4025
14	WT	6.5	0.478333
15	WT	7	0.5695
16	WT	7.5	0.659667
17	WT	8	0.7475
18	WT	8.5	0.836833
19	WT	9	0.917333
20	WT	9.5	0.996667
21	WT	10	1.06417
22	WT	10.5	1.12983
23	WT	11	1.18883
24	WT	11.5	1.236
25	WT	12	1.28767
26	WT	12.5	1.33333
27	WT	13	1.373
28	WT	13.5	1.40217
29	WT	14	1.42417
30	WT	14.5	1.4395
31	WT	15	1.449
32	WT	15.5	1.44917
33	WT	16	1.45383
34	WT	16.5	1.45633
35	WT	17	1.45033
36	WT	17.5	1.454
37	WT	18	1.454
38	WT	18.5	1.45233
39	WT	19	1.451
40	WT	19.5	1.44333
41	WT	20	1.45467
42	WT	20.5	1.45683
43	WT	21	1.44833
44	WT	21.5	1.45567
45	WT	22	1.45683
46	WT	22.5	1.4605
47	WT	23	1.45483
48	WT	23.5	1.45867
49	WT	24	1.45817
50	WT	24.5	1.45917
51	WT	25	1.46017
52	WT	0	0.0331667
53	WT	0.5	0.0365
54	WT	1	0.0428333
55	WT	1.5	0.0496667
56	WT	2	0.063
57	WT	2.5	0.078
58	WT	3	0.0978333
59	WT	3.5	0.124167
60	WT	4	0.158167
61	WT	4.5	0.193167
62	WT	5	0.240667
63	WT	5.5	0.294
64	WT	6	0.3595
65	WT	6.5	0.431333
66	WT	7	0.518
67	WT	7.5	0.606667
68	WT	8	0.694
69	WT	8.5	0.783333
70	WT	9	0.869333
71	WT	9.5	0.948667
72	WT	10	1.01867
73	WT	10.5	1.08433
74	WT	11	1.14383
75	WT	11.5	1.1995
76	WT	12	1.25417
77	WT	12.5	1.29583
78	WT	13	1.347
79	WT	13.5	1.38717
80	WT	14	1.41717
81	WT	14.5	1.4385
82	WT	15	1.452
83	WT	15.5	1.45867
84	WT	16	1.46183
85	WT	16.5	1.46133
86	WT	17	1.46283
87	WT	17.5	1.4635
88	WT	18	1.462
89	WT	18.5	1.46383
90	WT	19	1.464
91	WT	19.5	1.45783
92	WT	20	1.46317
93	WT	20.5	1.46483
94	WT	21	1.46283
95	WT	21.5	1.46567
96	WT	22	1.46383
97	WT	22.5	1.4665
98	WT	23	1.46783
99	WT	23.5	1.46917
100	WT	24	1.46717
101	WT	24.5	1.46917
102	WT	25	1.46767
103	WT	0	0.0336667
104	WT	0.5	0.036
105	WT	1	0.0413333
106	WT	1.5	0.0481667
107	WT	2	0.0615
108	WT	2.5	0.0755
109	WT	3	0.0943333
110	WT	3.5	0.120667
111	WT	4	0.153667
112	WT	4.5	0.186167
113	WT	5	0.229667
114	WT	5.5	0.2795
115	WT	6	0.3405
116	WT	6.5	0.408833
117	WT	7	0.4935
118	WT	7.5	0.582167
119	WT	8	0.6685
120	WT	8.5	0.760333
121	WT	9	0.847333
122	WT	9.5	0.928667
123	WT	10	1.00067
124	WT	10.5	1.06783
125	WT	11	1.12883
126	WT	11.5	1.185
127	WT	12	1.23867
128	WT	12.5	1.28883
129	WT	13	1.337
130	WT	13.5	1.37967
131	WT	14	1.40567
132	WT	14.5	1.427
133	WT	15	1.439
134	WT	15.5	1.44567
135	WT	16	1.44283
136	WT	16.5	1.44733
137	WT	17	1.44833
138	WT	17.5	1.445
139	WT	18	1.443
140	WT	18.5	1.43633
141	WT	19	1.4365
142	WT	19.5	1.42933
143	WT	20	1.43717
144	WT	20.5	1.43433
145	WT	21	1.42833
146	WT	21.5	1.43667
147	WT	22	1.43583
148	WT	22.5	1.439
149	WT	23	1.43833
150	WT	23.5	1.44017
151	WT	24	1.44067
152	WT	24.5	1.43967
153	WT	25	1.44217
154	WT	0	0.0311667
155	WT	0.5	0.0325
156	WT	1	0.0373333
157	WT	1.5	0.0436667
158	WT	2	0.0545
159	WT	2.5	0.066
160	WT	3	0.0828333
161	WT	3.5	0.105667
162	WT	4	0.133167
163	WT	4.5	0.162667
164	WT	5	0.203667
165	WT	5.5	0.2495
166	WT	6	0.307
167	WT	6.5	0.371333
168	WT	7	0.45
169	WT	7.5	0.534667
170	WT	8	0.6205
171	WT	8.5	0.711833
172	WT	9	0.797833
173	WT	9.5	0.883667
174	WT	10	0.959167
175	WT	10.5	1.02933
176	WT	11	1.09383
177	WT	11.5	1.154
178	WT	12	1.20967
179	WT	12.5	1.26133
180	WT	13	1.313
181	WT	13.5	1.35467
182	WT	14	1.39317
183	WT	14.5	1.426
184	WT	15	1.445
185	WT	15.5	1.45417
186	WT	16	1.46083
187	WT	16.5	1.46133
188	WT	17	1.46083
189	WT	17.5	1.4645
190	WT	18	1.4625
191	WT	18.5	1.46283
192	WT	19	1.4635
193	WT	19.5	1.45883
194	WT	20	1.46567
195	WT	20.5	1.46733
196	WT	21	1.46283
197	WT	21.5	1.47067
198	WT	22	1.46883
199	WT	22.5	1.4715
200	WT	23	1.47083
201	WT	23.5	1.47067
202	WT	24	1.47517
203	WT	24.5	1.47217
204	WT	25	1.47567
205	WT	0	0.045125
206	WT	0.5	0.0519375
207	WT	1	0.0605625
208	WT	1.5	0.073
209	WT	2	0.0890625
210	WT	2.5	0.109188
211	WT	3	0.134375
212	WT	3.5	0.164125
213	WT	4	0.191
214	WT	4.5	0.225375
215	WT	5	0.266937
216	WT	5.5	0.325937
217	WT	6	0.391437
218	WT	6.5	0.466438
219	WT	7	0.548375
220	WT	7.5	0.634437
221	WT	8	0.721063
222	WT	8.5	0.805
223	WT	9	0.875938
224	WT	9.5	0.948
225	WT	10	1.02
226	WT	10.5	1.07537
227	WT	11	1.13606
228	WT	11.5	1.18813
229	WT	12	1.23856
230	WT	12.5	1.28631
231	WT	13	1.32987
232	WT	13.5	1.37837
233	WT	14	1.41637
234	WT	14.5	1.44794
235	WT	15	1.46237
236	WT	15.5	1.4745
237	WT	16	1.48594
238	WT	16.5	1.48544
239	WT	17	1.48544
240	WT	17.5	1.4845
241	WT	18	1.49031
242	WT	18.5	1.48944
243	WT	19	1.48956
244	WT	19.5	1.48844
245	WT	20	1.4885
246	WT	20.5	1.49137
247	WT	21	1.49131
248	WT	21.5	1.48775
249	WT	22	1.49244
250	WT	22.5	1.49081
251	WT	23	1.4925
252	WT	23.5	1.49175
253	WT	24	1.49194
254	WT	24.5	1.49063
255	WT	25	1.4925
256	WT	0	0.036625
257	WT	0.5	0.0509375
258	WT	1	0.0590625
259	WT	1.5	0.0695
260	WT	2	0.0835625
261	WT	2.5	0.102188
262	WT	3	0.122875
263	WT	3.5	0.151625
264	WT	4	0.1795
265	WT	4.5	0.208375
266	WT	5	0.245438
267	WT	5.5	0.293438
268	WT	6	0.351438
269	WT	6.5	0.419938
270	WT	7	0.493875
271	WT	7.5	0.573438
272	WT	8	0.657062
273	WT	8.5	0.7375
274	WT	9	0.811937
275	WT	9.5	0.881
276	WT	10	0.948
277	WT	10.5	1.00788
278	WT	11	1.06756
279	WT	11.5	1.11963
280	WT	12	1.17056
281	WT	12.5	1.22031
282	WT	13	1.26737
283	WT	13.5	1.31288
284	WT	14	1.35537
285	WT	14.5	1.38794
286	WT	15	1.40888
287	WT	15.5	1.424
288	WT	16	1.43244
289	WT	16.5	1.43794
290	WT	17	1.43944
291	WT	17.5	1.4395
292	WT	18	1.44281
293	WT	18.5	1.44394
294	WT	19	1.44206
295	WT	19.5	1.44094
296	WT	20	1.4415
297	WT	20.5	1.44287
298	WT	21	1.44081
299	WT	21.5	1.44275
300	WT	22	1.44144
301	WT	22.5	1.44181
302	WT	23	1.442
303	WT	23.5	1.44125
304	WT	24	1.44294
305	WT	24.5	1.44263
306	WT	25	1.442
307	WT	0	0.045625
308	WT	0.5	0.0554375
309	WT	1	0.0640625
310	WT	1.5	0.076
311	WT	2	0.0935625
312	WT	2.5	0.114187
313	WT	3	0.140375
314	WT	3.5	0.169125
315	WT	4	0.1985
316	WT	4.5	0.233875
317	WT	5	0.276438
318	WT	5.5	0.336938
319	WT	6	0.403438
320	WT	6.5	0.479938
321	WT	7	0.562375
322	WT	7.5	0.649438
323	WT	8	0.735062
324	WT	8.5	0.8185
325	WT	9	0.886437
326	WT	9.5	0.958
327	WT	10	1.028
328	WT	10.5	1.08288
329	WT	11	1.14406
330	WT	11.5	1.19512
331	WT	12	1.24456
332	WT	12.5	1.29281
333	WT	13	1.33537
334	WT	13.5	1.38437
335	WT	14	1.42037
336	WT	14.5	1.45094
337	WT	15	1.46087
338	WT	15.5	1.4765
339	WT	16	1.48194
340	WT	16.5	1.48444
341	WT	17	1.48444
342	WT	17.5	1.4815
343	WT	18	1.48581
344	WT	18.5	1.48844
345	WT	19	1.48606
346	WT	19.5	1.48594
347	WT	20	1.4855
348	WT	20.5	1.48937
349	WT	21	1.48581
350	WT	21.5	1.48625
351	WT	22	1.48744
352	WT	22.5	1.48681
353	WT	23	1.4855
354	WT	23.5	1.49075
355	WT	24	1.48344
356	WT	24.5	1.48863
357	WT	25	1.489
358	WT	0	0.035125
359	WT	0.5	0.0474375
360	WT	1	0.0555625
361	WT	1.5	0.067
362	WT	2	0.0815625
363	WT	2.5	0.100187
364	WT	3	0.123375
365	WT	3.5	0.152125
366	WT	4	0.1785
367	WT	4.5	0.205875
368	WT	5	0.241937
369	WT	5.5	0.295938
370	WT	6	0.356938
371	WT	6.5	0.426438
372	WT	7	0.502375
373	WT	7.5	0.584438
374	WT	8	0.670063
375	WT	8.5	0.75
376	WT	9	0.818937
377	WT	9.5	0.8885
378	WT	10	0.961
379	WT	10.5	1.01537
380	WT	11	1.08156
381	WT	11.5	1.13363
382	WT	12	1.18356
383	WT	12.5	1.23581
384	WT	13	1.28087
385	WT	13.5	1.33088
386	WT	14	1.37138
387	WT	14.5	1.40394
388	WT	15	1.41938
389	WT	15.5	1.438
390	WT	16	1.44694
391	WT	16.5	1.45194
392	WT	17	1.44944
393	WT	17.5	1.45
394	WT	18	1.45281
395	WT	18.5	1.45544
396	WT	19	1.45206
397	WT	19.5	1.45094
398	WT	20	1.453
399	WT	20.5	1.45487
400	WT	21	1.45531
401	WT	21.5	1.45425
402	WT	22	1.45644
403	WT	22.5	1.45631
404	WT	23	1.456
405	WT	23.5	1.45625
406	WT	24	1.45594
407	WT	24.5	1.45663
408	WT	25	1.4555
409	WT	0	0.04975
410	WT	0.5	0.054
411	WT	1	0.0645
412	WT	1.5	0.076
413	WT	2	0.09025
414	WT	2.5	0.1085
415	WT	3	0.13375
416	WT	3.5	0.16125
417	WT	4	0.18675
418	WT	4.5	0.21425
419	WT	5	0.251
420	WT	5.5	0.30425
421	WT	6	0.36375
422	WT	6.5	0.43425
423	WT	7	0.51275
424	WT	7.5	0.59425
425	WT	8	0.67975
426	WT	8.5	0.76725
427	WT	9	0.84125
428	WT	9.5	0.9215
429	WT	10	1.0005
430	WT	10.5	1.062
431	WT	11	1.127
432	WT	11.5	1.183
433	WT	12	1.23425
434	WT	12.5	1.2845
435	WT	13	1.3265
436	WT	13.5	1.375
437	WT	14	1.41075
438	WT	14.5	1.44375
439	WT	15	1.4595
440	WT	15.5	1.47675
441	WT	16	1.48425
442	WT	16.5	1.48675
443	WT	17	1.486
444	WT	17.5	1.486
445	WT	18	1.493
446	WT	18.5	1.49575
447	WT	19	1.4905
448	WT	19.5	1.4915
449	WT	20	1.494
450	WT	20.5	1.49575
451	WT	21	1.49525
452	WT	21.5	1.496
453	WT	22	1.49825
454	WT	22.5	1.49725
455	WT	23	1.49675
456	WT	23.5	1.49875
457	WT	24	1.498
458	WT	24.5	1.49725
459	WT	25	1.498
460	WT	0	0.04925
461	WT	0.5	0.0565
462	WT	1	0.065
463	WT	1.5	0.0745
464	WT	2	0.08875
465	WT	2.5	0.106
466	WT	3	0.13075
467	WT	3.5	0.15925
468	WT	4	0.18725
469	WT	4.5	0.21375
470	WT	5	0.252
471	WT	5.5	0.30325
472	WT	6	0.36325
473	WT	6.5	0.43175
474	WT	7	0.50875
475	WT	7.5	0.58925
476	WT	8	0.67525
477	WT	8.5	0.75975
478	WT	9	0.83625
479	WT	9.5	0.9145
480	WT	10	0.9885
481	WT	10.5	1.0515
482	WT	11	1.1145
483	WT	11.5	1.171
484	WT	12	1.22375
485	WT	12.5	1.2755
486	WT	13	1.321
487	WT	13.5	1.3665
488	WT	14	1.40425
489	WT	14.5	1.43475
490	WT	15	1.451
491	WT	15.5	1.46575
492	WT	16	1.47275
493	WT	16.5	1.47725
494	WT	17	1.4755
495	WT	17.5	1.477
496	WT	18	1.4815
497	WT	18.5	1.48125
498	WT	19	1.4805
499	WT	19.5	1.481
500	WT	20	1.484
501	WT	20.5	1.48425
502	WT	21	1.48425
503	WT	21.5	1.4855
504	WT	22	1.48575
505	WT	22.5	1.48525
506	WT	23	1.48625
507	WT	23.5	1.48725
508	WT	24	1.4885
509	WT	24.5	1.48675
510	WT	25	1.486
511	WT	0	0.05525
512	WT	0.5	0.0585
513	WT	1	0.0685
514	WT	1.5	0.0785
515	WT	2	0.09275
516	WT	2.5	0.112
517	WT	3	0.13775
518	WT	3.5	0.16775
519	WT	4	0.19425
520	WT	4.5	0.22225
521	WT	5	0.261
522	WT	5.5	0.31425
523	WT	6	0.37525
524	WT	6.5	0.44525
525	WT	7	0.52325
526	WT	7.5	0.60475
527	WT	8	0.69025
528	WT	8.5	0.77525
529	WT	9	0.85275
530	WT	9.5	0.9295
531	WT	10	1.0035
532	WT	10.5	1.0655
533	WT	11	1.1275
534	WT	11.5	1.182
535	WT	12	1.23625
536	WT	12.5	1.286
537	WT	13	1.328
538	WT	13.5	1.373
539	WT	14	1.40725
540	WT	14.5	1.43575
541	WT	15	1.449
542	WT	15.5	1.46375
543	WT	16	1.46775
544	WT	16.5	1.47125
545	WT	17	1.4685
546	WT	17.5	1.471
547	WT	18	1.477
548	WT	18.5	1.47475
549	WT	19	1.4705
550	WT	19.5	1.4745
551	WT	20	1.4785
552	WT	20.5	1.47675
553	WT	21	1.47775
554	WT	21.5	1.477
555	WT	22	1.47825
556	WT	22.5	1.47775
557	WT	23	1.47975
558	WT	23.5	1.48025
559	WT	24	1.4795
560	WT	24.5	1.47875
561	WT	25	1.4805
562	WT	0	0.04875
563	WT	0.5	0.0525
564	WT	1	0.0625
565	WT	1.5	0.074
566	WT	2	0.08825
567	WT	2.5	0.107
568	WT	3	0.13175
569	WT	3.5	0.15975
570	WT	4	0.18575
571	WT	4.5	0.21275
572	WT	5	0.2505
573	WT	5.5	0.30175
574	WT	6	0.36125
575	WT	6.5	0.43025
576	WT	7	0.50775
577	WT	7.5	0.58775
578	WT	8	0.67375
579	WT	8.5	0.75925
580	WT	9	0.83575
581	WT	9.5	0.914
582	WT	10	0.9905
583	WT	10.5	1.0525
584	WT	11	1.1165
585	WT	11.5	1.172
586	WT	12	1.22575
587	WT	12.5	1.2765
588	WT	13	1.322
589	WT	13.5	1.3685
590	WT	14	1.40625
591	WT	14.5	1.43725
592	WT	15	1.454
593	WT	15.5	1.46925
594	WT	16	1.47625
595	WT	16.5	1.48175
596	WT	17	1.48
597	WT	17.5	1.481
598	WT	18	1.4865
599	WT	18.5	1.48525
600	WT	19	1.482
601	WT	19.5	1.484
602	WT	20	1.488
603	WT	20.5	1.48825
604	WT	21	1.48925
605	WT	21.5	1.488
606	WT	22	1.48925
607	WT	22.5	1.48975
608	WT	23	1.48925
609	WT	23.5	1.49025
610	WT	24	1.491
611	WT	24.5	1.49025
612	WT	25	1.488
613	WT	0	0.031875
614	WT	0.5	0.038
615	WT	1	0.043375
616	WT	1.5	0.050375
617	WT	2	0.059625
618	WT	2.5	0.074125
619	WT	3	0.092375
620	WT	3.5	0.11425
621	WT	4	0.140875
622	WT	4.5	0.17825
623	WT	5	0.21475
624	WT	5.5	0.264125
625	WT	6	0.3235
626	WT	6.5	0.40325
627	WT	7	0.487625
628	WT	7.5	0.57325
629	WT	8	0.66325
630	WT	8.5	0.746125
631	WT	9	0.833375
632	WT	9.5	0.89875
633	WT	10	0.99375
634	WT	10.5	1.05563
635	WT	11	1.11637
636	WT	11.5	1.1525
637	WT	12	1.20112
638	WT	12.5	1.19112
639	WT	13	1.28062
640	WT	13.5	1.32662
641	WT	14	1.37613
642	WT	14.5	1.3845
643	WT	15	1.4005
644	WT	15.5	1.40725
645	WT	16	1.434
646	WT	16.5	1.42863
647	WT	17	1.43225
648	WT	17.5	1.4335
649	WT	18	1.413
650	WT	18.5	1.40863
651	WT	19	1.4225
652	WT	19.5	1.39512
653	WT	20	1.42125
654	WT	20.5	1.43112
655	WT	21	1.421
656	WT	21.5	1.43025
657	WT	22	1.42287
658	WT	22.5	1.41625
659	WT	23	1.43213
660	WT	23.5	1.42625
661	WT	24	1.42813
662	WT	24.5	1.4345
663	WT	25	1.41962
664	WT	0	0.028375
665	WT	0.5	0.031
666	WT	1	0.037375
667	WT	1.5	0.042875
668	WT	2	0.051125
669	WT	2.5	0.063125
670	WT	3	0.078375
671	WT	3.5	0.09775
672	WT	4	0.121875
673	WT	4.5	0.15275
674	WT	5	0.18575
675	WT	5.5	0.226125
676	WT	6	0.2775
677	WT	6.5	0.34975
678	WT	7	0.427125
679	WT	7.5	0.51025
680	WT	8	0.59775
681	WT	8.5	0.687625
682	WT	9	0.775375
683	WT	9.5	0.85825
684	WT	10	0.94075
685	WT	10.5	1.00762
686	WT	11	1.06937
687	WT	11.5	1.1285
688	WT	12	1.18463
689	WT	12.5	1.24012
690	WT	13	1.29113
691	WT	13.5	1.33613
692	WT	14	1.37763
693	WT	14.5	1.418
694	WT	15	1.4425
695	WT	15.5	1.45375
696	WT	16	1.464
697	WT	16.5	1.46463
698	WT	17	1.46675
699	WT	17.5	1.469
700	WT	18	1.4645
701	WT	18.5	1.47263
702	WT	19	1.474
703	WT	19.5	1.46562
704	WT	20	1.47575
705	WT	20.5	1.47362
706	WT	21	1.4725
707	WT	21.5	1.47125
708	WT	22	1.47388
709	WT	22.5	1.47025
710	WT	23	1.46962
711	WT	23.5	1.46825
712	WT	24	1.47313
713	WT	24.5	1.477
714	WT	25	1.47612
715	WT	0	0.025875
716	WT	0.5	0.029
717	WT	1	0.033875
718	WT	1.5	0.038875
719	WT	2	0.046625
720	WT	2.5	0.057125
721	WT	3	0.072375
722	WT	3.5	0.09025
723	WT	4	0.113375
724	WT	4.5	0.14325
725	WT	5	0.17725
726	WT	5.5	0.215625
727	WT	6	0.2655
728	WT	6.5	0.33725
729	WT	7	0.416625
730	WT	7.5	0.50125
731	WT	8	0.58725
732	WT	8.5	0.679625
733	WT	9	0.769375
734	WT	9.5	0.85575
735	WT	10	0.93925
736	WT	10.5	1.00663
737	WT	11	1.07088
738	WT	11.5	1.1275
739	WT	12	1.18512
740	WT	12.5	1.23762
741	WT	13	1.28812
742	WT	13.5	1.33413
743	WT	14	1.36613
744	WT	14.5	1.404
745	WT	15	1.435
746	WT	15.5	1.43475
747	WT	16	1.459
748	WT	16.5	1.45063
749	WT	17	1.45675
750	WT	17.5	1.46
751	WT	18	1.4595
752	WT	18.5	1.45962
753	WT	19	1.469
754	WT	19.5	1.46663
755	WT	20	1.46425
756	WT	20.5	1.46663
757	WT	21	1.463
758	WT	21.5	1.46275
759	WT	22	1.45788
760	WT	22.5	1.46375
761	WT	23	1.46562
762	WT	23.5	1.46725
763	WT	24	1.47012
764	WT	24.5	1.469
765	WT	25	1.47412
766	WT	0	0.027875
767	WT	0.5	0.0325
768	WT	1	0.036875
769	WT	1.5	0.041875
770	WT	2	0.050125
771	WT	2.5	0.061625
772	WT	3	0.075875
773	WT	3.5	0.09575
774	WT	4	0.118875
775	WT	4.5	0.14875
776	WT	5	0.18375
777	WT	5.5	0.222625
778	WT	6	0.2725
779	WT	6.5	0.34375
780	WT	7	0.425125
781	WT	7.5	0.50925
782	WT	8	0.59225
783	WT	8.5	0.685625
784	WT	9	0.774875
785	WT	9.5	0.86125
786	WT	10	0.94375
787	WT	10.5	1.00863
788	WT	11	1.07488
789	WT	11.5	1.1315
790	WT	12	1.18762
791	WT	12.5	1.24162
792	WT	13	1.29713
793	WT	13.5	1.34363
794	WT	14	1.38813
795	WT	14.5	1.4245
796	WT	15	1.4515
797	WT	15.5	1.46575
798	WT	16	1.478
799	WT	16.5	1.47762
800	WT	17	1.47775
801	WT	17.5	1.482
802	WT	18	1.4855
803	WT	18.5	1.48113
804	WT	19	1.485
805	WT	19.5	1.48562
806	WT	20	1.48775
807	WT	20.5	1.49313
808	WT	21	1.4905
809	WT	21.5	1.49275
810	WT	22	1.48537
811	WT	22.5	1.48075
812	WT	23	1.47913
813	WT	23.5	1.48525
814	WT	24	1.48063
815	WT	24.5	1.4845
816	WT	25	1.48562
817	pmr1	0	0.0336667
818	pmr1	0.5	0.035
819	pmr1	1	0.0403333
820	pmr1	1.5	0.0471667
821	pmr1	2	0.0545
822	pmr1	2.5	0.0645
823	pmr1	3	0.0758333
824	pmr1	3.5	0.0906667
825	pmr1	4	0.110667
826	pmr1	4.5	0.133667
827	pmr1	5	0.163667
828	pmr1	5.5	0.1965
829	pmr1	6	0.2375
830	pmr1	6.5	0.280333
831	pmr1	7	0.333
832	pmr1	7.5	0.389667
833	pmr1	8	0.4535
834	pmr1	8.5	0.525833
835	pmr1	9	0.597333
836	pmr1	9.5	0.671667
837	pmr1	10	0.747667
838	pmr1	10.5	0.821333
839	pmr1	11	0.889333
840	pmr1	11.5	0.954
841	pmr1	12	1.01617
842	pmr1	12.5	1.07433
843	pmr1	13	1.1285
844	pmr1	13.5	1.17667
845	pmr1	14	1.21967
846	pmr1	14.5	1.259
847	pmr1	15	1.2925
848	pmr1	15.5	1.32317
849	pmr1	16	1.34933
850	pmr1	16.5	1.37233
851	pmr1	17	1.38533
852	pmr1	17.5	1.3935
853	pmr1	18	1.396
854	pmr1	18.5	1.40083
855	pmr1	19	1.402
856	pmr1	19.5	1.39833
857	pmr1	20	1.40367
858	pmr1	20.5	1.40333
859	pmr1	21	1.40383
860	pmr1	21.5	1.41017
861	pmr1	22	1.41083
862	pmr1	22.5	1.41
863	pmr1	23	1.41383
864	pmr1	23.5	1.41567
865	pmr1	24	1.41667
866	pmr1	24.5	1.41567
867	pmr1	25	1.41817
868	pmr1	0	0.0356667
869	pmr1	0.5	0.0345
870	pmr1	1	0.0403333
871	pmr1	1.5	0.0466667
872	pmr1	2	0.0535
873	pmr1	2.5	0.062
874	pmr1	3	0.0733333
875	pmr1	3.5	0.0876667
876	pmr1	4	0.107167
877	pmr1	4.5	0.131167
878	pmr1	5	0.160667
879	pmr1	5.5	0.1935
880	pmr1	6	0.232
881	pmr1	6.5	0.273333
882	pmr1	7	0.324
883	pmr1	7.5	0.381667
884	pmr1	8	0.443
885	pmr1	8.5	0.512833
886	pmr1	9	0.583833
887	pmr1	9.5	0.660667
888	pmr1	10	0.735667
889	pmr1	10.5	0.809833
890	pmr1	11	0.879333
891	pmr1	11.5	0.9475
892	pmr1	12	1.01117
893	pmr1	12.5	1.06883
894	pmr1	13	1.1255
895	pmr1	13.5	1.17717
896	pmr1	14	1.22067
897	pmr1	14.5	1.2615
898	pmr1	15	1.296
899	pmr1	15.5	1.32667
900	pmr1	16	1.35533
901	pmr1	16.5	1.37833
902	pmr1	17	1.39433
903	pmr1	17.5	1.403
904	pmr1	18	1.409
905	pmr1	18.5	1.41233
906	pmr1	19	1.4155
907	pmr1	19.5	1.41333
908	pmr1	20	1.41617
909	pmr1	20.5	1.41433
910	pmr1	21	1.41333
911	pmr1	21.5	1.41867
912	pmr1	22	1.41833
913	pmr1	22.5	1.419
914	pmr1	23	1.41983
915	pmr1	23.5	1.42167
916	pmr1	24	1.42417
917	pmr1	24.5	1.42467
918	pmr1	25	1.42567
919	pmr1	0	0.0351667
920	pmr1	0.5	0.0365
921	pmr1	1	0.0418333
922	pmr1	1.5	0.0481667
923	pmr1	2	0.0555
924	pmr1	2.5	0.065
925	pmr1	3	0.0763333
926	pmr1	3.5	0.0916667
927	pmr1	4	0.111667
928	pmr1	4.5	0.136167
929	pmr1	5	0.166667
930	pmr1	5.5	0.199
931	pmr1	6	0.2385
932	pmr1	6.5	0.280833
933	pmr1	7	0.3315
934	pmr1	7.5	0.388667
935	pmr1	8	0.452
936	pmr1	8.5	0.524833
937	pmr1	9	0.595333
938	pmr1	9.5	0.671667
939	pmr1	10	0.746667
940	pmr1	10.5	0.819333
941	pmr1	11	0.887333
942	pmr1	11.5	0.956
943	pmr1	12	1.01867
944	pmr1	12.5	1.06783
945	pmr1	13	1.13
946	pmr1	13.5	1.18017
947	pmr1	14	1.16817
948	pmr1	14.5	1.0645
949	pmr1	15	1.1435
950	pmr1	15.5	1.20217
951	pmr1	16	1.26833
952	pmr1	16.5	1.31133
953	pmr1	17	1.34883
954	pmr1	17.5	1.3795
955	pmr1	18	1.393
956	pmr1	18.5	1.39733
957	pmr1	19	1.402
958	pmr1	19.5	1.41183
959	pmr1	20	1.40817
960	pmr1	20.5	1.40883
961	pmr1	21	1.41483
962	pmr1	21.5	1.41517
963	pmr1	22	1.41733
964	pmr1	22.5	1.4165
965	pmr1	23	1.41833
966	pmr1	23.5	1.42167
967	pmr1	24	1.42167
968	pmr1	24.5	1.42317
969	pmr1	25	1.42267
970	pmr1	0	0.0321667
971	pmr1	0.5	0.0335
972	pmr1	1	0.0383333
973	pmr1	1.5	0.0441667
974	pmr1	2	0.0515
975	pmr1	2.5	0.0605
976	pmr1	3	0.0713333
977	pmr1	3.5	0.0866667
978	pmr1	4	0.105167
979	pmr1	4.5	0.128667
980	pmr1	5	0.157167
981	pmr1	5.5	0.1895
982	pmr1	6	0.227
983	pmr1	6.5	0.268333
984	pmr1	7	0.318
985	pmr1	7.5	0.373167
986	pmr1	8	0.434
987	pmr1	8.5	0.505333
988	pmr1	9	0.575833
989	pmr1	9.5	0.651167
990	pmr1	10	0.726667
991	pmr1	10.5	0.799333
992	pmr1	11	0.869333
993	pmr1	11.5	0.9375
994	pmr1	12	0.999667
995	pmr1	12.5	1.05983
996	pmr1	13	1.114
997	pmr1	13.5	1.16417
998	pmr1	14	1.20867
999	pmr1	14.5	1.248
1000	pmr1	15	1.283
1001	pmr1	15.5	1.31517
1002	pmr1	16	1.34383
1003	pmr1	16.5	1.36733
1004	pmr1	17	1.38683
1005	pmr1	17.5	1.3955
1006	pmr1	18	1.4025
1007	pmr1	18.5	1.40533
1008	pmr1	19	1.4065
1009	pmr1	19.5	1.40583
1010	pmr1	20	1.40867
1011	pmr1	20.5	1.40733
1012	pmr1	21	1.40733
1013	pmr1	21.5	1.41167
1014	pmr1	22	1.41083
1015	pmr1	22.5	1.4135
1016	pmr1	23	1.41533
1017	pmr1	23.5	1.41617
1018	pmr1	24	1.41667
1019	pmr1	24.5	1.41817
1020	pmr1	25	1.41817
1021	pmr1	0	0.0306667
1022	pmr1	0.5	0.031
1023	pmr1	1	0.0363333
1024	pmr1	1.5	0.0416667
1025	pmr1	2	0.049
1026	pmr1	2.5	0.0565
1027	pmr1	3	0.0663333
1028	pmr1	3.5	0.0791667
1029	pmr1	4	0.0956667
1030	pmr1	4.5	0.117667
1031	pmr1	5	0.145667
1032	pmr1	5.5	0.1755
1033	pmr1	6	0.212
1034	pmr1	6.5	0.251333
1035	pmr1	7	0.299
1036	pmr1	7.5	0.351667
1037	pmr1	8	0.4085
1038	pmr1	8.5	0.476833
1039	pmr1	9	0.543333
1040	pmr1	9.5	0.619667
1041	pmr1	10	0.692667
1042	pmr1	10.5	0.768833
1043	pmr1	11	0.840333
1044	pmr1	11.5	0.91
1045	pmr1	12	0.975167
1046	pmr1	12.5	1.03383
1047	pmr1	13	1.0945
1048	pmr1	13.5	1.14317
1049	pmr1	14	1.19017
1050	pmr1	14.5	1.234
1051	pmr1	15	1.27
1052	pmr1	15.5	1.30317
1053	pmr1	16	1.33033
1054	pmr1	16.5	1.35533
1055	pmr1	17	1.37233
1056	pmr1	17.5	1.384
1057	pmr1	18	1.3925
1058	pmr1	18.5	1.39433
1059	pmr1	19	1.3955
1060	pmr1	19.5	1.39433
1061	pmr1	20	1.40017
1062	pmr1	20.5	1.39933
1063	pmr1	21	1.39833
1064	pmr1	21.5	1.40517
1065	pmr1	22	1.40533
1066	pmr1	22.5	1.4065
1067	pmr1	23	1.40783
1068	pmr1	23.5	1.41117
1069	pmr1	24	1.41217
1070	pmr1	24.5	1.41167
1071	pmr1	25	1.41467
1072	pmr1	0	0.0306667
1073	pmr1	0.5	0.031
1074	pmr1	1	0.0353333
1075	pmr1	1.5	0.0416667
1076	pmr1	2	0.0475
1077	pmr1	2.5	0.0555
1078	pmr1	3	0.0658333
1079	pmr1	3.5	0.0776667
1080	pmr1	4	0.0946667
1081	pmr1	4.5	0.117167
1082	pmr1	5	0.145167
1083	pmr1	5.5	0.1765
1084	pmr1	6	0.2135
1085	pmr1	6.5	0.253333
1086	pmr1	7	0.2995
1087	pmr1	7.5	0.354167
1088	pmr1	8	0.413
1089	pmr1	8.5	0.482333
1090	pmr1	9	0.550833
1091	pmr1	9.5	0.626667
1092	pmr1	10	0.700167
1093	pmr1	10.5	0.773333
1094	pmr1	11	0.842833
1095	pmr1	11.5	0.9145
1096	pmr1	12	0.978167
1097	pmr1	12.5	1.03733
1098	pmr1	13	1.097
1099	pmr1	13.5	1.14567
1100	pmr1	14	1.19117
1101	pmr1	14.5	1.2335
1102	pmr1	15	1.269
1103	pmr1	15.5	1.30167
1104	pmr1	16	1.33083
1105	pmr1	16.5	1.35583
1106	pmr1	17	1.37333
1107	pmr1	17.5	1.3835
1108	pmr1	18	1.3905
1109	pmr1	18.5	1.39483
1110	pmr1	19	1.397
1111	pmr1	19.5	1.39433
1112	pmr1	20	1.39817
1113	pmr1	20.5	1.39733
1114	pmr1	21	1.39783
1115	pmr1	21.5	1.40117
1116	pmr1	22	1.40133
1117	pmr1	22.5	1.404
1118	pmr1	23	1.40583
1119	pmr1	23.5	1.40817
1120	pmr1	24	1.40817
1121	pmr1	24.5	1.41017
1122	pmr1	25	1.41117
1123	pmr1	0	0.0326667
1124	pmr1	0.5	0.035
1125	pmr1	1	0.0408333
1126	pmr1	1.5	0.0471667
1127	pmr1	2	0.054
1128	pmr1	2.5	0.063
1129	pmr1	3	0.0743333
1130	pmr1	3.5	0.0896667
1131	pmr1	4	0.108167
1132	pmr1	4.5	0.134667
1133	pmr1	5	0.165667
1134	pmr1	5.5	0.1985
1135	pmr1	6	0.238
1136	pmr1	6.5	0.280833
1137	pmr1	7	0.331
1138	pmr1	7.5	0.388167
1139	pmr1	8	0.4515
1140	pmr1	8.5	0.523333
1141	pmr1	9	0.593833
1142	pmr1	9.5	0.670667
1143	pmr1	10	0.745167
1144	pmr1	10.5	0.818333
1145	pmr1	11	0.885833
1146	pmr1	11.5	0.954
1147	pmr1	12	1.01767
1148	pmr1	12.5	1.07433
1149	pmr1	13	1.1285
1150	pmr1	13.5	1.17817
1151	pmr1	14	1.22017
1152	pmr1	14.5	1.2605
1153	pmr1	15	1.2945
1154	pmr1	15.5	1.32617
1155	pmr1	16	1.35483
1156	pmr1	16.5	1.37833
1157	pmr1	17	1.39183
1158	pmr1	17.5	1.4
1159	pmr1	18	1.4055
1160	pmr1	18.5	1.40933
1161	pmr1	19	1.411
1162	pmr1	19.5	1.40983
1163	pmr1	20	1.41267
1164	pmr1	20.5	1.41483
1165	pmr1	21	1.41283
1166	pmr1	21.5	1.41767
1167	pmr1	22	1.41783
1168	pmr1	22.5	1.42
1169	pmr1	23	1.42183
1170	pmr1	23.5	1.42367
1171	pmr1	24	1.42367
1172	pmr1	24.5	1.42467
1173	pmr1	25	1.42717
1174	pmr1	0	0.051125
1175	pmr1	0.5	0.0539375
1176	pmr1	1	0.0615625
1177	pmr1	1.5	0.0695
1178	pmr1	2	0.0800625
1179	pmr1	2.5	0.0891875
1180	pmr1	3	0.104875
1181	pmr1	3.5	0.122625
1182	pmr1	4	0.144
1183	pmr1	4.5	0.170875
1184	pmr1	5	0.200937
1185	pmr1	5.5	0.239437
1186	pmr1	6	0.276938
1187	pmr1	6.5	0.318437
1188	pmr1	7	0.368375
1189	pmr1	7.5	0.419938
1190	pmr1	8	0.477063
1191	pmr1	8.5	0.537
1192	pmr1	9	0.594437
1193	pmr1	9.5	0.659
1194	pmr1	10	0.73
1195	pmr1	10.5	0.789375
1196	pmr1	11	0.855062
1197	pmr1	11.5	0.912125
1198	pmr1	12	0.965063
1199	pmr1	12.5	1.01331
1200	pmr1	13	1.05587
1201	pmr1	13.5	1.10288
1202	pmr1	14	1.14488
1203	pmr1	14.5	1.18194
1204	pmr1	15	1.21237
1205	pmr1	15.5	1.2505
1206	pmr1	16	1.28494
1207	pmr1	16.5	1.31444
1208	pmr1	17	1.33544
1209	pmr1	17.5	1.3555
1210	pmr1	18	1.36881
1211	pmr1	18.5	1.37944
1212	pmr1	19	1.37956
1213	pmr1	19.5	1.37944
1214	pmr1	20	1.3865
1215	pmr1	20.5	1.38488
1216	pmr1	21	1.38531
1217	pmr1	21.5	1.38525
1218	pmr1	22	1.38644
1219	pmr1	22.5	1.38481
1220	pmr1	23	1.387
1221	pmr1	23.5	1.38475
1222	pmr1	24	1.38694
1223	pmr1	24.5	1.38763
1224	pmr1	25	1.3865
1225	pmr1	0	0.043625
1226	pmr1	0.5	0.0474375
1227	pmr1	1	0.0550625
1228	pmr1	1.5	0.0625
1229	pmr1	2	0.0725625
1230	pmr1	2.5	0.0836875
1231	pmr1	3	0.096375
1232	pmr1	3.5	0.113125
1233	pmr1	4	0.1335
1234	pmr1	4.5	0.158375
1235	pmr1	5	0.186438
1236	pmr1	5.5	0.221438
1237	pmr1	6	0.256437
1238	pmr1	6.5	0.295438
1239	pmr1	7	0.341375
1240	pmr1	7.5	0.390937
1241	pmr1	8	0.446562
1242	pmr1	8.5	0.5065
1243	pmr1	9	0.561937
1244	pmr1	9.5	0.6265
1245	pmr1	10	0.6955
1246	pmr1	10.5	0.756375
1247	pmr1	11	0.820562
1248	pmr1	11.5	0.876125
1249	pmr1	12	0.931063
1250	pmr1	12.5	0.977313
1251	pmr1	13	1.01937
1252	pmr1	13.5	1.06787
1253	pmr1	14	1.10587
1254	pmr1	14.5	1.14344
1255	pmr1	15	1.17287
1256	pmr1	15.5	1.209
1257	pmr1	16	1.24144
1258	pmr1	16.5	1.27094
1259	pmr1	17	1.29494
1260	pmr1	17.5	1.317
1261	pmr1	18	1.33781
1262	pmr1	18.5	1.34944
1263	pmr1	19	1.34856
1264	pmr1	19.5	1.35244
1265	pmr1	20	1.3595
1266	pmr1	20.5	1.35938
1267	pmr1	21	1.35931
1268	pmr1	21.5	1.36025
1269	pmr1	22	1.35894
1270	pmr1	22.5	1.35881
1271	pmr1	23	1.3605
1272	pmr1	23.5	1.36025
1273	pmr1	24	1.35944
1274	pmr1	24.5	1.35963
1275	pmr1	25	1.36
1276	pmr1	0	0.042625
1277	pmr1	0.5	0.0474375
1278	pmr1	1	0.0550625
1279	pmr1	1.5	0.0635
1280	pmr1	2	0.0730625
1281	pmr1	2.5	0.0841875
1282	pmr1	3	0.097375
1283	pmr1	3.5	0.114125
1284	pmr1	4	0.1345
1285	pmr1	4.5	0.159375
1286	pmr1	5	0.187438
1287	pmr1	5.5	0.222938
1288	pmr1	6	0.258937
1289	pmr1	6.5	0.298438
1290	pmr1	7	0.344875
1291	pmr1	7.5	0.395437
1292	pmr1	8	0.450562
1293	pmr1	8.5	0.509
1294	pmr1	9	0.565438
1295	pmr1	9.5	0.6295
1296	pmr1	10	0.697
1297	pmr1	10.5	0.757875
1298	pmr1	11	0.821562
1299	pmr1	11.5	0.877625
1300	pmr1	12	0.932063
1301	pmr1	12.5	0.978313
1302	pmr1	13	1.02137
1303	pmr1	13.5	1.06888
1304	pmr1	14	1.10938
1305	pmr1	14.5	1.14744
1306	pmr1	15	1.17887
1307	pmr1	15.5	1.216
1308	pmr1	16	1.24894
1309	pmr1	16.5	1.27994
1310	pmr1	17	1.30144
1311	pmr1	17.5	1.3215
1312	pmr1	18	1.33681
1313	pmr1	18.5	1.34644
1314	pmr1	19	1.34506
1315	pmr1	19.5	1.34594
1316	pmr1	20	1.3535
1317	pmr1	20.5	1.35187
1318	pmr1	21	1.35181
1319	pmr1	21.5	1.35125
1320	pmr1	22	1.35194
1321	pmr1	22.5	1.34981
1322	pmr1	23	1.3515
1323	pmr1	23.5	1.35025
1324	pmr1	24	1.35094
1325	pmr1	24.5	1.35213
1326	pmr1	25	1.352
1327	pmr1	0	0.045625
1328	pmr1	0.5	0.0489375
1329	pmr1	1	0.0570625
1330	pmr1	1.5	0.0655
1331	pmr1	2	0.0760625
1332	pmr1	2.5	0.0886875
1333	pmr1	3	0.102375
1334	pmr1	3.5	0.120125
1335	pmr1	4	0.142
1336	pmr1	4.5	0.167375
1337	pmr1	5	0.197437
1338	pmr1	5.5	0.233437
1339	pmr1	6	0.270437
1340	pmr1	6.5	0.310437
1341	pmr1	7	0.358875
1342	pmr1	7.5	0.409938
1343	pmr1	8	0.465562
1344	pmr1	8.5	0.5255
1345	pmr1	9	0.585438
1346	pmr1	9.5	0.649
1347	pmr1	10	0.7165
1348	pmr1	10.5	0.776875
1349	pmr1	11	0.839562
1350	pmr1	11.5	0.896625
1351	pmr1	12	0.949063
1352	pmr1	12.5	0.997313
1353	pmr1	13	1.04188
1354	pmr1	13.5	1.08587
1355	pmr1	14	1.12637
1356	pmr1	14.5	1.16294
1357	pmr1	15	1.19388
1358	pmr1	15.5	1.2295
1359	pmr1	16	1.26194
1360	pmr1	16.5	1.29244
1361	pmr1	17	1.31544
1362	pmr1	17.5	1.338
1363	pmr1	18	1.35531
1364	pmr1	18.5	1.36394
1365	pmr1	19	1.36806
1366	pmr1	19.5	1.36994
1367	pmr1	20	1.374
1368	pmr1	20.5	1.37437
1369	pmr1	21	1.37431
1370	pmr1	21.5	1.37175
1371	pmr1	22	1.37444
1372	pmr1	22.5	1.37481
1373	pmr1	23	1.376
1374	pmr1	23.5	1.37325
1375	pmr1	24	1.37344
1376	pmr1	24.5	1.37462
1377	pmr1	25	1.3745
1378	pmr1	0	0.04325
1379	pmr1	0.5	0.048
1380	pmr1	1	0.0535
1381	pmr1	1.5	0.0605
1382	pmr1	2	0.06925
1383	pmr1	2.5	0.079
1384	pmr1	3	0.09125
1385	pmr1	3.5	0.10675
1386	pmr1	4	0.12625
1387	pmr1	4.5	0.15025
1388	pmr1	5	0.18
1389	pmr1	5.5	0.21375
1390	pmr1	6	0.25375
1391	pmr1	6.5	0.29675
1392	pmr1	7	0.34475
1393	pmr1	7.5	0.39875
1394	pmr1	8	0.46025
1395	pmr1	8.5	0.52425
1396	pmr1	9	0.59025
1397	pmr1	9.5	0.6585
1398	pmr1	10	0.7305
1399	pmr1	10.5	0.796
1400	pmr1	11	0.863
1401	pmr1	11.5	0.9225
1402	pmr1	12	0.98325
1403	pmr1	12.5	1.0375
1404	pmr1	13	1.089
1405	pmr1	13.5	1.138
1406	pmr1	14	1.18525
1407	pmr1	14.5	1.22725
1408	pmr1	15	1.2605
1409	pmr1	15.5	1.29575
1410	pmr1	16	1.32575
1411	pmr1	16.5	1.35075
1412	pmr1	17	1.3695
1413	pmr1	17.5	1.386
1414	pmr1	18	1.3985
1415	pmr1	18.5	1.40575
1416	pmr1	19	1.407
1417	pmr1	19.5	1.411
1418	pmr1	20	1.413
1419	pmr1	20.5	1.41525
1420	pmr1	21	1.41625
1421	pmr1	21.5	1.416
1422	pmr1	22	1.41825
1423	pmr1	22.5	1.41875
1424	pmr1	23	1.41925
1425	pmr1	23.5	1.42025
1426	pmr1	24	1.42
1427	pmr1	24.5	1.42025
1428	pmr1	25	1.421
1429	pmr1	0	0.04675
1430	pmr1	0.5	0.05
1431	pmr1	1	0.057
1432	pmr1	1.5	0.0625
1433	pmr1	2	0.07125
1434	pmr1	2.5	0.08
1435	pmr1	3	0.09275
1436	pmr1	3.5	0.10725
1437	pmr1	4	0.12625
1438	pmr1	4.5	0.14975
1439	pmr1	5	0.177
1440	pmr1	5.5	0.20975
1441	pmr1	6	0.24525
1442	pmr1	6.5	0.28675
1443	pmr1	7	0.33425
1444	pmr1	7.5	0.38625
1445	pmr1	8	0.44375
1446	pmr1	8.5	0.50775
1447	pmr1	9	0.57125
1448	pmr1	9.5	0.641
1449	pmr1	10	0.715
1450	pmr1	10.5	0.7805
1451	pmr1	11	0.8505
1452	pmr1	11.5	0.912
1453	pmr1	12	0.97175
1454	pmr1	12.5	1.028
1455	pmr1	13	1.0765
1456	pmr1	13.5	1.1295
1457	pmr1	14	1.17725
1458	pmr1	14.5	1.22125
1459	pmr1	15	1.2545
1460	pmr1	15.5	1.29225
1461	pmr1	16	1.31875
1462	pmr1	16.5	1.34675
1463	pmr1	17	1.367
1464	pmr1	17.5	1.3865
1465	pmr1	18	1.3985
1466	pmr1	18.5	1.40575
1467	pmr1	19	1.409
1468	pmr1	19.5	1.413
1469	pmr1	20	1.4175
1470	pmr1	20.5	1.41825
1471	pmr1	21	1.41875
1472	pmr1	21.5	1.4195
1473	pmr1	22	1.42375
1474	pmr1	22.5	1.42075
1475	pmr1	23	1.42275
1476	pmr1	23.5	1.42675
1477	pmr1	24	1.4255
1478	pmr1	24.5	1.42325
1479	pmr1	25	1.424
1480	pmr1	0	0.04675
1481	pmr1	0.5	0.049
1482	pmr1	1	0.0545
1483	pmr1	1.5	0.061
1484	pmr1	2	0.06925
1485	pmr1	2.5	0.078
1486	pmr1	3	0.08975
1487	pmr1	3.5	0.10475
1488	pmr1	4	0.12225
1489	pmr1	4.5	0.14525
1490	pmr1	5	0.173
1491	pmr1	5.5	0.20375
1492	pmr1	6	0.23975
1493	pmr1	6.5	0.27975
1494	pmr1	7	0.32525
1495	pmr1	7.5	0.37625
1496	pmr1	8	0.43425
1497	pmr1	8.5	0.49625
1498	pmr1	9	0.56125
1499	pmr1	9.5	0.6305
1500	pmr1	10	0.7025
1501	pmr1	10.5	0.769
1502	pmr1	11	0.8395
1503	pmr1	11.5	0.9005
1504	pmr1	12	0.96125
1505	pmr1	12.5	1.0175
1506	pmr1	13	1.0675
1507	pmr1	13.5	1.121
1508	pmr1	14	1.16975
1509	pmr1	14.5	1.21425
1510	pmr1	15	1.248
1511	pmr1	15.5	1.28475
1512	pmr1	16	1.31525
1513	pmr1	16.5	1.33975
1514	pmr1	17	1.3635
1515	pmr1	17.5	1.3815
1516	pmr1	18	1.395
1517	pmr1	18.5	1.40575
1518	pmr1	19	1.4065
1519	pmr1	19.5	1.4105
1520	pmr1	20	1.4155
1521	pmr1	20.5	1.41675
1522	pmr1	21	1.41825
1523	pmr1	21.5	1.417
1524	pmr1	22	1.42025
1525	pmr1	22.5	1.41975
1526	pmr1	23	1.42175
1527	pmr1	23.5	1.42325
1528	pmr1	24	1.4225
1529	pmr1	24.5	1.42325
1530	pmr1	25	1.4225
1531	pmr1	0	0.04375
1532	pmr1	0.5	0.0505
1533	pmr1	1	0.0575
1534	pmr1	1.5	0.0645
1535	pmr1	2	0.07375
1536	pmr1	2.5	0.085
1537	pmr1	3	0.09825
1538	pmr1	3.5	0.11425
1539	pmr1	4	0.13775
1540	pmr1	4.5	0.16125
1541	pmr1	5	0.1945
1542	pmr1	5.5	0.22975
1543	pmr1	6	0.27175
1544	pmr1	6.5	0.31675
1545	pmr1	7	0.36775
1546	pmr1	7.5	0.42475
1547	pmr1	8	0.48775
1548	pmr1	8.5	0.55475
1549	pmr1	9	0.62325
1550	pmr1	9.5	0.6935
1551	pmr1	10	0.763
1552	pmr1	10.5	0.8295
1553	pmr1	11	0.8935
1554	pmr1	11.5	0.952
1555	pmr1	12	1.00475
1556	pmr1	12.5	1.056
1557	pmr1	13	1.094
1558	pmr1	13.5	1.136
1559	pmr1	14	1.18425
1560	pmr1	14.5	1.22475
1561	pmr1	15	1.2525
1562	pmr1	15.5	1.29775
1563	pmr1	16	1.32175
1564	pmr1	16.5	1.34325
1565	pmr1	17	1.357
1566	pmr1	17.5	1.3675
1567	pmr1	18	1.381
1568	pmr1	18.5	1.38475
1569	pmr1	19	1.3825
1570	pmr1	19.5	1.3855
1571	pmr1	20	1.391
1572	pmr1	20.5	1.39325
1573	pmr1	21	1.39275
1574	pmr1	21.5	1.393
1575	pmr1	22	1.39525
1576	pmr1	22.5	1.39475
1577	pmr1	23	1.39775
1578	pmr1	23.5	1.39725
1579	pmr1	24	1.397
1580	pmr1	24.5	1.39825
1581	pmr1	25	1.397
1582	pmr1	0	0.027375
1583	pmr1	0.5	0.031
1584	pmr1	1	0.035375
1585	pmr1	1.5	0.040875
1586	pmr1	2	0.046125
1587	pmr1	2.5	0.054625
1588	pmr1	3	0.064375
1589	pmr1	3.5	0.07575
1590	pmr1	4	0.090875
1591	pmr1	4.5	0.11175
1592	pmr1	5	0.13525
1593	pmr1	5.5	0.168625
1594	pmr1	6	0.2045
1595	pmr1	6.5	0.25125
1596	pmr1	7	0.297125
1597	pmr1	7.5	0.34575
1598	pmr1	8	0.40125
1599	pmr1	8.5	0.464625
1600	pmr1	9	0.529875
1601	pmr1	9.5	0.59925
1602	pmr1	10	0.67475
1603	pmr1	10.5	0.738625
1604	pmr1	11	0.809375
1605	pmr1	11.5	0.8725
1606	pmr1	12	0.938125
1607	pmr1	12.5	0.991625
1608	pmr1	13	1.04963
1609	pmr1	13.5	1.10013
1610	pmr1	14	1.15063
1611	pmr1	14.5	1.1915
1612	pmr1	15	1.228
1613	pmr1	15.5	1.24225
1614	pmr1	16	1.272
1615	pmr1	16.5	1.29262
1616	pmr1	17	1.33175
1617	pmr1	17.5	1.3115
1618	pmr1	18	1.342
1619	pmr1	18.5	1.33912
1620	pmr1	19	1.348
1621	pmr1	19.5	1.35462
1622	pmr1	20	1.33275
1623	pmr1	20.5	1.28563
1624	pmr1	21	1.3105
1625	pmr1	21.5	1.28575
1626	pmr1	22	1.25487
1627	pmr1	22.5	1.28575
1628	pmr1	23	1.28363
1629	pmr1	23.5	1.24825
1630	pmr1	24	1.22812
1631	pmr1	24.5	1.235
1632	pmr1	25	1.22663
1633	pmr1	0	0.026375
1634	pmr1	0.5	0.029
1635	pmr1	1	0.033375
1636	pmr1	1.5	0.038375
1637	pmr1	2	0.044125
1638	pmr1	2.5	0.051125
1639	pmr1	3	0.060875
1640	pmr1	3.5	0.07125
1641	pmr1	4	0.084875
1642	pmr1	4.5	0.10475
1643	pmr1	5	0.12675
1644	pmr1	5.5	0.156125
1645	pmr1	6	0.191
1646	pmr1	6.5	0.23625
1647	pmr1	7	0.280625
1648	pmr1	7.5	0.32875
1649	pmr1	8	0.38075
1650	pmr1	8.5	0.444125
1651	pmr1	9	0.507375
1652	pmr1	9.5	0.57675
1653	pmr1	10	0.64875
1654	pmr1	10.5	0.716625
1655	pmr1	11	0.786875
1656	pmr1	11.5	0.8475
1657	pmr1	12	0.907625
1658	pmr1	12.5	0.965125
1659	pmr1	13	1.02612
1660	pmr1	13.5	1.07563
1661	pmr1	14	1.12512
1662	pmr1	14.5	1.1675
1663	pmr1	15	1.204
1664	pmr1	15.5	1.25075
1665	pmr1	16	1.281
1666	pmr1	16.5	1.32012
1667	pmr1	17	1.34075
1668	pmr1	17.5	1.3615
1669	pmr1	18	1.366
1670	pmr1	18.5	1.37862
1671	pmr1	19	1.386
1672	pmr1	19.5	1.38112
1673	pmr1	20	1.38875
1674	pmr1	20.5	1.39463
1675	pmr1	21	1.3925
1676	pmr1	21.5	1.38875
1677	pmr1	22	1.38688
1678	pmr1	22.5	1.38575
1679	pmr1	23	1.38363
1680	pmr1	23.5	1.39625
1681	pmr1	24	1.38613
1682	pmr1	24.5	1.393
1683	pmr1	25	1.39312
1684	pmr1	0	0.033875
1685	pmr1	0.5	0.0355
1686	pmr1	1	0.040375
1687	pmr1	1.5	0.045875
1688	pmr1	2	0.053125
1689	pmr1	2.5	0.061625
1690	pmr1	3	0.073375
1691	pmr1	3.5	0.08725
1692	pmr1	4	0.104375
1693	pmr1	4.5	0.12775
1694	pmr1	5	0.15625
1695	pmr1	5.5	0.194125
1696	pmr1	6	0.2355
1697	pmr1	6.5	0.28675
1698	pmr1	7	0.339125
1699	pmr1	7.5	0.39375
1700	pmr1	8	0.45375
1701	pmr1	8.5	0.523625
1702	pmr1	9	0.591875
1703	pmr1	9.5	0.66625
1704	pmr1	10	0.73875
1705	pmr1	10.5	0.805125
1706	pmr1	11	0.869875
1707	pmr1	11.5	0.93
1708	pmr1	12	0.987625
1709	pmr1	12.5	1.04513
1710	pmr1	13	1.10163
1711	pmr1	13.5	1.14663
1712	pmr1	14	1.18762
1713	pmr1	14.5	1.227
1714	pmr1	15	1.2635
1715	pmr1	15.5	1.29575
1716	pmr1	16	1.322
1717	pmr1	16.5	1.34563
1718	pmr1	17	1.36225
1719	pmr1	17.5	1.364
1720	pmr1	18	1.371
1721	pmr1	18.5	1.37363
1722	pmr1	19	1.371
1723	pmr1	19.5	1.37462
1724	pmr1	20	1.37275
1725	pmr1	20.5	1.36662
1726	pmr1	21	1.371
1727	pmr1	21.5	1.37525
1728	pmr1	22	1.37138
1729	pmr1	22.5	1.37525
1730	pmr1	23	1.37563
1731	pmr1	23.5	1.36525
1732	pmr1	24	1.37563
1733	pmr1	24.5	1.3655
1734	pmr1	25	1.37013
1735	pmr1	0	0.036875
1736	pmr1	0.5	0.0385
1737	pmr1	1	0.043375
1738	pmr1	1.5	0.049375
1739	pmr1	2	0.056625
1740	pmr1	2.5	0.066625
1741	pmr1	3	0.078375
1742	pmr1	3.5	0.09375
1743	pmr1	4	0.111875
1744	pmr1	4.5	0.13575
1745	pmr1	5	0.16675
1746	pmr1	5.5	0.206125
1747	pmr1	6	0.248
1748	pmr1	6.5	0.29875
1749	pmr1	7	0.352625
1750	pmr1	7.5	0.40725
1751	pmr1	8	0.46725
1752	pmr1	8.5	0.536125
1753	pmr1	9	0.605375
1754	pmr1	9.5	0.67925
1755	pmr1	10	0.75175
1756	pmr1	10.5	0.816125
1757	pmr1	11	0.879375
1758	pmr1	11.5	0.936
1759	pmr1	12	0.994625
1760	pmr1	12.5	1.04913
1761	pmr1	13	1.10163
1762	pmr1	13.5	1.14613
1763	pmr1	14	1.18213
1764	pmr1	14.5	1.22
1765	pmr1	15	1.2575
1766	pmr1	15.5	1.29075
1767	pmr1	16	1.3165
1768	pmr1	16.5	1.34163
1769	pmr1	17	1.35325
1770	pmr1	17.5	1.365
1771	pmr1	18	1.369
1772	pmr1	18.5	1.36862
1773	pmr1	19	1.3755
1774	pmr1	19.5	1.37213
1775	pmr1	20	1.37475
1776	pmr1	20.5	1.37662
1777	pmr1	21	1.3765
1778	pmr1	21.5	1.37575
1779	pmr1	22	1.37387
1780	pmr1	22.5	1.37225
1781	pmr1	23	1.36912
1782	pmr1	23.5	1.37625
1783	pmr1	24	1.37062
1784	pmr1	24.5	1.377
1785	pmr1	25	1.37512

## Sheet: D
	group	time_h	live_perc
1	WT	8	98.8
2	WT	8	98.6
3	WT	8	98.7
4	WT	8	98.8
5	WT	8	99.6
6	WT	8	99.7
7	WT	8	99.8
8	WT	8	99.6
9	pmr1	8	96.5
10	pmr1	8	95.5
11	pmr1	8	96.4
12	pmr1	8	96.6
13	pmr1	8	99.3
14	pmr1	8	99.2
15	pmr1	8	99.3
16	pmr1	8	99.4
17	WT	16	95.7
18	WT	16	96.4
19	WT	16	95.9
20	WT	16	98
21	WT	16	91.8
22	WT	16	93.8
23	WT	16	93.1
24	WT	16	94.9
25	WT	16	98.3
26	WT	16	94.4
27	WT	16	97
28	WT	16	97.7
29	pmr1	16	84.8
30	pmr1	16	84.8
31	pmr1	16	83.5
32	pmr1	16	84.8
33	pmr1	16	84.1
34	pmr1	16	84.2
35	pmr1	16	85.5
36	pmr1	16	87.3
37	pmr1	16	85.5
38	pmr1	16	85.6
39	pmr1	16	83
40	pmr1	16	85.1
41	WT	24	97.9
42	WT	24	97.6
43	WT	24	97.9
44	WT	24	97.9
45	WT	24	90.9
46	WT	24	93.1
47	WT	24	92.7
48	WT	24	93.3
49	WT	24	96.9
50	WT	24	95.9
51	WT	24	96.1
52	WT	24	96.5
53	pmr1	24	72.2
54	pmr1	24	70
55	pmr1	24	71.4
56	pmr1	24	69.4
57	pmr1	24	75.6
58	pmr1	24	76.3
59	pmr1	24	77.3
60	pmr1	24	71.5
61	pmr1	24	81.7
62	pmr1	24	80.4
63	pmr1	24	79.6
64	pmr1	24	81.6
65	WT	48	94
66	WT	48	90.7
67	WT	48	93.4
68	WT	48	91.5
69	WT	48	87.4
70	WT	48	88.7
71	WT	48	86.4
72	WT	48	86.6
73	WT	48	92.8
74	WT	48	88.5
75	WT	48	89.8
76	WT	48	87.1
77	pmr1	48	41.5
78	pmr1	48	30.6
79	pmr1	48	38.2
80	pmr1	48	36.8
81	pmr1	48	58.8
82	pmr1	48	58.7
83	pmr1	48	66.1
84	pmr1	48	61.1
85	pmr1	48	57.9
86	pmr1	48	55.7
87	pmr1	48	58.6
88	pmr1	48	60.7
89	WT	72	87.6
90	WT	72	82.8
91	WT	72	86.5
92	WT	72	82.8
93	WT	72	86.5
94	WT	72	82.4
95	WT	72	79.6
96	WT	72	77
97	WT	72	81.6
98	WT	72	69.8
99	WT	72	66.1
100	WT	72	61.7
101	pmr1	72	21.1
102	pmr1	72	12.5
103	pmr1	72	19.2
104	pmr1	72	19.1
105	pmr1	72	41
106	pmr1	72	43.6
107	pmr1	72	55.6
108	pmr1	72	54.1
109	pmr1	72	29
110	pmr1	72	25
111	pmr1	72	26.5
112	pmr1	72	32.5
113	WT	120	78.8
114	WT	120	71.2
115	WT	120	60.7
116	WT	120	40
117	WT	120	78.8
118	WT	120	61.9
119	WT	120	49.1
120	WT	120	32.7
121	pmr1	120	5.4
122	pmr1	120	14.1
123	pmr1	120	5.7
124	pmr1	120	22.9
125	pmr1	120	15.2
126	pmr1	120	15.8
127	pmr1	120	16.8
128	pmr1	120	22.3

## Sheet: E
	SGD	Protein.genes.secondaryIdentifier	Protein.symbol	Accession	Description	Score	Coverage	no_Proteins	no_Unique_Peptides	no_Peptides	no_PSMs	WT_1_ratio	WT_1_count	WT_1_var	pmr1_1_ratio	pmr1_1_count	pmr1_1_var	pmr1_2_ratio	pmr1_2_count	pmr1_2_var	WT_2_ratio	WT_2_count	WT_2_var	WT_3_ratio	WT_3_count	WT_3_var	WT_4_ratio	WT_4_count	WT_4_var	pmr1_3_ratio	pmr1_3_count	pmr1_3_var	Area	no_AAs	MW_kDa	calc_pI
1	S000000605	YCR012W	Pgk1p	P00560	Phosphoglycerate kinase OS=Saccharomyces cerevisiae (strain ATCC 204508 / S288c) OX=559292 GN=PGK1 PE=1 SV=2 - [PGK_YEAST]	1049.26	67.79	1	28	28	323	1.043	140	10.6	0.967	141	12.3	0.978	142	10.6	1.072	141	11.1	1.012	141	10.4	1.08	140	11.2	0.98	143	11.5	39900000000	416	44.7	7.61
2	S000006152	YPL231W	Fas2p	P19097	Fatty acid synthase subunit alpha OS=Saccharomyces cerevisiae (strain ATCC 204508 / S288c) OX=559292 GN=FAS2 PE=1 SV=2 - [FAS2_YEAST]	585.2	42.71	2	74	74	187	1.033	132	9.5	1.032	132	11.5	1.035	134	12.2	1.034	134	8.1	1.023	136	8	1.039	138	9.3	1.04	138	10.4	2200000000	1887	206.8	5.44
3	S000000036	YAL038W	Cdc19p	P00549	Pyruvate kinase 1 OS=Saccharomyces cerevisiae (strain ATCC 204508 / S288c) OX=559292 GN=CDC19 PE=1 SV=2 - [KPYK1_YEAST]	584.95	61.8	1	26	27	194	1.048	127	11.5	1.042	127	12.2	1.032	127	9	1.066	127	9	1.049	127	8.3	1.097	127	9.5	1.037	127	8.6	35400000000	500	54.5	7.68
4	S000005299	YNR016C	Acc1p	Q00955	Acetyl-CoA carboxylase OS=Saccharomyces cerevisiae (strain ATCC 204508 / S288c) OX=559292 GN=ACC1 PE=1 SV=2 - [ACAC_YEAST]	547.6	37.98	2	80	80	183	1.029	123	7.9	0.999	132	10.7	1.008	136	10.1	1.016	136	8.9	1.03	136	7.8	1.028	136	8.9	1.02	136	7.8	1270000000	2233	250.2	6.28
5	S000000893	YER091C	Met6p	P05694	5-methyltetrahydropteroyltriglutamate--homocysteine methyltransferase OS=Saccharomyces cerevisiae (strain ATCC 204508 / S288c) OX=559292 GN=MET6 PE=1 SV=4 - [METE_YEAST]	594.21	53.32	1	37	38	199	1.072	120	11	1.068	124	11.9	1.081	140	9.5	1.082	140	11.9	1.098	140	10.1	1.091	140	11.6	1.067	140	8.3	9170000000	767	85.8	6.47
6	S000002344	YDL185W	Vma1p	P17255	V-type proton ATPase catalytic subunit A OS=Saccharomyces cerevisiae (strain ATCC 204508 / S288c) OX=559292 GN=VMA1 PE=1 SV=3 - [VATA_YEAST]	385.18	46.41	1	49	49	135	1.048	114	8.9	1.012	114	8.9	0.978	114	11.1	1.038	114	9.1	1.043	116	6.3	1.02	116	11	1.006	116	9.8	2600000000	1071	118.6	6.16
7	S000001665	YKL182W	Fas1p	P07149	Fatty acid synthase subunit beta OS=Saccharomyces cerevisiae (strain ATCC 204508 / S288c) OX=559292 GN=FAS1 PE=1 SV=2 - [FAS1_YEAST]	503.94	32.86	1	59	59	161	1.02	110	8.8	1.036	112	10.6	1.028	114	10.2	1.037	114	7.7	1.028	114	5.5	1.057	117	8.5	1.056	117	8.4	2300000000	2051	228.5	5.92
8	S000001246	YHR203C	Rps4Bp	P0CX36	40S ribosomal protein S4-B OS=Saccharomyces cerevisiae (strain ATCC 204508 / S288c) OX=559292 GN=RPS4B PE=1 SV=1 - [RS4B_YEAST]	228.85	55.94	1	18	18	118	0.992	109	11.6	1.023	109	11.7	1.019	109	9.1	0.964	109	11.7	1.011	109	8.6	0.969	109	14.4	1.014	109	10.8	8840000000	261	29.4	10.08
9	S000005659	YOR133W	Eft1p	P32324	Elongation factor 2 OS=Saccharomyces cerevisiae (strain ATCC 204508 / S288c) OX=559292 GN=EFT1 PE=1 SV=1 - [EF2_YEAST]	568.68	47.39	2	34	34	179	1.006	108	8.5	1.016	108	8.4	0.998	111	7.8	0.997	111	8.2	1.021	124	6.7	1.034	124	10.6	1.01	124	8.5	8870000000	842	93.2	6.32
10	S000002793	YDR385W	Eft2p	P32324	Elongation factor 2 OS=Saccharomyces cerevisiae (strain ATCC 204508 / S288c) OX=559292 GN=EFT1 PE=1 SV=1 - [EF2_YEAST]	568.68	47.39	2	34	34	179	1.006	108	8.5	1.016	108	8.4	0.998	111	7.8	0.997	111	8.2	1.021	124	6.7	1.034	124	10.6	1.01	124	8.5	8870000000	842	93.2	6.32
11	S000005446	YOL086C	Adh1p	P00330	Alcohol dehydrogenase 1 OS=Saccharomyces cerevisiae (strain ATCC 204508 / S288c) OX=559292 GN=ADH1 PE=1 SV=5 - [ADH1_YEAST]	1045.04	48.28	1	9	14	264	0.932	96	8.1	1.202	99	9.6	1.161	106	7.8	0.921	106	11.3	0.954	106	7.9	0.894	106	9.7	1.287	106	7.2	25800000000	348	36.8	6.68
12	S000004034	YLR044C	Pdc1p	P06169	Pyruvate decarboxylase isozyme 1 OS=Saccharomyces cerevisiae (strain ATCC 204508 / S288c) OX=559292 GN=PDC1 PE=1 SV=7 - [PDC1_YEAST]	636.73	53.46	1	19	22	200	0.998	89	9.8	1.096	89	19.4	1.091	89	13	1.001	89	11.2	0.993	89	8.8	1.039	88	14.7	1.085	89	14.3	20800000000	563	61.5	6.19
13	S000003666	YJL130C	Ura2p	P07259	Protein URA2 OS=Saccharomyces cerevisiae (strain ATCC 204508 / S288c) OX=559292 GN=URA2 PE=1 SV=5 - [PYR1_YEAST]	348.38	32.75	1	64	69	118	0.961	82	8.7	1.039	83	9.3	1.049	84	9.8	0.967	84	8	0.953	85	7	0.952	85	9.4	1.003	85	9.9	915000000	2214	244.9	5.83
14	S000003949	YLL026W	Hsp104p	P31539	Heat shock protein 104 OS=Saccharomyces cerevisiae (strain ATCC 204508 / S288c) OX=559292 GN=HSP104 PE=1 SV=2 - [HS104_YEAST]	378.78	43.17	1	42	43	135	0.962	82	8.5	0.859	90	14.5	0.876	96	10.9	0.915	96	14.8	0.925	101	11.1	0.919	103	14.4	0.894	104	13.8	3080000000	908	102	5.45
15	S000006284	YPR080W	Tef1p	P02994	Elongation factor 1-alpha OS=Saccharomyces cerevisiae (strain ATCC 204508 / S288c) OX=559292 GN=TEF1 PE=1 SV=1 - [EF1A_YEAST]	273.41	35.81	1	19	19	110	0.944	77	8.9	1.013	79	10.4	1.033	78	8.1	0.957	77	10.6	0.967	79	8.7	1.001	78	9.4	1.009	79	8.3	37900000000	458	50	9.04
16	S000000322	YBR118W	Tef2p	P02994	Elongation factor 1-alpha OS=Saccharomyces cerevisiae (strain ATCC 204508 / S288c) OX=559292 GN=TEF1 PE=1 SV=1 - [EF1A_YEAST]	273.41	35.81	1	19	19	110	0.944	77	8.9	1.013	79	10.4	1.033	78	8.1	0.957	77	10.6	0.967	79	8.7	1.001	78	9.4	1.009	79	8.3	37900000000	458	50	9.04
17	S000004490	YML028W	Tsa1p	P34760	Peroxiredoxin TSA1 OS=Saccharomyces cerevisiae (strain ATCC 204508 / S288c) OX=559292 GN=TSA1 PE=1 SV=3 - [TSA1_YEAST]	403.62	51.02	1	8	9	110	0.873	75	10.8	1.137	75	13	1.2	75	11.2	0.937	75	11	0.944	75	10	0.969	75	9.7	1.175	75	10.7	13700000000	196	21.6	5.14
18	S000005862	YOR335C	Ala1p	P40825	Alanine--tRNA ligase, mitochondrial OS=Saccharomyces cerevisiae (strain ATCC 204508 / S288c) OX=559292 GN=ALA1 PE=1 SV=3 - [SYA_YEAST]	265.32	41	1	40	40	91	0.977	71	8.7	1.131	71	9.8	1.101	71	7.6	0.984	71	7.6	0.977	71	7.1	1.01	71	7.9	1.106	71	9.2	703000000	983	110	5.71
19	S000003472	YGR240C	Pfk1p	P16861	ATP-dependent 6-phosphofructokinase subunit alpha OS=Saccharomyces cerevisiae (strain ATCC 204508 / S288c) OX=559292 GN=PFK1 PE=1 SV=1 - [PFKA1_YEAST]	364.39	45.19	1	39	40	117	1.001	68	9.7	1.079	70	12.7	1.071	70	10.3	0.972	70	8	1	70	9	1	70	9.4	1.081	70	9.3	2290000000	987	107.9	6.39
20	S000005122	YNL178W	Rps3p	P05750	40S ribosomal protein S3 OS=Saccharomyces cerevisiae (strain ATCC 204508 / S288c) OX=559292 GN=RPS3 PE=1 SV=5 - [RS3_YEAST]	268.87	68.33	1	17	17	85	0.984	65	10.4	1.081	65	14.3	1.019	65	10.1	1.006	65	8.5	0.975	65	6.4	0.98	65	8.4	1.069	65	8.1	6580000000	240	26.5	9.41
21	S000001880	YFL014W	Hsp12p	P22943	12 kDa heat shock protein OS=Saccharomyces cerevisiae (strain ATCC 204508 / S288c) OX=559292 GN=HSP12 PE=1 SV=1 - [HSP12_YEAST]	197.32	72.48	1	8	8	76	1.602	64	13	0.425	62	27.5	0.493	76	40.1	1.373	76	10.8	1.354	76	12.2	1.251	76	20.7	0.452	76	38.4	19300000000	109	11.7	5.38
22	S000002976	YGL008C	Pma1p	P05030	Plasma membrane ATPase 1 OS=Saccharomyces cerevisiae (strain ATCC 204508 / S288c) OX=559292 GN=PMA1 PE=1 SV=2 - [PMA1_YEAST]	292.41	29.52	2	22	22	96	1.101	62	10.4	0.973	62	10.1	0.952	62	12.4	1.048	62	8.6	1.121	72	7.7	1.108	72	9.5	0.966	72	11.2	9250000000	918	99.6	5.11
23	S000003616	YJL080C	Scp160p	P06105	Protein SCP160 OS=Saccharomyces cerevisiae (strain ATCC 204508 / S288c) OX=559292 GN=SCP160 PE=1 SV=3 - [SC160_YEAST]	216.5	32.65	1	38	38	74	1.052	62	8.8	0.96	61	10.3	0.958	64	10.2	1.036	64	7.7	1.054	64	6.9	1.062	64	10	0.959	64	8.1	589000000	1222	134.7	5.85
24	S000001635	YKL152C	Gpm1p	P00950	Phosphoglycerate mutase 1 OS=Saccharomyces cerevisiae (strain ATCC 204508 / S288c) OX=559292 GN=GPM1 PE=1 SV=3 - [PMG1_YEAST]	242.12	49.39	1	12	12	76	1.011	60	10.5	1.003	60	8.5	1.026	60	7.9	1.061	60	7.9	0.971	60	8.7	1.029	60	12.7	1.017	60	9.8	26600000000	247	27.6	8.84
25	S000004332	YLR340W	Rpp0p	P05317	60S acidic ribosomal protein P0 OS=Saccharomyces cerevisiae (strain ATCC 204508 / S288c) OX=559292 GN=RPP0 PE=1 SV=2 - [RLA0_YEAST]	196.37	41.99	1	15	15	71	1.006	60	6.9	1.032	60	12.9	1.026	60	11.8	1.001	60	8.8	0.996	60	6.2	0.993	60	7.4	0.999	60	9.3	6040000000	312	33.7	4.83
26	S000003571	YJL034W	Kar2p	P16474	Endoplasmic reticulum chaperone BiP OS=Saccharomyces cerevisiae (strain ATCC 204508 / S288c) OX=559292 GN=KAR2 PE=1 SV=1 - [BIP_YEAST]	361.78	45.45	2	26	30	112	0.861	60	8	1.012	60	8	1.067	60	9	0.868	60	10.3	0.842	60	8.5	0.87	64	11.2	1.01	64	7.7	19800000000	682	74.4	4.93
27	S000003900	YJR139C	Hom6p	P31116	Homoserine dehydrogenase OS=Saccharomyces cerevisiae (strain ATCC 204508 / S288c) OX=559292 GN=HOM6 PE=1 SV=1 - [DHOM_YEAST]	196.86	37.33	1	15	15	65	0.964	60	10.8	1.073	63	8	1.121	63	10.9	0.984	63	9.6	1.005	63	7	0.994	63	7.3	1.091	63	9.4	3450000000	359	38.5	7.44
28	S000004048	YLR058C	Shm2p	P37291	Serine hydroxymethyltransferase, cytosolic OS=Saccharomyces cerevisiae (strain ATCC 204508 / S288c) OX=559292 GN=SHM2 PE=1 SV=2 - [GLYC_YEAST]	230.76	53.94	1	23	23	82	1.074	60	8.7	1.048	60	10.4	1.027	60	13.1	1.019	58	7	1.042	61	8.1	1.035	60	8.8	0.984	62	15.3	5170000000	469	52.2	7.43
29	S000004818	YMR205C	Pfk2p	P16862	ATP-dependent 6-phosphofructokinase subunit beta OS=Saccharomyces cerevisiae (strain ATCC 204508 / S288c) OX=559292 GN=PFK2 PE=1 SV=4 - [PFKA2_YEAST]	226.01	27.63	1	23	24	76	0.989	59	7.7	1.088	59	11.4	1.064	59	9.5	1.013	59	9	0.992	59	8.2	0.994	59	9.9	1.076	59	11.2	2690000000	959	104.6	6.67
30	S000005724	YOR198C	Bfr1p	P38934	Nuclear segregation protein BFR1 OS=Saccharomyces cerevisiae (strain ATCC 204508 / S288c) OX=559292 GN=BFR1 PE=1 SV=1 - [BFR1_YEAST]	220.72	49.79	1	30	30	80	0.958	58	8	1.035	58	6.4	1.007	59	7	0.926	59	9.1	0.936	59	7.1	0.88	59	9.5	1.032	59	7.4	2020000000	470	54.6	9.19
31	S000003588	YJL052W	Tdh1p	P00360	Glyceraldehyde-3-phosphate dehydrogenase 1 OS=Saccharomyces cerevisiae (strain ATCC 204508 / S288c) OX=559292 GN=TDH1 PE=1 SV=3 - [G3P1_YEAST]	695.91	63.86	1	11	20	195	0.955	57	8.6	0.923	57	11.9	0.92	57	10.8	1.05	57	10.2	0.94	57	6.9	1.063	57	11.5	0.916	57	8.6	54500000000	332	35.7	8.28
32	S000000195	YBL099W	Atp1p	P07251	ATP synthase subunit alpha, mitochondrial OS=Saccharomyces cerevisiae (strain ATCC 204508 / S288c) OX=559292 GN=ATP1 PE=1 SV=5 - [ATPA_YEAST]	245.75	38.17	1	20	20	75	1.098	57	11.4	0.894	57	13.7	0.9	57	14.4	1.077	57	8.3	1.082	57	6.8	1.044	57	14.2	0.9	57	10.8	3730000000	545	58.6	9.04
33	S000000172	YBL076C	Ils1p	P09436	Isoleucine--tRNA ligase, cytoplasmic OS=Saccharomyces cerevisiae (strain ATCC 204508 / S288c) OX=559292 GN=ILS1 PE=1 SV=1 - [SYIC_YEAST]	217.64	35.07	1	35	36	71	1.002	57	10	1.035	59	8.6	1.032	59	11.1	0.977	59	9.8	1.001	59	6.9	0.973	59	11	1.029	59	7.7	769000000	1072	122.9	6.06
34	S000003214	YGL245W	Gus1p	P46655	Glutamate--tRNA ligase, cytoplasmic OS=Saccharomyces cerevisiae (strain ATCC 204508 / S288c) OX=559292 GN=GUS1 PE=1 SV=3 - [SYEC_YEAST]	226.81	44.77	1	34	34	79	0.956	57	6.7	1.05	57	7.6	1.017	57	10.3	0.939	57	8.5	0.955	57	6.3	0.959	57	6.7	1.037	57	8	1400000000	708	80.8	7.53
35	S000005333	YNR050C	Lys9p	P38999	Saccharopine dehydrogenase [NADP(+), L-glutamate-forming] OS=Saccharomyces cerevisiae (strain ATCC 204508 / S288c) OX=559292 GN=LYS9 PE=1 SV=1 - [LYS9_YEAST]	221.45	54.71	1	22	22	80	1.024	56	10.4	1.071	56	11.3	1.068	56	12.6	1.022	56	11.8	1.051	56	9.9	1.071	56	9.9	1.037	56	6.8	4240000000	446	48.9	5.27
36	S000005553	YOR027W	Sti1p	P15705	Heat shock protein STI1 OS=Saccharomyces cerevisiae (strain ATCC 204508 / S288c) OX=559292 GN=STI1 PE=1 SV=1 - [STI1_YEAST]	261.74	56.03	1	32	32	85	0.961	55	10.2	0.964	55	14.2	0.943	58	12.3	0.919	58	8.7	0.922	58	7.4	0.908	58	10.1	0.916	58	12	1360000000	589	66.2	5.59
37	S000004295	YLR304C	Aco1p	P19414	Aconitate hydratase, mitochondrial OS=Saccharomyces cerevisiae (strain ATCC 204508 / S288c) OX=559292 GN=ACO1 PE=1 SV=2 - [ACON_YEAST]	257.39	42.8	1	31	32	90	1.075	53	6.9	1.065	53	10.1	1.046	53	10.1	1.32	53	8.4	1.196	53	8.4	1.235	55	8.4	1.036	55	8	2030000000	778	85.3	8.07
38	S000001855	YFL039C	Act1p	P60010	Actin OS=Saccharomyces cerevisiae (strain ATCC 204508 / S288c) OX=559292 GN=ACT1 PE=1 SV=1 - [ACT_YEAST]	273.16	52	1	17	17	91	0.945	53	9.3	1.083	53	11.1	1.049	53	10.7	0.953	53	8.4	0.936	53	7.2	1	53	8.6	1.063	53	8.9	8040000000	375	41.7	5.68
39	S000003870	YJR109C	Cpa2p	P03965	Carbamoyl-phosphate synthase arginine-specific large chain OS=Saccharomyces cerevisiae (strain ATCC 204508 / S288c) OX=559292 GN=CPA2 PE=1 SV=1 - [CARB_YEAST]	259.86	39.45	1	37	41	87	1.034	52	8.2	1.088	52	11.4	1.075	52	6.1	1.061	52	8	1.086	52	7.7	1.068	52	8.2	1.079	52	8.5	1270000000	1118	123.8	5.31
40	S000000845	YER043C	Sah1p	P39954	Adenosylhomocysteinase OS=Saccharomyces cerevisiae (strain ATCC 204508 / S288c) OX=559292 GN=SAH1 PE=1 SV=1 - [SAHH_YEAST]	330.82	34.08	1	15	15	99	1.053	52	7	1.016	57	11.9	1.004	57	12.2	1.07	57	10.3	1.028	57	7.8	1.06	57	10.4	1.006	57	9.1	6890000000	449	49.1	6.24
41	S000005284	YNR001C	Cit1p	P00890	Citrate synthase, mitochondrial OS=Saccharomyces cerevisiae (strain ATCC 204508 / S288c) OX=559292 GN=CIT1 PE=1 SV=2 - [CISY1_YEAST]	225.67	43.01	1	19	19	71	1.182	51	9.7	0.829	52	11.4	0.871	52	11.2	1.146	52	10.1	1.16	52	7.7	1.136	52	7.2	0.821	52	9.5	3960000000	479	53.3	8.29
42	S000003806	YJR045C	Ssc1p	P0CS90	Heat shock protein SSC1, mitochondrial OS=Saccharomyces cerevisiae (strain ATCC 204508 / S288c) OX=559292 GN=SSC1 PE=1 SV=1 - [HSP77_YEAST]	288.24	42.2	2	25	25	85	1.092	51	9.7	0.97	50	13.7	0.929	56	12.2	1.027	56	9.9	1.051	58	10.8	1.06	58	11.5	0.935	58	10.7	4380000000	654	70.6	5.59
43	S000004346	YLR354C	Tal1p	P15019	Transaldolase OS=Saccharomyces cerevisiae (strain ATCC 204508 / S288c) OX=559292 GN=TAL1 PE=1 SV=4 - [TAL1_YEAST]	225.18	64.18	1	19	20	67	1.044	51	10.1	0.946	53	7.8	0.955	56	8.3	1.019	56	6.8	1.008	56	8.6	0.994	56	12.2	0.977	56	9	4430000000	335	37	6.43
44	S000003865	YJR104C	Sod1p	P00445	Superoxide dismutase [Cu-Zn] OS=Saccharomyces cerevisiae (strain ATCC 204508 / S288c) OX=559292 GN=SOD1 PE=1 SV=2 - [SODC_YEAST]	132.79	58.44	1	7	7	55	1.123	50	7	0.952	50	9.4	0.924	50	5.4	1.039	50	9.3	1.057	50	8.7	1.04	51	9.9	0.932	51	6.5	12000000000	154	15.8	6
45	S000004249	YLR259C	Hsp60p	P19882	Heat shock protein 60, mitochondrial OS=Saccharomyces cerevisiae (strain ATCC 204508 / S288c) OX=559292 GN=HSP60 PE=1 SV=1 - [HSP60_YEAST]	274.68	50.52	1	28	28	80	1.004	50	9.5	0.861	56	12.2	0.868	56	12.4	0.986	56	12	0.991	56	7.8	0.991	60	8.5	0.9	60	10.4	2600000000	572	60.7	5.31
46	S000006027	YPL106C	Sse1p	P32589	Heat shock protein homolog SSE1 OS=Saccharomyces cerevisiae (strain ATCC 204508 / S288c) OX=559292 GN=SSE1 PE=1 SV=4 - [HSP7F_YEAST]	388.64	38.24	1	22	27	139	0.91	50	8.4	0.945	50	8.4	0.951	50	8	0.908	50	8.4	0.925	50	7.4	0.894	50	4.8	0.95	50	6.7	3960000000	693	77.3	5.22
47	S000004347	YLR355C	Ilv5p	P06168	Ketol-acid reductoisomerase, mitochondrial OS=Saccharomyces cerevisiae (strain ATCC 204508 / S288c) OX=559292 GN=ILV5 PE=1 SV=1 - [ILV5_YEAST]	270.06	50.89	1	19	19	80	1.064	49	9.2	0.977	62	10.2	0.944	62	12.9	1.062	62	9.4	1.112	62	8.3	1.076	62	10.5	0.967	62	14.3	6380000000	395	44.3	9.04
48	S000003174	YGL206C	Chc1p	P22137	Clathrin heavy chain OS=Saccharomyces cerevisiae (strain ATCC 204508 / S288c) OX=559292 GN=CHC1 PE=1 SV=1 - [CLH_YEAST]	211.06	25.11	1	36	36	68	0.995	49	7	1.053	49	11.5	1.052	49	8.9	0.988	49	5.6	0.951	49	6.7	0.958	49	10	1.039	49	11	785000000	1653	187.1	5.24
49	S000000393	YBR189W	Rps9Bp	P05755	40S ribosomal protein S9-B OS=Saccharomyces cerevisiae (strain ATCC 204508 / S288c) OX=559292 GN=RPS9B PE=1 SV=4 - [RS9B_YEAST]	142.57	45.64	2	12	13	51	1.058	46	11.8	1.032	46	7.4	1.009	46	6.7	0.973	46	10.7	1	46	6.1	0.91	46	10.7	1.071	46	5.7	8130000000	195	22.3	10.1
50	S000005000	YNL055C	Por1p	P04840	Mitochondrial outer membrane protein porin 1 OS=Saccharomyces cerevisiae (strain ATCC 204508 / S288c) OX=559292 GN=POR1 PE=1 SV=4 - [VDAC1_YEAST]	193.17	50.53	1	12	12	53	0.999	45	8.3	1.093	45	8.2	1.046	45	8.4	1.006	45	9.7	1.054	45	4.8	1.016	45	9.6	1.131	45	6	6940000000	283	30.4	7.93
51	S000002634	YDR226W	Adk1p	P07170	Adenylate kinase OS=Saccharomyces cerevisiae (strain ATCC 204508 / S288c) OX=559292 GN=ADK1 PE=1 SV=2 - [KAD2_YEAST]	181.81	73.87	1	14	14	65	1.074	45	10.3	1.056	45	12.2	1.043	45	12.1	1.052	46	14.4	1.023	45	9.9	1.003	45	10.4	1.042	46	10.9	3880000000	222	24.2	6.42
52	S000002444	YDR037W	Krs1p	P15180	Lysine--tRNA ligase, cytoplasmic OS=Saccharomyces cerevisiae (strain ATCC 204508 / S288c) OX=559292 GN=KRS1 PE=1 SV=2 - [SYKC_YEAST]	170.01	38.41	1	23	23	64	1.032	45	9.4	1.085	45	11.2	1.022	45	12.9	0.954	45	10.7	1.013	46	8.8	0.966	49	9.5	1.124	49	10.2	1110000000	591	67.9	6.13
53	S000000319	YBR115C	Lys2p	P07702	L-2-aminoadipate reductase OS=Saccharomyces cerevisiae (strain ATCC 204508 / S288c) OX=559292 GN=LYS2 PE=1 SV=2 - [LYS2_YEAST]	167.36	28.02	1	35	35	59	1.067	44	7.6	0.996	44	8.4	0.968	44	7.3	1.06	44	7.8	1.099	44	6.9	1.104	44	5.5	0.982	44	7.1	599000000	1392	155.2	5.95
54	S000001340	YIL078W	Ths1p	P04801	Threonine--tRNA ligase, cytoplasmic OS=Saccharomyces cerevisiae (strain ATCC 204508 / S288c) OX=559292 GN=THS1 PE=1 SV=2 - [SYTC_YEAST]	159.61	40.74	1	27	27	59	0.992	43	10.9	1.069	43	7.1	1.064	44	10.2	0.939	44	8.3	0.969	44	6.9	1.007	44	9.6	1.067	44	7.1	1150000000	734	84.5	7.03
55	S000006364	YPR160W	Gph1p	P06738	Glycogen phosphorylase OS=Saccharomyces cerevisiae (strain ATCC 204508 / S288c) OX=559292 GN=GPH1 PE=1 SV=4 - [PHSG_YEAST]	193.41	32.71	1	24	25	64	0.96	43	6.3	0.81	43	12.5	0.844	43	14.5	0.986	43	7.6	0.965	43	7.5	0.958	43	10.1	0.828	43	16.3	1350000000	902	103.2	5.62
56	S000000400	YBR196C	Pgi1p	P12709	Glucose-6-phosphate isomerase OS=Saccharomyces cerevisiae (strain ATCC 204508 / S288c) OX=559292 GN=PGI1 PE=1 SV=3 - [G6PI_YEAST]	261.96	42.24	1	20	20	79	0.991	43	8.3	0.983	43	13	1.009	43	12.1	1.018	43	6.8	1	43	5.7	1.034	43	11.1	1.031	43	7.9	6510000000	554	61.3	6.46
57	S000005589	YOR063W	Rpl3p	P14126	60S ribosomal protein L3 OS=Saccharomyces cerevisiae (strain ATCC 204508 / S288c) OX=559292 GN=RPL3 PE=1 SV=4 - [RL3_YEAST]	172.04	29.46	1	11	11	65	1.024	43	5.6	1.034	43	10	0.953	43	10.2	0.961	43	7.5	1.014	43	5.1	0.983	43	9.3	1.003	43	6.9	6730000000	387	43.7	10.29
58	S000004239	YLR249W	Yef3p	P16521	Elongation factor 3A OS=Saccharomyces cerevisiae (strain ATCC 204508 / S288c) OX=559292 GN=YEF3 PE=1 SV=4 - [EF3A_YEAST]	353.02	33.33	2	21	31	115	0.965	43	9.6	1.138	43	5	1.093	43	6.9	0.945	43	11.2	0.976	43	5.9	0.941	43	7.9	1.082	43	6.6	3700000000	1044	115.9	6.05
59	S000000548	YCL043C	Pdi1p	P17967	Protein disulfide-isomerase OS=Saccharomyces cerevisiae (strain ATCC 204508 / S288c) OX=559292 GN=PDI1 PE=1 SV=2 - [PDI_YEAST]	279.79	49.23	1	22	22	78	0.943	43	8.3	1.115	43	9.3	1.068	43	9.2	0.965	43	8.8	0.943	43	7.8	0.962	43	8.6	1.092	43	7	3570000000	522	58.2	4.53
60	S000001693	YKL210W	Uba1p	P22515	Ubiquitin-activating enzyme E1 1 OS=Saccharomyces cerevisiae (strain ATCC 204508 / S288c) OX=559292 GN=UBA1 PE=1 SV=2 - [UBA1_YEAST]	122.1	21.58	1	26	26	48	0.98	43	10.1	1.106	43	12.3	1.039	43	14	0.972	43	7	1.009	45	9.3	0.944	45	8.7	1.077	45	9.6	583000000	1024	114.2	5.11
61	S000000325	YBR121C	Grs1p	P38088	Glycine--tRNA ligase 1, mitochondrial OS=Saccharomyces cerevisiae (strain ATCC 204508 / S288c) OX=559292 GN=GRS1 PE=1 SV=3 - [SYG_YEAST]	212.86	44.2	1	26	27	67	0.978	43	7.6	1.047	45	9	1.024	45	12.3	0.981	45	7.3	0.994	47	5.9	0.971	47	10.2	1.046	47	13	1100000000	690	78.1	6.52
62	S000000283	YBR079C	Rpg1p	P38249	Eukaryotic translation initiation factor 3 subunit A OS=Saccharomyces cerevisiae (strain ATCC 204508 / S288c) OX=559292 GN=RPG1 PE=1 SV=1 - [EIF3A_YEAST]	152.83	34.02	1	32	32	56	0.958	43	6.7	0.975	45	8.9	1.022	46	9	0.976	46	8.4	0.976	46	8.2	0.996	46	10.4	0.992	46	8.4	478000000	964	110.3	6.3
63	S000000331	YBR127C	Vma2p	P16140	V-type proton ATPase subunit B OS=Saccharomyces cerevisiae (strain ATCC 204508 / S288c) OX=559292 GN=VMA2 PE=1 SV=2 - [VATB_YEAST]	212.12	58.8	1	24	24	65	1.034	42	9.6	1.073	41	10.2	1.022	42	12.7	1.005	41	9.9	1.004	41	8.8	1.053	43	8.2	1.055	44	7.9	2300000000	517	57.7	5.07
64	S000001398	YIL136W	Om45p	P16547	Mitochondrial outer membrane protein OM45 OS=Saccharomyces cerevisiae (strain ATCC 204508 / S288c) OX=559292 GN=OM45 PE=1 SV=2 - [OM45_YEAST]	154.28	50.89	1	25	25	51	1.301	42	12.1	0.611	42	24.3	0.648	44	22.1	1.16	44	11	1.252	44	7.2	1.156	44	10.7	0.626	44	23	1590000000	393	44.6	8.59
65	S000003326	YGR094W	Vas1p	P07806	Valine--tRNA ligase, mitochondrial OS=Saccharomyces cerevisiae (strain ATCC 204508 / S288c) OX=559292 GN=VAS1 PE=1 SV=2 - [SYV_YEAST]	159.61	30.07	1	31	31	57	0.996	41	7.8	1.01	41	11.6	1.037	42	8.9	1.016	42	8.6	1.005	42	6.9	1.018	44	8.2	1.038	44	9.2	861000000	1104	125.7	6.96
66	S000006081	YPL160W	Cdc60p	P26637	Leucine--tRNA ligase, cytoplasmic OS=Saccharomyces cerevisiae (strain ATCC 204508 / S288c) OX=559292 GN=CDC60 PE=1 SV=1 - [SYLC_YEAST]	188.13	30.37	1	33	34	63	1.024	41	5.5	1.043	44	10.7	1.054	45	11.8	0.992	45	7.9	0.998	45	5.6	0.993	45	9.7	1.076	45	7.2	1180000000	1090	124.1	5.85
67	S000000871	YER069W	Arg5,6p	Q01217	Protein ARG5,6, mitochondrial OS=Saccharomyces cerevisiae (strain ATCC 204508 / S288c) OX=559292 GN=ARG5,6 PE=1 SV=1 - [ARG56_YEAST]	169.43	36.62	1	31	31	58	1.177	41	11.5	0.986	41	10.3	0.939	41	11.5	1.109	41	10.7	1.159	41	8.2	1.087	43	13.1	0.97	43	9.3	858000000	863	94.8	8.27
68	S000003222	YGL253W	Hxk2p	P04807	Hexokinase-2 OS=Saccharomyces cerevisiae (strain ATCC 204508 / S288c) OX=559292 GN=HXK2 PE=1 SV=4 - [HXKB_YEAST]	301.13	61.52	1	20	22	95	0.893	40	10.7	1.211	40	21.5	1.154	40	16.1	0.897	40	9.6	0.873	42	5.8	0.876	48	20.3	1.207	48	16.9	5960000000	486	53.9	5.3
69	S000005982	YPL061W	Ald6p	P54115	Magnesium-activated aldehyde dehydrogenase, cytosolic OS=Saccharomyces cerevisiae (strain ATCC 204508 / S288c) OX=559292 GN=ALD6 PE=1 SV=4 - [ALDH6_YEAST]	211.13	47.8	1	20	20	66	1.116	40	12.9	1.055	40	11	0.978	40	15	1.046	40	9.2	1.05	40	6.7	1.039	40	11.4	1.029	40	13.3	3840000000	500	54.4	5.44
70	S000002749	YDR341C	Ydr341Cp	Q05506	Arginine--tRNA ligase, cytoplasmic OS=Saccharomyces cerevisiae (strain ATCC 204508 / S288c) OX=559292 GN=YDR341C PE=1 SV=1 - [SYRC_YEAST]	149.92	40.86	2	23	24	50	0.974	40	9	1.13	40	9.6	1.054	40	6.3	0.947	40	8.6	0.967	40	7	0.942	40	10	1.091	40	9	761000000	607	69.5	6.79
71	S000004157	YLR167W	Rps31p	P05759	Ubiquitin-40S ribosomal protein S31 OS=Saccharomyces cerevisiae (strain ATCC 204508 / S288c) OX=559292 GN=RPS31 PE=1 SV=3 - [RS31_YEAST]	228.29	49.34	3	9	9	71	0.988	39	11.3	1.007	39	8.8	1.043	39	7.6	0.962	39	11.3	0.956	39	6.4	0.933	39	7.6	1.022	39	7.2	7340000000	152	17.2	9.86
72	S000001518	YKL035W	Ugp1p	P32861	UTP--glucose-1-phosphate uridylyltransferase OS=Saccharomyces cerevisiae (strain ATCC 204508 / S288c) OX=559292 GN=UGP1 PE=1 SV=1 - [UGPA1_YEAST]	126.25	40.28	1	20	20	50	1.187	39	8.6	0.958	39	11.6	0.926	39	9.6	1.13	39	7.3	1.126	39	7.3	1.082	41	16.5	0.962	41	11.4	2260000000	499	56	7.44
73	S000003412	YGR180C	Rnr4p	P49723	Ribonucleoside-diphosphate reductase small chain 2 OS=Saccharomyces cerevisiae (strain ATCC 204508 / S288c) OX=559292 GN=RNR4 PE=1 SV=1 - [RIR4_YEAST]	146.88	44.06	1	15	17	51	0.865	39	12.1	1.268	39	10.4	1.244	39	8	0.881	39	6.6	0.881	39	7.9	0.874	39	6.6	1.261	39	7.9	2620000000	345	40	5.21
74	S000001060	YHR018C	Arg4p	P04076	Argininosuccinate lyase OS=Saccharomyces cerevisiae (strain ATCC 204508 / S288c) OX=559292 GN=ARG4 PE=1 SV=2 - [ARLY_YEAST]	138.09	38.44	2	19	19	46	1.184	38	9.6	0.972	38	6.1	0.936	38	7.6	1.172	38	6.7	1.159	38	6.5	1.136	38	11.4	0.942	38	8.5	1750000000	463	52	5.73
75	S000000111	YBL015W	Ach1p	P32316	Acetyl-CoA hydrolase OS=Saccharomyces cerevisiae (strain ATCC 204508 / S288c) OX=559292 GN=ACH1 PE=1 SV=2 - [ACH1_YEAST]	100.99	30.8	1	14	14	42	1.364	38	13.8	0.689	37	22.9	0.634	35	24.1	1.191	37	11.3	1.318	38	22.8	1.154	38	14.1	0.706	37	17.2	1480000000	526	58.7	6.79
76	S000004750	YMR142C	Rpl13Bp	P40212	60S ribosomal protein L13-B OS=Saccharomyces cerevisiae (strain ATCC 204508 / S288c) OX=559292 GN=RPL13B PE=1 SV=1 - [RL13B_YEAST]	100.3	48.24	2	9	9	39	0.996	38	6.8	1.022	38	11.3	0.944	38	7.6	1.002	38	10.8	0.984	38	8.1	0.982	38	12.4	0.989	38	7.8	6080000000	199	22.5	11.08
77	S000000967	YER165W	Pab1p	P04147	Polyadenylate-binding protein, cytoplasmic and nuclear OS=Saccharomyces cerevisiae (strain ATCC 204508 / S288c) OX=559292 GN=PAB1 PE=1 SV=4 - [PABP_YEAST]	172.76	40.55	1	21	21	54	1.047	37	8.1	0.932	37	10.6	0.935	37	10.8	1.046	37	8.9	1.042	37	9.2	1.035	37	9	0.965	37	13.1	1780000000	577	64.3	5.97
78	S000002977	YGL009C	Leu1p	P07264	3-isopropylmalate dehydratase OS=Saccharomyces cerevisiae (strain ATCC 204508 / S288c) OX=559292 GN=LEU1 PE=1 SV=3 - [LEUC_YEAST]	132.1	30.04	2	22	22	45	1.153	37	8.9	0.898	37	11.1	0.766	37	13.6	1.468	37	9	1.411	37	9.3	1.39	37	16.7	0.804	37	14.1	1130000000	779	85.7	5.9
79	S000002536	YDR129C	Sac6p	P32599	Fimbrin OS=Saccharomyces cerevisiae (strain ATCC 204508 / S288c) OX=559292 GN=SAC6 PE=1 SV=1 - [FIMB_YEAST]	143.05	34.89	1	21	21	47	1.003	37	12.6	1.073	38	10.7	1.095	40	10.9	0.983	40	8.8	0.958	40	9.2	1.008	40	7.6	1.093	40	6.6	976000000	642	71.7	5.48
80	S000003163	YGL195W	Gcn1p	P33892	eIF-2-alpha kinase activator GCN1 OS=Saccharomyces cerevisiae (strain ATCC 204508 / S288c) OX=559292 GN=GCN1 PE=1 SV=1 - [GCN1_YEAST]	136.91	12.99	1	33	33	48	1.043	37	8	1.002	38	11.2	1.001	38	6.4	0.976	38	9.4	0.969	38	6	1.031	38	5.1	0.983	38	6.5	215000000	2672	296.5	5.27
81	S000004099	YLR109W	Ahp1p	P38013	Peroxiredoxin AHP1 OS=Saccharomyces cerevisiae (strain ATCC 204508 / S288c) OX=559292 GN=AHP1 PE=1 SV=4 - [AHP1_YEAST]	395.59	64.77	2	11	11	112	1	37	14	0.959	37	12.3	1.03	37	8.4	1.034	37	21.5	1.033	37	9.7	1.049	37	17.1	0.958	37	7.9	20600000000	176	19.1	5.16
82	S000005901	YOR374W	Ald4p	P46367	Potassium-activated aldehyde dehydrogenase, mitochondrial OS=Saccharomyces cerevisiae (strain ATCC 204508 / S288c) OX=559292 GN=ALD4 PE=1 SV=2 - [ALDH4_YEAST]	197.29	52.02	1	20	21	57	1.046	37	8.5	0.888	38	14.1	0.884	38	10.5	1.031	38	7.6	1.011	40	9.4	1.009	40	9.7	0.893	40	9.8	3360000000	519	56.7	6.74
83	S000001767	YKR059W	Tif1p	P10081	ATP-dependent RNA helicase eIF4A OS=Saccharomyces cerevisiae (strain ATCC 204508 / S288c) OX=559292 GN=TIF1 PE=1 SV=3 - [IF4A_YEAST]	276.02	51.65	1	17	17	81	0.973	36	6.3	1.106	36	7	1.085	36	8.9	0.99	36	5.2	0.981	36	7.1	0.977	36	8	1.085	36	7.4	6210000000	395	44.7	5.12
84	S000003674	YJL138C	Tif2p	P10081	ATP-dependent RNA helicase eIF4A OS=Saccharomyces cerevisiae (strain ATCC 204508 / S288c) OX=559292 GN=TIF1 PE=1 SV=3 - [IF4A_YEAST]	276.02	51.65	1	17	17	81	0.973	36	6.3	1.106	36	7	1.085	36	8.9	0.99	36	5.2	0.981	36	7.1	0.977	36	8	1.085	36	7.4	6210000000	395	44.7	5.12
85	S000005419	YOL058W	Arg1p	P22768	Argininosuccinate synthase OS=Saccharomyces cerevisiae (strain ATCC 204508 / S288c) OX=559292 GN=ARG1 PE=1 SV=3 - [ASSY_YEAST]	147.97	44.76	1	16	16	54	1.146	36	9.8	1.154	38	10.5	1.084	42	9.4	1.114	42	10.8	1.168	42	10.6	1.149	42	12.6	1.083	42	7.2	4650000000	420	46.9	5.62
86	S000002284	YDL126C	Cdc48p	P25694	Cell division control protein 48 OS=Saccharomyces cerevisiae (strain ATCC 204508 / S288c) OX=559292 GN=CDC48 PE=1 SV=3 - [CDC48_YEAST]	212.24	33.77	1	27	27	72	1.002	36	10	0.996	36	9.5	0.988	38	9.2	0.977	38	8	1.011	38	6.9	0.993	40	11.3	0.96	40	9.5	2120000000	835	91.9	4.94
87	S000003898	YJR137C	Met5p	P47169	Sulfite reductase [NADPH] subunit beta OS=Saccharomyces cerevisiae (strain ATCC 204508 / S288c) OX=559292 GN=MET5 PE=1 SV=1 - [MET5_YEAST]	134.14	26.35	1	35	36	53	0.945	36	8.5	1.211	36	15.4	1.139	37	10.3	0.997	37	11.2	1.019	40	12.3	0.97	40	8.2	1.139	40	13.8	321000000	1442	161.1	5.49
88	S000006147	YPL226W	New1p	Q08972	[NU+] prion formation protein 1 OS=Saccharomyces cerevisiae (strain ATCC 204508 / S288c) OX=559292 GN=NEW1 PE=1 SV=1 - [NEW1_YEAST]	118.67	23.83	1	26	26	41	1.049	36	8.2	0.919	36	11.1	0.916	36	5.4	1.022	36	7.9	1.033	36	7.7	1.054	36	10.6	0.923	36	9.9	245000000	1196	134.2	5.86
89	S000000215	YBR011C	Ipp1p	P00817	Inorganic pyrophosphatase OS=Saccharomyces cerevisiae (strain ATCC 204508 / S288c) OX=559292 GN=IPP1 PE=1 SV=4 - [IPYR_YEAST]	215.95	60.28	2	15	15	62	1.056	35	9.2	0.968	39	13.2	0.957	42	9.9	1.11	42	7.7	1.063	42	6.3	1.064	42	14	0.986	42	11.7	5950000000	287	32.3	5.58
90	S000003486	YGR254W	Eno1p	P00924	Enolase 1 OS=Saccharomyces cerevisiae (strain ATCC 204508 / S288c) OX=559292 GN=ENO1 PE=1 SV=3 - [ENO1_YEAST]	1205.7	63.16	2	11	26	340	0.893	35	13.2	1.01	35	14	1.013	35	13.7	1.018	35	8.3	0.894	35	9.5	1.006	35	9.2	1.018	35	9.9	55600000000	437	46.8	6.62
91	S000003941	YLL018C	Dps1p	P04802	Aspartate--tRNA ligase, cytoplasmic OS=Saccharomyces cerevisiae (strain ATCC 204508 / S288c) OX=559292 GN=DPS1 PE=1 SV=3 - [SYDC_YEAST]	115.64	35.19	1	20	20	42	0.991	35	10.2	1.054	34	8.3	0.995	35	10.5	0.998	35	9.5	0.996	35	9.8	0.954	35	11.3	1.058	35	7.6	1200000000	557	63.5	6.58
92	S000002534	YDR127W	Aro1p	P08566	Pentafunctional AROM polypeptide OS=Saccharomyces cerevisiae (strain ATCC 204508 / S288c) OX=559292 GN=ARO1 PE=1 SV=1 - [ARO1_YEAST]	136.08	20.47	1	28	28	45	1.067	35	7.8	0.987	35	8.5	0.985	36	9.7	1.113	36	11	1.081	36	3.6	1.101	36	7.6	0.978	36	8.5	388000000	1588	174.6	6.28
93	S000001876	YFL018C	Lpd1p	P09624	Dihydrolipoyl dehydrogenase, mitochondrial OS=Saccharomyces cerevisiae (strain ATCC 204508 / S288c) OX=559292 GN=LPD1 PE=1 SV=1 - [DLDH_YEAST]	129.39	37.68	1	19	21	48	1.124	35	6	0.903	37	11.3	0.887	39	10.6	1.046	39	8.1	1.06	40	6.8	1.048	40	6.7	0.922	40	9.2	1180000000	499	54	8.03
94	S000000276	YBR072W	Hsp26p	P15992	Heat shock protein 26 OS=Saccharomyces cerevisiae (strain ATCC 204508 / S288c) OX=559292 GN=HSP26 PE=1 SV=3 - [HSP26_YEAST]	252.58	73.36	1	13	13	77	1.249	35	8.9	0.854	35	10.5	0.921	35	10.9	1.099	35	12.2	1.102	35	8.9	1.126	35	8.3	0.879	35	10.9	21000000000	214	23.9	5.53
95	S000003387	YGR155W	Cys4p	P32582	Cystathionine beta-synthase OS=Saccharomyces cerevisiae (strain ATCC 204508 / S288c) OX=559292 GN=CYS4 PE=1 SV=1 - [CBS_YEAST]	236.14	57.79	1	24	24	73	1.077	35	9.8	1.049	35	7.7	0.98	35	12.1	1.048	35	8.3	1.042	35	5	1.048	35	12.2	1.006	35	5.2	2140000000	507	56	6.7
96	S000002282	YDL124W	Ydl124Wp	Q07551	NADPH-dependent alpha-keto amide reductase OS=Saccharomyces cerevisiae (strain ATCC 204508 / S288c) OX=559292 GN=YDL124W PE=1 SV=1 - [KAR_YEAST]	182.26	62.5	1	15	15	52	0.933	35	6.7	0.989	35	13.4	1.056	35	6.9	0.991	35	10.9	0.96	35	3.5	1.013	38	9.4	1.04	38	13.4	2950000000	312	35.5	6.19
97	S000005245	YNL301C	Rpl18Bp	P0CX50	60S ribosomal protein L18-B OS=Saccharomyces cerevisiae (strain ATCC 204508 / S288c) OX=559292 GN=RPL18B PE=1 SV=1 - [RL18B_YEAST]	86.95	41.4	1	10	10	34	0.96	34	7.6	1.041	34	11.3	0.994	34	6.2	0.931	34	7	0.938	34	5.2	0.957	34	8	1.036	34	9	4740000000	186	20.6	11.71
98	S000004488	YML026C	Rps18Bp	P0CX56	40S ribosomal protein S18-B OS=Saccharomyces cerevisiae (strain ATCC 204508 / S288c) OX=559292 GN=RPS18B PE=1 SV=1 - [RS18B_YEAST]	139.05	53.42	1	9	9	48	1.039	34	5.3	0.965	34	8.7	0.957	37	12.1	1.037	37	10.9	1.003	37	9.2	0.938	37	8.7	1.004	37	9.6	8420000000	146	17	10.27
99	S000003689	YJL153C	Ino1p	P11986	Inositol-3-phosphate synthase OS=Saccharomyces cerevisiae (strain ATCC 204508 / S288c) OX=559292 GN=INO1 PE=1 SV=3 - [INO1_YEAST]	193.31	36.77	1	20	20	60	1.13	34	10.6	0.816	34	19.7	0.821	34	14.4	1.086	34	10.3	1.126	36	10.2	1.107	37	8	0.834	37	19.9	5940000000	533	59.6	5.92
100	S000006278	YPR074C	Tkl1p	P23254	Transketolase 1 OS=Saccharomyces cerevisiae (strain ATCC 204508 / S288c) OX=559292 GN=TKL1 PE=1 SV=4 - [TKT1_YEAST]	165.83	34.41	2	20	22	56	1.028	34	8.4	0.972	34	11.9	0.894	34	6.9	1	34	12.6	0.996	37	8	0.983	37	7.5	0.989	37	7.2	2240000000	680	73.8	7.01
101	S000002666	YDR258C	Hsp78p	P33416	Heat shock protein 78, mitochondrial OS=Saccharomyces cerevisiae (strain ATCC 204508 / S288c) OX=559292 GN=HSP78 PE=1 SV=2 - [HSP78_YEAST]	126.02	31.07	1	24	25	43	1.013	34	6.8	0.763	36	10.7	0.783	36	14.8	0.947	36	7.1	0.965	36	9.8	0.947	36	10.8	0.774	36	13.6	1120000000	811	91.3	8.05
102	S000006367	YPR163C	Tif3p	P34167	Eukaryotic translation initiation factor 4B OS=Saccharomyces cerevisiae (strain ATCC 204508 / S288c) OX=559292 GN=TIF3 PE=1 SV=1 - [IF4B_YEAST]	130.23	46.79	1	20	20	43	0.985	34	6.7	1.075	34	14.5	1.041	34	11.3	0.929	34	10.5	0.95	34	10.9	0.991	38	11.5	1.089	38	11.5	698000000	436	48.5	5.29
103	S000000545	YCL040W	Glk1p	P17709	Glucokinase-1 OS=Saccharomyces cerevisiae (strain ATCC 204508 / S288c) OX=559292 GN=GLK1 PE=1 SV=1 - [HXKG_YEAST]	179.08	45.4	1	20	21	64	0.97	33	11.2	1.009	38	12.1	1.062	39	13.3	1.001	39	11.3	0.976	39	9.2	1.009	39	11.6	1.045	39	9.4	3650000000	500	55.3	6.19
104	S000001640	YKL157W	Ape2p	P32454	Aminopeptidase 2, mitochondrial OS=Saccharomyces cerevisiae (strain ATCC 204508 / S288c) OX=559292 GN=APE2 PE=1 SV=4 - [APE2_YEAST]	166.03	34.56	1	27	28	52	0.997	33	11.1	1.032	33	7.4	1.052	34	7.7	1.014	34	6.7	1.007	34	5.3	0.951	34	10.6	1.054	34	7.4	622000000	952	107.7	8.03
105	S000001106	YHR064C	Ssz1p	P38788	Ribosome-associated complex subunit SSZ1 OS=Saccharomyces cerevisiae (strain ATCC 204508 / S288c) OX=559292 GN=SSZ1 PE=1 SV=2 - [SSZ1_YEAST]	169.62	52.6	1	21	21	51	0.968	33	10.2	1.13	33	10.2	1.146	33	8.4	0.949	33	8.4	0.955	33	4.5	0.924	33	10.6	1.123	33	9.3	1760000000	538	58.2	5.05
106	S000004065	YLR075W	Rpl10p	P41805	60S ribosomal protein L10 OS=Saccharomyces cerevisiae (strain ATCC 204508 / S288c) OX=559292 GN=RPL10 PE=1 SV=1 - [RL10_YEAST]	92.76	44.8	1	13	13	42	1.023	33	8.9	1.022	33	12.1	0.99	33	9.7	1.03	33	13.8	1.014	33	8.4	0.969	33	6.3	1.017	33	10.6	6200000000	221	25.3	10.02
107	S000001940	YFR044C	Dug1p	P43616	Cys-Gly metallodipeptidase DUG1 OS=Saccharomyces cerevisiae (strain ATCC 204508 / S288c) OX=559292 GN=DUG1 PE=1 SV=1 - [DUG1_YEAST]	112.49	36.17	1	16	17	44	1.042	33	9	0.993	33	8.3	1.023	33	6.6	1.025	33	7	0.995	33	5.8	1.018	33	14.2	0.985	33	10.8	1200000000	481	52.8	5.67
108	S000004143	YLR153C	Acs2p	P52910	Acetyl-coenzyme A synthetase 2 OS=Saccharomyces cerevisiae (strain ATCC 204508 / S288c) OX=559292 GN=ACS2 PE=1 SV=1 - [ACS2_YEAST]	113.29	28.7	1	19	20	39	0.959	33	6.6	1.092	33	11	1.045	33	8.1	0.978	33	6.7	0.98	33	5.4	1.002	34	10.4	1.12	34	6	857000000	683	75.4	6.68
109	S000001222	YHR179W	Oye2p	Q03558	NADPH dehydrogenase 2 OS=Saccharomyces cerevisiae (strain ATCC 204508 / S288c) OX=559292 GN=OYE2 PE=1 SV=3 - [OYE2_YEAST]	164.06	54.25	2	18	18	54	0.945	33	14.6	1.15	33	10.5	1.162	33	10.4	1.001	33	12.5	0.964	33	8.1	1.006	33	9.8	1.107	33	10.8	1950000000	400	45	6.57
110	S000004842	YMR229C	Rrp5p	Q05022	rRNA biogenesis protein RRP5 OS=Saccharomyces cerevisiae (strain ATCC 204508 / S288c) OX=559292 GN=RRP5 PE=1 SV=1 - [RRP5_YEAST]	74.76	13.65	2	28	28	34	0.985	33	8	1.043	33	8.5	1.01	33	7.9	0.993	33	7.4	0.974	33	5.8	1.005	33	8.3	1.012	33	4.7	154000000	1729	193	6.19
111	S000003882	YJR121W	Atp2p	P00830	ATP synthase subunit beta, mitochondrial OS=Saccharomyces cerevisiae (strain ATCC 204508 / S288c) OX=559292 GN=ATP2 PE=1 SV=2 - [ATPB_YEAST]	313.67	54.01	2	20	20	91	1.044	32	10	0.911	32	10.5	0.953	32	9.5	1.082	32	10	1.066	32	7.7	1.066	32	6.7	0.903	32	7.3	3900000000	511	54.8	5.71
112	S000000098	YBL002W	Htb2p	P02294	Histone H2B.2 OS=Saccharomyces cerevisiae (strain ATCC 204508 / S288c) OX=559292 GN=HTB2 PE=1 SV=2 - [H2B2_YEAST]	93.84	54.96	2	8	8	36	1.145	32	13.4	0.925	32	12.8	0.873	32	6.4	1.14	32	6.2	1.094	32	5.4	1.052	31	12.6	0.903	32	7.5	4880000000	131	14.2	10.07
113	S000003203	YGL234W	Ade5,7p	P07244	Bifunctional purine biosynthetic protein ADE5,7 OS=Saccharomyces cerevisiae (strain ATCC 204508 / S288c) OX=559292 GN=ADE5,7 PE=1 SV=1 - [PUR2_YEAST]	114.25	27.81	1	21	21	40	0.894	32	9.3	1.119	32	9.3	1.163	32	6.7	0.924	32	5.2	0.932	32	8.8	0.95	32	6.8	1.14	32	9.5	415000000	802	86	5.27
114	S000003563	YJL026W	Rnr2p	P09938	Ribonucleoside-diphosphate reductase small chain 1 OS=Saccharomyces cerevisiae (strain ATCC 204508 / S288c) OX=559292 GN=RNR2 PE=1 SV=2 - [RIR2_YEAST]	169.26	33.58	1	13	14	56	0.879	32	13.1	1.329	32	11.7	1.21	32	11.9	0.895	32	8.3	0.881	32	9.1	0.835	32	9.2	1.275	32	5.9	1960000000	399	46.1	5.25
115	S000002241	YDL083C	Rps16Bp	P0CX52	40S ribosomal protein S16-B OS=Saccharomyces cerevisiae (strain ATCC 204508 / S288c) OX=559292 GN=RPS16B PE=1 SV=1 - [RS16B_YEAST]	99.21	60.84	1	9	9	34	1.024	32	7.2	1.061	32	12.2	1	32	6.5	1.048	32	7.2	1.023	34	7.5	0.998	34	9.3	1.018	34	7.1	5810000000	143	15.8	10.26
116	S000003141	YGL173C	Xrn1p	P22147	5'-3' exoribonuclease 1 OS=Saccharomyces cerevisiae (strain ATCC 204508 / S288c) OX=559292 GN=XRN1 PE=1 SV=1 - [XRN1_YEAST]	102.2	20.35	1	30	31	40	1.055	32	9.3	1.019	32	10.7	0.989	32	7.5	1.023	32	10.3	1.052	33	10.5	0.97	33	15	1.039	33	7.5	273000000	1528	175.3	7.47
117	S000005859	YOR332W	Vma4p	P22203	V-type proton ATPase subunit E OS=Saccharomyces cerevisiae (strain ATCC 204508 / S288c) OX=559292 GN=VMA4 PE=1 SV=4 - [VATE_YEAST]	128.51	46.78	1	10	10	41	1.059	32	5.1	1.018	32	14.6	0.998	35	12.8	1.018	35	8.8	1.065	35	6.9	1.061	35	9.4	1.024	35	17.3	1670000000	233	26.5	5.36
118	S000006052	YPL131W	Rpl5p	P26321	60S ribosomal protein L5 OS=Saccharomyces cerevisiae (strain ATCC 204508 / S288c) OX=559292 GN=RPL5 PE=1 SV=4 - [RL5_YEAST]	136.21	46.8	1	11	12	49	1.021	32	6.7	1.032	32	12.1	1.013	32	7.4	0.964	32	9.6	0.979	32	8.6	0.978	32	9.2	1.048	32	8.2	6740000000	297	33.7	6.83
119	S000004633	YMR031C	Eis1p	Q05050	Eisosome protein 1 OS=Saccharomyces cerevisiae (strain ATCC 204508 / S288c) OX=559292 GN=EIS1 PE=1 SV=1 - [EIS1_YEAST]	96.13	31.44	1	26	27	37	1.143	32	11.7	0.904	32	11.9	0.905	33	10.9	1.087	33	10.1	1.097	33	6.9	1.131	33	8.7	0.908	33	11.7	334000000	843	93.3	6.34
120	S000005469	YOL109W	Zeo1p	Q08245	Protein ZEO1 OS=Saccharomyces cerevisiae (strain ATCC 204508 / S288c) OX=559292 GN=ZEO1 PE=1 SV=3 - [ZEO1_YEAST]	139.62	64.6	1	9	9	37	1.227	32	9.7	1.018	32	14.1	0.938	32	7.4	1.099	32	5.2	1.103	32	7.4	1.161	32	7.4	0.903	32	10.2	6140000000	113	12.6	5.43
121	S000002457	YDR050C	Tpi1p	P00942	Triosephosphate isomerase OS=Saccharomyces cerevisiae (strain ATCC 204508 / S288c) OX=559292 GN=TPI1 PE=1 SV=2 - [TPIS_YEAST]	359.65	62.1	1	13	13	91	1.062	31	8.2	0.897	31	9.2	0.959	31	8.4	1.013	31	11.5	1.015	31	7.2	1.067	31	9.3	0.955	31	10.9	22200000000	248	26.8	6.01
122	S000000786	YEL060C	Prb1p	P09232	Cerevisin OS=Saccharomyces cerevisiae (strain ATCC 204508 / S288c) OX=559292 GN=PRB1 PE=1 SV=1 - [PRTB_YEAST]	88.03	16.69	1	11	11	33	1.029	31	9.5	0.856	31	6.8	0.894	31	5.5	0.91	31	5.8	0.979	31	8.1	0.928	31	10.4	0.936	31	9.7	2240000000	635	69.6	6.39
123	S000005185	YNL241C	Zwf1p	P11412	Glucose-6-phosphate 1-dehydrogenase OS=Saccharomyces cerevisiae (strain ATCC 204508 / S288c) OX=559292 GN=ZWF1 PE=1 SV=4 - [G6PD_YEAST]	128.86	41.19	2	20	20	47	1.015	31	7.4	1.036	31	10.9	1.013	31	11.4	0.934	31	7.6	0.981	31	8.5	0.941	31	8.7	1.018	31	9.4	998000000	505	57.5	6.3
124	S000004566	YML100W	Tsl1p	P38427	Trehalose synthase complex regulatory subunit TSL1 OS=Saccharomyces cerevisiae (strain ATCC 204508 / S288c) OX=559292 GN=TSL1 PE=1 SV=1 - [TSL1_YEAST]	121.82	23.95	1	24	25	44	1.039	31	5.5	0.981	31	9.8	0.996	31	9.1	1.047	31	5.1	1.012	31	5.9	1.021	33	7.2	0.983	33	8.1	580000000	1098	122.9	6.64
125	S000002242	YDL084W	Sub2p	Q07478	ATP-dependent RNA helicase SUB2 OS=Saccharomyces cerevisiae (strain ATCC 204508 / S288c) OX=559292 GN=SUB2 PE=1 SV=1 - [SUB2_YEAST]	87.26	29.6	1	16	16	33	1.082	31	7.6	0.98	31	8	1.011	31	7.6	1.044	31	7.9	1.065	31	6.5	1.089	31	7.7	0.961	31	7.9	1460000000	446	50.3	5.52
126	S000002330	YDL171C	Glt1p	Q12680	Glutamate synthase [NADH] OS=Saccharomyces cerevisiae (strain ATCC 204508 / S288c) OX=559292 GN=GLT1 PE=1 SV=2 - [GLT1_YEAST]	117.75	16.41	1	30	31	42	0.998	31	11.4	1.158	31	7.6	1.166	31	7.3	1.089	31	7.8	1.098	34	8.2	1.083	35	8.8	1.099	35	7.6	294000000	2145	238	6.58
127	S000000780	YEL054C	Rpl12Ap	P0CX53	60S ribosomal protein L12-A OS=Saccharomyces cerevisiae (strain ATCC 204508 / S288c) OX=559292 GN=RPL12A PE=1 SV=1 - [RL12A_YEAST]	303.19	63.03	1	9	9	83	0.986	30	11.8	1.079	30	17.5	1.017	30	14.6	0.963	30	11	1.019	30	8	0.99	30	8.7	1.035	30	14.9	7520000000	165	17.8	9.41
128	S000001628	YKL145W	Rpt1p	P33299	26S proteasome regulatory subunit 7 homolog OS=Saccharomyces cerevisiae (strain ATCC 204508 / S288c) OX=559292 GN=RPT1 PE=1 SV=1 - [PRS7_YEAST]	84.54	35.55	1	17	18	35	0.979	30	8.9	0.955	30	10.1	0.974	30	7.2	0.984	30	7.5	0.974	30	6.7	1.046	32	7.9	0.964	32	10.3	543000000	467	52	5.47
129	S000005694	YOR168W	Gln4p	P13188	Glutamine--tRNA ligase OS=Saccharomyces cerevisiae (strain ATCC 204508 / S288c) OX=559292 GN=GLN4 PE=1 SV=2 - [SYQ_YEAST]	108.95	29.79	1	24	24	39	0.997	29	7.9	1.062	29	6.6	1.034	29	10	0.984	29	5.9	0.979	29	9.6	0.995	32	7.4	1.062	32	11.3	357000000	809	93.1	8.41
130	S000000684	YCR088W	Abp1p	P15891	Actin-binding protein OS=Saccharomyces cerevisiae (strain ATCC 204508 / S288c) OX=559292 GN=ABP1 PE=1 SV=4 - [ABP1_YEAST]	132.64	40.37	1	20	20	43	1.022	29	9.3	1.097	29	8.8	1.037	29	7.8	0.974	29	11.6	0.973	29	7.3	1.009	29	9.2	1.061	29	6.6	1340000000	592	65.5	4.68
131	S000000126	YBL030C	Pet9p	P18239	ADP,ATP carrier protein 2 OS=Saccharomyces cerevisiae (strain ATCC 204508 / S288c) OX=559292 GN=PET9 PE=1 SV=2 - [ADT2_YEAST]	105.27	38.68	3	14	14	33	1.083	29	13.1	0.789	29	12.3	0.83	29	12.7	1.146	29	11.9	1.11	29	7.8	1.071	29	8.7	0.804	29	7.8	3690000000	318	34.4	9.79
132	S000003105	YGL137W	Sec27p	P41811	Coatomer subunit beta' OS=Saccharomyces cerevisiae (strain ATCC 204508 / S288c) OX=559292 GN=SEC27 PE=1 SV=1 - [COPB2_YEAST]	107.8	23.06	1	17	17	34	1.018	29	5.9	0.947	29	9.4	0.994	29	7.9	1.025	29	8.6	0.991	29	5.2	0.988	29	8.5	1.004	29	8	639000000	889	99.4	4.74
133	S000000141	YBL045C	Cor1p	P07256	Cytochrome b-c1 complex subunit 1, mitochondrial OS=Saccharomyces cerevisiae (strain ATCC 204508 / S288c) OX=559292 GN=COR1 PE=1 SV=1 - [QCR1_YEAST]	133.15	31.51	1	14	14	41	1.102	28	8.7	0.942	32	14.3	0.942	37	10.4	1.168	37	11.3	1.104	37	6.9	1.154	37	14.4	0.903	37	15.1	1170000000	457	50.2	7.3
134	S000000385	YBR181C	Rps6Bp	P0CX38	40S ribosomal protein S6-B OS=Saccharomyces cerevisiae (strain ATCC 204508 / S288c) OX=559292 GN=RPS6B PE=1 SV=1 - [RS6B_YEAST]	126.34	44.07	1	14	14	42	0.99	28	9.2	1.013	28	10	0.98	28	8.9	0.987	28	19.9	0.998	28	7.3	0.983	28	7.6	1.002	28	7.5	5710000000	236	27	10.45
135	S000005015	YNL071W	Lat1p	P12695	Dihydrolipoyllysine-residue acetyltransferase component of pyruvate dehydrogenase complex, mitochondrial OS=Saccharomyces cerevisiae (strain ATCC 204508 / S288c) OX=559292 GN=LAT1 PE=1 SV=1 - [ODP2_YEAST]	93.75	26.76	1	15	15	32	1.106	28	6.9	0.919	28	8.7	0.872	28	5.5	1.028	28	11.2	1.015	28	6.1	1.073	28	7.9	0.875	28	6.6	1280000000	482	51.8	7.8
136	S000003124	YGL156W	Ams1p	P22855	Alpha-mannosidase OS=Saccharomyces cerevisiae (strain ATCC 204508 / S288c) OX=559292 GN=AMS1 PE=1 SV=2 - [MAN1_YEAST]	78.69	21.05	1	23	23	32	0.973	28	8.8	0.947	28	9.1	0.977	29	8.2	0.964	29	9.8	0.923	29	10.5	0.956	29	4.9	0.944	29	6.8	279000000	1083	124.4	7.25
137	S000004926	YMR309C	Nip1p	P32497	Eukaryotic translation initiation factor 3 subunit C OS=Saccharomyces cerevisiae (strain ATCC 204508 / S288c) OX=559292 GN=NIP1 PE=1 SV=2 - [EIF3C_YEAST]	100.54	24.88	1	21	21	36	0.983	28	8.2	0.991	31	7.1	0.962	31	7.7	0.966	31	8.7	0.996	31	7.6	0.97	31	5.6	0.986	31	7.5	402000000	812	93.1	5
138	S000000773	YEL047C	Frd1p	P32614	Fumarate reductase 1 OS=Saccharomyces cerevisiae (strain ATCC 204508 / S288c) OX=559292 GN=FRD1 PE=1 SV=1 - [FRDS_YEAST]	75.93	37.87	1	18	18	30	1.016	28	7.1	1.136	29	14.6	1.077	28	9.8	1.008	29	6	0.987	29	5.2	0.971	28	10.9	1.092	29	12	785000000	470	50.8	6.33
139	S000001226	YHR183W	Gnd1p	P38720	6-phosphogluconate dehydrogenase, decarboxylating 1 OS=Saccharomyces cerevisiae (strain ATCC 204508 / S288c) OX=559292 GN=GND1 PE=1 SV=1 - [6PGD1_YEAST]	280.98	53.37	1	21	25	87	0.97	28	9.4	1.033	28	10	1.012	28	6.2	0.908	28	9.4	0.906	28	9.8	0.859	28	14	1.06	28	8.4	3310000000	489	53.5	6.64
140	S000000912	YER110C	Kap123p	P40069	Importin subunit beta-4 OS=Saccharomyces cerevisiae (strain ATCC 204508 / S288c) OX=559292 GN=KAP123 PE=1 SV=1 - [IMB4_YEAST]	148.1	24.98	1	25	26	45	0.974	28	10.1	1.16	30	8.1	1.112	31	8.5	0.972	31	11.3	0.989	32	10.8	0.993	32	10.1	1.124	32	9.6	604000000	1113	122.5	4.63
141	S000002646	YDR238C	Sec26p	P41810	Coatomer subunit beta OS=Saccharomyces cerevisiae (strain ATCC 204508 / S288c) OX=559292 GN=SEC26 PE=1 SV=2 - [COPB_YEAST]	107	22.51	1	22	22	38	0.998	28	6.5	0.962	28	4.9	0.953	28	10.9	1.021	28	7.2	0.989	28	3.8	0.995	29	9.6	0.962	29	5.7	438000000	973	109	5.64
142	S000003557	YJL020C	Bbc1p	P47068	Myosin tail region-interacting protein MTI1 OS=Saccharomyces cerevisiae (strain ATCC 204508 / S288c) OX=559292 GN=BBC1 PE=1 SV=2 - [BBC1_YEAST]	93.44	19.79	1	22	22	35	1.078	28	10.9	0.999	28	11.7	0.966	30	9	0.993	30	9.5	0.977	30	6.3	1.024	30	10.4	0.967	30	8.9	320000000	1157	128.2	5.26
143	S000005896	YOR369C	Rps12p	P48589	40S ribosomal protein S12 OS=Saccharomyces cerevisiae (strain ATCC 204508 / S288c) OX=559292 GN=RPS12 PE=1 SV=1 - [RS12_YEAST]	98	48.25	1	6	6	35	0.965	28	13.4	0.98	28	9.9	0.987	28	10.7	1.048	28	8.4	1.013	28	6.8	1.022	28	5.9	1.008	28	5.1	5330000000	143	15.5	4.73
144	S000000213	YBR009C	Hhf1p	P02309	Histone H4 OS=Saccharomyces cerevisiae (strain ATCC 204508 / S288c) OX=559292 GN=HHF1 PE=1 SV=2 - [H4_YEAST]	63.97	30.1	1	4	4	27	1.04	27	9.1	0.939	26	12.2	0.915	27	8.2	1.047	27	12.2	1.048	27	6.5	1.069	27	10.1	0.962	27	7.5	3430000000	103	11.4	11.36
145	S000004975	YNL030W	Hhf2p	P02309	Histone H4 OS=Saccharomyces cerevisiae (strain ATCC 204508 / S288c) OX=559292 GN=HHF1 PE=1 SV=2 - [H4_YEAST]	63.97	30.1	1	4	4	27	1.04	27	9.1	0.939	26	12.2	0.915	27	8.2	1.047	27	12.2	1.048	27	6.5	1.069	27	10.1	0.962	27	7.5	3430000000	103	11.4	11.36
146	S000003771	YJR010W	Met3p	P08536	Sulfate adenylyltransferase OS=Saccharomyces cerevisiae (strain ATCC 204508 / S288c) OX=559292 GN=MET3 PE=1 SV=2 - [MET3_YEAST]	100.75	22.31	1	11	11	37	1.008	27	10.8	1.095	27	8.9	1.006	27	15.8	0.994	27	9.9	0.975	27	7.5	0.944	27	15	1.072	27	10.7	1750000000	511	57.7	5.82
147	S000006239	YPR035W	Gln1p	P32288	Glutamine synthetase OS=Saccharomyces cerevisiae (strain ATCC 204508 / S288c) OX=559292 GN=GLN1 PE=1 SV=4 - [GLNA_YEAST]	76.56	33.78	2	12	12	37	0.7	27	16.1	1.832	27	15.7	1.643	27	15.7	0.725	27	16.2	0.792	27	11.4	0.738	27	13.6	1.677	27	14.6	3360000000	370	41.7	6.34
148	S000003517	YGR285C	Zuo1p	P32527	Zuotin OS=Saccharomyces cerevisiae (strain ATCC 204508 / S288c) OX=559292 GN=ZUO1 PE=1 SV=1 - [ZUO1_YEAST]	111.9	29.79	1	12	12	37	0.965	27	8	1.054	27	11.9	1.055	27	9.7	0.913	27	9.6	0.958	27	6.5	0.937	27	9.9	1.103	27	9.2	1510000000	433	49	8.25
149	S000005796	YOR270C	Vph1p	P32563	V-type proton ATPase subunit a, vacuolar isoform OS=Saccharomyces cerevisiae (strain ATCC 204508 / S288c) OX=559292 GN=VPH1 PE=1 SV=3 - [VPH1_YEAST]	111.08	25.71	1	20	20	36	1.035	27	6.8	1.049	27	7.6	1.027	27	7.1	1.042	27	5.1	1.033	28	5.2	1.072	28	7.9	1.01	28	4.6	465000000	840	95.5	5.48
150	S000001356	YIL094C	Lys12p	P40495	Homoisocitrate dehydrogenase, mitochondrial OS=Saccharomyces cerevisiae (strain ATCC 204508 / S288c) OX=559292 GN=LYS12 PE=1 SV=1 - [LYS12_YEAST]	82.42	38.01	1	13	13	28	0.991	27	9	1.063	27	7.7	1.06	27	10	0.977	27	8.3	1.009	27	8.4	1.01	27	5.4	1.089	27	7.6	1400000000	371	40	8.02
151	S000005191	YNL247W	Crs1p	P53852	Cysteine--tRNA ligase OS=Saccharomyces cerevisiae (strain ATCC 204508 / S288c) OX=559292 GN=YNL247W PE=1 SV=1 - [SYC_YEAST]	85.65	26.34	1	19	19	30	0.967	27	9	1.074	28	6.1	1.028	28	9.4	1.012	28	6.5	0.988	28	7.5	0.974	28	8.1	1.069	28	7.2	282000000	767	87.5	6.86
152	S000002565	YDR158W	Hom2p	P13663	Aspartate-semialdehyde dehydrogenase OS=Saccharomyces cerevisiae (strain ATCC 204508 / S288c) OX=559292 GN=HOM2 PE=1 SV=1 - [DHAS_YEAST]	122.51	47.12	1	14	14	37	1.096	26	6.7	0.956	26	13.9	0.98	26	7.4	1.069	26	10.1	1.068	26	5.5	1.084	26	7	0.989	26	7.7	2440000000	365	39.5	6.73
153	S000005969	YPL048W	Cam1p	P29547	Elongation factor 1-gamma 1 OS=Saccharomyces cerevisiae (strain ATCC 204508 / S288c) OX=559292 GN=CAM1 PE=1 SV=2 - [EF1G1_YEAST]	103.68	30.6	1	12	16	37	0.965	26	9.3	1.098	26	11.1	1.029	26	7.8	0.975	26	6.1	0.972	26	3.7	0.958	26	6.4	1.065	26	5.6	2580000000	415	47.1	8.38
154	S000004711	YMR105C	Pgm2p	P37012	Phosphoglucomutase 2 OS=Saccharomyces cerevisiae (strain ATCC 204508 / S288c) OX=559292 GN=PGM2 PE=1 SV=1 - [PGM2_YEAST]	162.26	38.31	1	15	18	48	1.041	26	12.3	0.796	26	14.3	0.835	26	18.4	1.073	26	8.7	0.993	26	5.8	1.053	26	10.6	0.8	26	13.1	2120000000	569	63	6.62
155	S000003394	YGR162W	Tif4631p	P39935	Eukaryotic initiation factor 4F subunit p150 OS=Saccharomyces cerevisiae (strain ATCC 204508 / S288c) OX=559292 GN=TIF4631 PE=1 SV=2 - [IF4F1_YEAST]	92.19	20.06	1	19	19	34	1.009	26	12.3	1.013	26	9.5	0.946	26	7.4	0.982	26	5.2	1.029	26	5.8	1.023	28	9.8	1.05	28	7	253000000	952	107	6.04
156	S000000882	YER080W	Aim9p	P40053	Altered inheritance of mitochondria protein 9, mitochondrial OS=Saccharomyces cerevisiae (strain ATCC 204508 / S288c) OX=559292 GN=AIM9 PE=1 SV=1 - [AIM9_YEAST]	77.86	30.94	1	20	20	30	1.052	26	8.6	1.039	26	10.5	0.939	26	9.3	1.029	26	7.9	1.055	26	7.1	1.024	26	12	0.981	26	7.7	257000000	627	72.4	8.62
157	S000004753	YMR145C	Nde1p	P40215	External NADH-ubiquinone oxidoreductase 1, mitochondrial OS=Saccharomyces cerevisiae (strain ATCC 204508 / S288c) OX=559292 GN=NDE1 PE=1 SV=1 - [NDH1_YEAST]	88.64	29.11	1	16	16	30	1.169	26	7.3	0.743	26	14.4	0.783	26	8.6	1.068	26	6.9	1.137	26	6.2	1.056	26	7.1	0.743	26	11.1	1470000000	560	62.7	9.28
158	S000006349	YPR145W	Asn1p	P49089	Asparagine synthetase [glutamine-hydrolyzing] 1 OS=Saccharomyces cerevisiae (strain ATCC 204508 / S288c) OX=559292 GN=ASN1 PE=1 SV=2 - [ASNS1_YEAST]	131	34.79	1	15	20	47	1.054	26	11.7	1.134	26	13.1	1.061	26	7.9	1.023	26	11.2	1.025	26	12.2	1.037	29	13.3	1.121	29	11.4	1750000000	572	64.4	6.11
159	S000004676	YMR072W	Abf2p	Q02486	ARS-binding factor 2, mitochondrial OS=Saccharomyces cerevisiae (strain ATCC 204508 / S288c) OX=559292 GN=ABF2 PE=1 SV=1 - [ABF2_YEAST]	67.38	46.45	1	10	10	26	1.049	26	8.5	0.939	26	6.6	0.92	26	3.7	1.029	26	5	0.987	26	4.5	1.024	26	5.6	0.944	26	7.4	1690000000	183	21.5	9.69
160	S000004614	YMR012W	Clu1p	Q03690	Clustered mitochondria protein 1 OS=Saccharomyces cerevisiae (strain ATCC 204508 / S288c) OX=559292 GN=CLU1 PE=1 SV=1 - [CLU_YEAST]	95.33	18.09	1	22	22	33	1.052	26	9.3	0.925	26	11.3	0.929	26	11.8	1.06	26	7.1	1.067	26	5.3	1.089	26	9.9	0.95	26	8	822000000	1277	145.1	6.39
161	S000002299	YDL140C	Rpo21p	P04050	DNA-directed RNA polymerase II subunit RPB1 OS=Saccharomyces cerevisiae (strain ATCC 204508 / S288c) OX=559292 GN=RPO21 PE=1 SV=2 - [RPB1_YEAST]	89.42	14.77	1	25	25	32	0.949	25	3.7	0.999	25	10.5	0.985	25	8.1	0.985	25	6.9	1.018	25	6.6	1.001	25	8.6	1.014	25	7.2	156000000	1733	191.5	5.63
162	S000006395	YPR191W	Qcr2p	P07257	Cytochrome b-c1 complex subunit 2, mitochondrial OS=Saccharomyces cerevisiae (strain ATCC 204508 / S288c) OX=559292 GN=QCR2 PE=1 SV=1 - [QCR2_YEAST]	135.79	55.71	1	18	18	38	1.139	25	10.5	0.794	25	13.4	0.807	25	13.8	1.174	25	6.4	1.138	25	8.8	1.085	25	13.4	0.79	25	11.7	1840000000	368	40.5	7.96
163	S000001849	YFL045C	Sec53p	P07283	Phosphomannomutase OS=Saccharomyces cerevisiae (strain ATCC 204508 / S288c) OX=559292 GN=SEC53 PE=1 SV=1 - [PMM_YEAST]	113.85	52.76	1	14	14	43	1.038	25	11.1	0.97	26	9.6	0.961	26	10	1.09	25	13.5	1.07	25	7	1.05	24	8.3	0.955	26	10.3	2800000000	254	29	5.24
164	S000004855	YMR242C	Rpl20Ap	P0CX23	60S ribosomal protein L20-A OS=Saccharomyces cerevisiae (strain ATCC 204508 / S288c) OX=559292 GN=RPL20A PE=1 SV=1 - [RL20A_YEAST]	78.27	45.93	1	9	9	27	1.002	25	8.8	0.947	25	5.7	0.961	25	7.3	0.998	25	6	1.012	25	7.9	1.038	24	7.4	1.005	25	7.4	6150000000	172	20.4	10.3
165	S000005868	YOR341W	Rpa190p	P10964	DNA-directed RNA polymerase I subunit RPA190 OS=Saccharomyces cerevisiae (strain ATCC 204508 / S288c) OX=559292 GN=RPA190 PE=1 SV=2 - [RPA1_YEAST]	66.03	13.64	1	22	23	32	0.962	25	10.4	1.043	26	11.8	1.021	26	8.7	0.981	26	13.3	0.993	26	8.2	0.987	26	6	1.034	26	5.3	281000000	1664	186.3	7.08
166	S000000980	YER178W	Pda1p	P16387	Pyruvate dehydrogenase E1 component subunit alpha, mitochondrial OS=Saccharomyces cerevisiae (strain ATCC 204508 / S288c) OX=559292 GN=PDA1 PE=1 SV=2 - [ODPA_YEAST]	87	34.52	1	14	14	30	1.058	25	6.4	1.007	25	8.8	0.988	25	10.1	1.041	25	6.6	1.032	25	7.4	1.065	25	11.5	1.005	25	9.7	1410000000	420	46.3	8.1
167	S000001387	YIL125W	Kgd1p	P20967	2-oxoglutarate dehydrogenase, mitochondrial OS=Saccharomyces cerevisiae (strain ATCC 204508 / S288c) OX=559292 GN=KGD1 PE=1 SV=2 - [ODO1_YEAST]	104.67	21.6	1	20	20	35	1.136	25	8.5	0.844	25	8.6	0.847	25	10.9	1.161	25	6.3	1.187	25	11.1	1.156	25	9.1	0.816	25	10.3	714000000	1014	114.3	7.21
168	S000005231	YNL287W	Sec21p	P32074	Coatomer subunit gamma OS=Saccharomyces cerevisiae (strain ATCC 204508 / S288c) OX=559292 GN=SEC21 PE=1 SV=2 - [COPG_YEAST]	85.57	27.06	1	23	23	33	0.965	25	8.8	0.995	25	8.5	1.013	25	8.8	0.982	25	13.3	0.966	25	5.3	0.987	25	10.8	1.01	25	6.9	365000000	935	104.8	5.12
169	S000001539	YKL056C	Tma19p	P35691	Translationally-controlled tumor protein homolog OS=Saccharomyces cerevisiae (strain ATCC 204508 / S288c) OX=559292 GN=TMA19 PE=1 SV=1 - [TCTP_YEAST]	91.5	44.31	1	8	8	29	0.996	25	10.6	0.97	25	10.2	0.977	25	11.9	0.983	25	9	0.963	25	6.9	0.979	25	10.4	1	25	8.1	6330000000	167	18.7	4.56
170	S000004830	YMR217W	Gua1p	P38625	GMP synthase [glutamine-hydrolyzing] OS=Saccharomyces cerevisiae (strain ATCC 204508 / S288c) OX=559292 GN=GUA1 PE=1 SV=4 - [GUAA_YEAST]	71.07	26.29	1	16	16	28	0.917	25	12.2	1.201	25	12.1	1.163	25	12	0.907	25	7.6	0.883	25	9.5	0.875	25	7.5	1.223	25	10	637000000	525	58.4	6.49
171	S000001061	YHR019C	Ded81p	P38707	Asparagine--tRNA ligase, cytoplasmic OS=Saccharomyces cerevisiae (strain ATCC 204508 / S288c) OX=559292 GN=DED81 PE=1 SV=1 - [SYNC_YEAST]	140.01	37	1	17	17	44	1.002	25	10.1	1.096	27	7.2	1.058	32	15	1.014	32	12.2	1.043	33	17.7	0.969	33	11.8	1.092	33	10.6	1290000000	554	62.2	5.85
172	S000002304	YDL145C	Cop1p	P53622	Coatomer subunit alpha OS=Saccharomyces cerevisiae (strain ATCC 204508 / S288c) OX=559292 GN=COP1 PE=1 SV=2 - [COPA_YEAST]	104.71	22.15	1	24	24	36	0.983	25	11	0.939	25	8.2	0.953	25	17.8	1.009	25	7.3	1.023	25	6	0.945	25	11.8	0.991	25	7.8	332000000	1201	135.5	5.99
173	S000002924	YDR516C	Emi2p	Q04409	Putative glucokinase-2 OS=Saccharomyces cerevisiae (strain ATCC 204508 / S288c) OX=559292 GN=EMI2 PE=1 SV=1 - [EMI2_YEAST]	74.89	31.4	1	16	17	28	0.997	25	16	0.99	25	11.8	0.95	25	16.8	0.931	25	11.1	0.988	25	10.9	0.918	25	15.7	1.005	25	8.3	1320000000	500	55.9	6.27
174	S000004351	YLR359W	Ade13p	Q05911	Adenylosuccinate lyase OS=Saccharomyces cerevisiae (strain ATCC 204508 / S288c) OX=559292 GN=ADE13 PE=1 SV=1 - [PUR8_YEAST]	70.55	25.1	1	14	14	25	0.963	25	5	1.06	25	12	1.065	25	9.1	0.974	25	4.6	0.967	25	5.7	0.986	25	8.1	1.069	25	9.3	528000000	482	54.5	6.43
175	S000003424	YGR192C	Tdh3p	P00359	Glyceraldehyde-3-phosphate dehydrogenase 3 OS=Saccharomyces cerevisiae (strain ATCC 204508 / S288c) OX=559292 GN=TDH3 PE=1 SV=3 - [G3P3_YEAST]	1091.24	75.3	1	6	24	327	0.943	24	12.7	0.994	24	14.8	0.995	24	13.8	1.035	24	13	0.973	24	9.2	1.057	24	17.5	0.966	24	9.3	67700000000	332	35.7	6.96
176	S000005042	YNL098C	Ras2p	P01120	Ras-like protein 2 OS=Saccharomyces cerevisiae (strain ATCC 204508 / S288c) OX=559292 GN=RAS2 PE=1 SV=4 - [RAS2_YEAST]	78.02	36.96	1	10	11	30	1.052	24	12.1	0.954	24	16.2	1.019	26	20	1.067	26	11.9	1.086	28	13.8	1.076	28	16.1	0.985	28	16.7	444000000	322	34.7	7.27
177	S000003436	YGR204W	Ade3p	P07245	C-1-tetrahydrofolate synthase, cytoplasmic OS=Saccharomyces cerevisiae (strain ATCC 204508 / S288c) OX=559292 GN=ADE3 PE=1 SV=1 - [C1TC_YEAST]	121.74	29.18	1	23	25	40	1	24	11.4	1.046	25	19.2	1.047	25	16	1.049	25	8.6	1.016	25	14	1.056	25	10.2	1.021	25	10.7	961000000	946	102.1	6.84
178	S000004050	YLR060W	Frs1p	P15624	Phenylalanine--tRNA ligase beta subunit OS=Saccharomyces cerevisiae (strain ATCC 204508 / S288c) OX=559292 GN=FRS1 PE=1 SV=3 - [SYFB_YEAST]	82.48	29.58	1	18	18	27	0.992	24	9.8	1.138	24	9.8	1.077	24	8.9	0.98	24	7.8	0.955	24	6.8	0.931	24	8.6	1.104	24	8.1	520000000	595	67.3	5.78
179	S000003708	YJL172W	Cps1p	P27614	Carboxypeptidase S OS=Saccharomyces cerevisiae (strain ATCC 204508 / S288c) OX=559292 GN=CPS1 PE=1 SV=2 - [CBPS_YEAST]	71.45	21.18	1	11	11	28	1.015	24	16.4	1.06	24	11.4	1.098	27	14.7	1.021	27	11.8	1.096	27	18.9	1.062	27	17.7	1.036	27	10.9	392000000	576	64.6	5.53
180	S000000070	YAR015W	Ade1p	P27616	Phosphoribosylaminoimidazole-succinocarboxamide synthase OS=Saccharomyces cerevisiae (strain ATCC 204508 / S288c) OX=559292 GN=ADE1 PE=1 SV=2 - [PUR7_YEAST]	83.18	55.88	1	17	17	31	1.032	24	6.3	1.109	24	11	1.133	24	11.3	1.013	24	7.4	0.996	24	5.2	0.989	24	11.6	1.074	24	7.5	216000000	306	34.6	5.95
181	S000001563	YKL080W	Vma5p	P31412	V-type proton ATPase subunit C OS=Saccharomyces cerevisiae (strain ATCC 204508 / S288c) OX=559292 GN=VMA5 PE=1 SV=4 - [VATC_YEAST]	91.67	38.27	1	13	13	29	1.052	24	8.3	0.999	24	9.5	0.973	24	8.2	1.043	24	6.9	1.01	24	4.1	1.024	24	6.5	1.003	24	7.7	517000000	392	44.2	6.67
182	S000001337	YIL075C	Rpn2p	P32565	26S proteasome regulatory subunit RPN2 OS=Saccharomyces cerevisiae (strain ATCC 204508 / S288c) OX=559292 GN=RPN2 PE=1 SV=4 - [RPN2_YEAST]	81.99	15.98	1	16	17	28	0.985	24	6.4	0.973	24	8.5	1.018	24	14.2	0.998	24	11.6	0.953	24	8.9	0.975	24	7.3	1.018	24	8.1	402000000	945	104.2	6.18
183	S000004722	YMR116C	Asc1p	P38011	Guanine nucleotide-binding protein subunit beta-like protein OS=Saccharomyces cerevisiae (strain ATCC 204508 / S288c) OX=559292 GN=ASC1 PE=1 SV=4 - [GBLP_YEAST]	120.08	35.42	1	10	10	38	0.928	24	18.4	1.129	24	10.2	1.103	24	14.5	0.96	24	7.5	0.957	24	7.4	0.92	24	10.8	1.116	24	10.7	5310000000	319	34.8	6.24
184	S000000260	YBR056W	Ybr056Wp	P38081	Uncharacterized glycosyl hydrolase YBR056W OS=Saccharomyces cerevisiae (strain ATCC 204508 / S288c) OX=559292 GN=YBR056W PE=1 SV=1 - [YBQ6_YEAST]	67.97	30.34	1	19	19	28	0.984	24	6.4	1.051	24	10.6	1.039	24	11.5	0.964	24	10.7	0.961	24	12.6	0.898	24	8.6	1.038	24	6.1	360000000	501	57.8	6.46
185	S000000229	YBR025C	Ola1p	P38219	Obg-like ATPase 1 OS=Saccharomyces cerevisiae (strain ATCC 204508 / S288c) OX=559292 GN=OLA1 PE=1 SV=1 - [OLA1_YEAST]	106.73	43.4	1	16	17	35	0.995	24	10.1	0.975	24	7.9	0.948	24	7	1.008	24	11.5	1.013	24	7.3	1.004	26	8.2	0.968	26	10.6	1150000000	394	44.1	7.43
186	S000006245	YPR041W	Tif5p	P38431	Eukaryotic translation initiation factor 5 OS=Saccharomyces cerevisiae (strain ATCC 204508 / S288c) OX=559292 GN=TIF5 PE=1 SV=1 - [IF5_YEAST]	81.35	34.32	1	14	14	27	0.994	24	5.7	1.033	24	7	1.021	24	4.6	0.982	24	6.7	0.995	24	7	0.979	24	8.3	1.051	24	7	562000000	405	45.2	5.06
187	S000000033	YAL035W	Fun12p	P39730	Eukaryotic translation initiation factor 5B OS=Saccharomyces cerevisiae (strain ATCC 204508 / S288c) OX=559292 GN=FUN12 PE=1 SV=2 - [IF2P_YEAST]	91.3	16.17	1	17	17	32	1.022	24	9.3	1.041	24	6.8	1.03	27	6.1	0.992	27	9	1.063	29	8.1	1.052	30	12.1	1.052	30	9	394000000	1002	112.2	5.76
188	S000000757	YEL031W	Spf1p	P39986	Manganese-transporting ATPase 1 OS=Saccharomyces cerevisiae (strain ATCC 204508 / S288c) OX=559292 GN=SPF1 PE=1 SV=1 - [ATC6_YEAST]	79.21	15.06	1	19	19	32	1.018	24	9.8	1.037	24	7	1.031	24	6.2	1.019	24	7.7	1.015	25	6.6	1.007	27	12.4	1.041	27	7.6	237000000	1215	135.2	6.6
189	S000006240	YPR036W	Vma13p	P41807	V-type proton ATPase subunit H OS=Saccharomyces cerevisiae (strain ATCC 204508 / S288c) OX=559292 GN=VMA13 PE=1 SV=1 - [VATH_YEAST]	100.81	30.75	1	15	15	31	0.985	24	15.2	0.977	26	9.1	1.05	27	14.9	0.981	27	9.1	1.004	27	9.5	1.039	27	10.3	0.929	27	8.8	497000000	478	54.4	6.35
190	S000002426	YDR019C	Gcv1p	P48015	Aminomethyltransferase, mitochondrial OS=Saccharomyces cerevisiae (strain ATCC 204508 / S288c) OX=559292 GN=GCV1 PE=1 SV=2 - [GCST_YEAST]	64.14	27.5	1	12	12	27	1.073	24	8	0.854	24	9.1	0.947	24	7.1	0.989	24	7.4	0.984	24	8.1	0.988	24	8.9	0.867	24	9.8	698000000	400	44.4	8.84
191	S000003362	YGR130C	Ygr130Cp	P53278	Uncharacterized protein YGR130C OS=Saccharomyces cerevisiae (strain ATCC 204508 / S288c) OX=559292 GN=YGR130C PE=1 SV=1 - [YG3A_YEAST]	75	22.06	1	17	17	29	1.111	24	9.7	0.86	24	13.9	0.948	24	9.1	1.059	24	5.2	1.106	24	5.4	1.11	24	5.4	0.877	24	10.5	272000000	816	92.6	5.03
192	S000000535	YCL030C	His4p	P00815	Histidine biosynthesis trifunctional protein OS=Saccharomyces cerevisiae (strain ATCC 204508 / S288c) OX=559292 GN=HIS4 PE=1 SV=3 - [HIS2_YEAST]	103.93	25.78	1	19	19	33	1.143	23	8.3	0.895	25	12.5	1.003	25	7.8	1.133	25	10.1	1.192	25	12.9	1.128	25	11	0.902	25	10	340000000	799	87.7	5.29
193	S000005065	YNL121C	Tom70p	P07213	Mitochondrial import receptor subunit TOM70 OS=Saccharomyces cerevisiae (strain ATCC 204508 / S288c) OX=559292 GN=TOM70 PE=1 SV=2 - [TOM70_YEAST]	88.42	33.87	1	19	19	30	1.111	23	7.7	0.971	23	6.7	0.953	24	6.5	1.055	24	6.7	1.04	25	5.2	1.105	25	12.4	0.935	25	5.7	601000000	617	70.1	5.35
194	S000000598	YCR005C	Cit2p	P08679	Citrate synthase, peroxisomal OS=Saccharomyces cerevisiae (strain ATCC 204508 / S288c) OX=559292 GN=CIT2 PE=1 SV=1 - [CISY2_YEAST]	94.14	39.78	1	15	16	31	1.147	23	12.4	0.756	23	17.6	0.795	23	19.9	1.107	23	13	1.145	23	8	1.164	23	16	0.743	23	23.5	553000000	460	51.4	6.38
195	S000000876	YER074W	Rps24Ap	P0CX31	40S ribosomal protein S24-A OS=Saccharomyces cerevisiae (strain ATCC 204508 / S288c) OX=559292 GN=RPS24A PE=1 SV=1 - [RS24A_YEAST]	93.55	44.44	1	7	7	30	1.035	23	7.2	1.001	23	6.5	0.955	23	5.5	1.031	23	7.5	1.055	23	5	1.042	23	6.7	1.012	23	6.5	6420000000	135	15.3	10.51
196	S000003348	YGR116W	Spt6p	P23615	Transcription elongation factor SPT6 OS=Saccharomyces cerevisiae (strain ATCC 204508 / S288c) OX=559292 GN=SPT6 PE=1 SV=1 - [SPT6_YEAST]	89.5	18.19	1	26	26	34	1.074	23	8.7	0.927	23	11.5	0.969	23	4.6	1.031	23	10.7	1.031	23	6.3	1.014	23	10.5	0.961	23	9.1	167000000	1451	168.2	5.01
197	S000000010	YAL012W	Cys3p	P31373	Cystathionine gamma-lyase OS=Saccharomyces cerevisiae (strain ATCC 204508 / S288c) OX=559292 GN=CYS3 PE=1 SV=2 - [CYS3_YEAST]	121.35	34.26	1	11	11	37	1.001	23	7.8	1.143	23	6.2	1.065	23	5.1	1.029	23	8.2	1.021	23	6.4	1.044	23	7.7	1.111	23	4.4	3910000000	394	42.5	6.54
198	S000000143	YBL047C	Ede1p	P34216	EH domain-containing and endocytosis protein 1 OS=Saccharomyces cerevisiae (strain ATCC 204508 / S288c) OX=559292 GN=EDE1 PE=1 SV=2 - [EDE1_YEAST]	91.96	17.6	1	22	22	34	1.045	23	16.2	0.986	25	17.3	0.977	25	10.4	1.033	25	13.5	1.078	25	11.4	1.083	26	7.7	0.944	26	10.1	193000000	1381	150.7	4.72
199	S000003417	YGR185C	Tys1p	P36421	Tyrosine--tRNA ligase, cytoplasmic OS=Saccharomyces cerevisiae (strain ATCC 204508 / S288c) OX=559292 GN=TYS1 PE=1 SV=3 - [SYYC_YEAST]	79.8	35.79	1	16	16	27	1.024	23	7.7	1.032	23	6.4	1.023	24	8.4	1.033	24	12.5	0.979	26	6.4	1.029	26	9.3	1.024	26	6.7	788000000	394	44	8.44
200	S000000120	YBL024W	Ncl1p	P38205	Multisite-specific tRNA:(cytosine-C(5))-methyltransferase OS=Saccharomyces cerevisiae (strain ATCC 204508 / S288c) OX=559292 GN=NCL1 PE=1 SV=1 - [NCL1_YEAST]	83.34	30.26	1	19	19	30	1.061	23	12	0.971	23	12	0.955	23	10.2	1.002	23	10.5	1.023	23	7	1.019	23	11.3	0.964	23	12.6	285000000	684	77.8	7.36
201	S000001926	YFR030W	Met10p	P39692	Sulfite reductase [NADPH] flavoprotein component OS=Saccharomyces cerevisiae (strain ATCC 204508 / S288c) OX=559292 GN=MET10 PE=1 SV=2 - [MET10_YEAST]	106.6	26.28	1	25	25	37	0.906	23	9.9	1.265	25	8.3	1.213	25	10.8	1.014	25	6.4	0.976	26	6.8	0.959	26	11.5	1.199	26	6.7	1360000000	1035	114.8	5.27
202	S000001303	YIL041W	Gvp36p	P40531	Protein GVP36 OS=Saccharomyces cerevisiae (strain ATCC 204508 / S288c) OX=559292 GN=GVP36 PE=1 SV=1 - [GVP36_YEAST]	88.67	43.25	1	13	13	28	1.015	23	9.9	1.031	23	9	1.036	23	8.8	0.995	23	7.8	0.971	23	5	0.99	23	7.2	0.958	23	7.8	1380000000	326	36.6	4.97
203	S000003073	YGL105W	Arc1p	P46672	tRNA-aminoacylation cofactor ARC1 OS=Saccharomyces cerevisiae (strain ATCC 204508 / S288c) OX=559292 GN=ARC1 PE=1 SV=2 - [ARC1_YEAST]	161.5	45.74	1	15	15	57	1.001	23	8.5	1.042	23	12.2	1.006	23	6.7	1.009	23	8.6	0.965	23	6.6	0.979	23	7	1.024	23	7.5	1700000000	376	42.1	7.88
204	S000005850	YOR323C	Pro2p	P54885	Gamma-glutamyl phosphate reductase OS=Saccharomyces cerevisiae (strain ATCC 204508 / S288c) OX=559292 GN=PRO2 PE=1 SV=1 - [PROA_YEAST]	101.38	31.36	1	15	16	36	1.061	23	5.8	1.029	23	9.7	1.047	23	8.2	0.986	23	5.6	1.031	26	7.8	1.019	26	8.9	1.048	26	9.3	709000000	456	49.7	5.59
205	S000002180	YDL022W	Gpd1p	Q00055	Glycerol-3-phosphate dehydrogenase [NAD(+)] 1 OS=Saccharomyces cerevisiae (strain ATCC 204508 / S288c) OX=559292 GN=GPD1 PE=1 SV=4 - [GPD1_YEAST]	86.29	29.67	1	11	12	33	1.056	23	8.7	0.938	23	11.9	0.911	23	10.1	1.014	23	10.7	1.045	23	3.5	1.027	23	9	0.904	23	12.8	2150000000	391	42.8	5.47
206	S000005183	YNL239W	Lap3p	Q01532	Cysteine proteinase 1, mitochondrial OS=Saccharomyces cerevisiae (strain ATCC 204508 / S288c) OX=559292 GN=LAP3 PE=1 SV=3 - [BLH1_YEAST]	82.59	29.19	1	13	13	26	1.082	23	8.5	0.81	23	10	0.768	23	14.7	1.069	23	9.3	1.047	23	7	1.12	23	6.6	0.818	23	8.5	1030000000	483	55.4	8.85
207	S000000395	YBR191W	Rpl21Ap	Q02753	60S ribosomal protein L21-A OS=Saccharomyces cerevisiae (strain ATCC 204508 / S288c) OX=559292 GN=RPL21A PE=1 SV=1 - [RL21A_YEAST]	72.84	44.38	2	8	8	24	1.029	23	4.4	1.005	23	13.8	0.943	23	8.8	1.019	23	7.8	1.04	23	5.8	0.953	23	4.5	0.967	23	7.7	6050000000	160	18.2	10.39
208	S000000892	YER090W	Trp2p	P00899	Anthranilate synthase component 1 OS=Saccharomyces cerevisiae (strain ATCC 204508 / S288c) OX=559292 GN=TRP2 PE=1 SV=4 - [TRPE_YEAST]	70.15	35.31	1	17	18	28	1.015	22	6.2	1.018	22	8.8	1.01	22	15.3	0.98	22	9.4	0.983	22	9.3	0.999	22	10.1	1.046	22	12.3	347000000	507	56.7	5.86
209	S000002790	YDR382W	Rpp2Bp	P02400	60S acidic ribosomal protein P2-beta OS=Saccharomyces cerevisiae (strain ATCC 204508 / S288c) OX=559292 GN=RPP2B PE=1 SV=2 - [RLA4_YEAST]	103.62	60.91	1	4	4	23	1.064	22	5.5	1.011	22	10.1	0.985	22	10.7	0.951	22	5.8	1.04	22	6.4	1.045	22	3.6	1.009	22	1.8	5910000000	110	11	4.15
210	S000004688	YMR083W	Adh3p	P07246	Alcohol dehydrogenase 3, mitochondrial OS=Saccharomyces cerevisiae (strain ATCC 204508 / S288c) OX=559292 GN=ADH3 PE=1 SV=2 - [ADH3_YEAST]	87.99	27.47	1	10	11	31	1.045	22	10.5	1.121	22	5.1	1.064	22	6.9	0.973	22	7.3	0.985	22	3.3	0.948	26	8.5	1.14	26	7.5	6580000000	375	40.3	8.43
211	S000005902	YOR375C	Gdh1p	P07262	NADP-specific glutamate dehydrogenase 1 OS=Saccharomyces cerevisiae (strain ATCC 204508 / S288c) OX=559292 GN=GDH1 PE=1 SV=2 - [DHE4_YEAST]	167	56.83	1	16	22	53	0.7	22	18.6	1.184	22	10.2	1.05	22	7	0.812	22	10.4	0.757	22	12.4	0.77	22	9.1	1.146	22	6.6	2280000000	454	49.5	5.69
212	S000001872	YFL022C	Frs2p	P15625	Phenylalanine--tRNA ligase alpha subunit OS=Saccharomyces cerevisiae (strain ATCC 204508 / S288c) OX=559292 GN=FRS2 PE=1 SV=3 - [SYFA_YEAST]	90.17	34.99	4	19	19	30	1.009	22	10.8	1.129	22	8.4	1.075	22	7	0.978	22	11.5	1.008	22	6.1	0.999	22	6.6	1.09	22	7.9	678000000	503	57.5	5.78
213	S000001709	YKR001C	Vps1p	P21576	Vacuolar protein sorting-associated protein 1 OS=Saccharomyces cerevisiae (strain ATCC 204508 / S288c) OX=559292 GN=VPS1 PE=1 SV=2 - [VPS1_YEAST]	86.02	25.85	1	18	19	36	1.049	22	6.8	1.015	22	9	0.983	22	7.4	0.997	22	9.7	0.961	22	10.2	0.976	22	7.5	1.007	22	7.4	546000000	704	78.7	7.91
214	S000002224	YDL066W	Idp1p	P21954	Isocitrate dehydrogenase [NADP], mitochondrial OS=Saccharomyces cerevisiae (strain ATCC 204508 / S288c) OX=559292 GN=IDP1 PE=1 SV=1 - [IDHP_YEAST]	100.42	32.24	2	10	13	39	1.005	22	12.5	0.994	22	13.5	1.013	22	11.8	1.074	22	15.1	1.056	22	10.5	1.144	22	13.4	0.955	22	13.5	912000000	428	48.2	8.76
215	S000004982	YNL037C	Idh1p	P28834	Isocitrate dehydrogenase [NAD] subunit 1, mitochondrial OS=Saccharomyces cerevisiae (strain ATCC 204508 / S288c) OX=559292 GN=IDH1 PE=1 SV=2 - [IDH1_YEAST]	85.96	35.83	1	12	12	27	1.149	22	15.2	0.84	22	12.5	0.816	22	20.6	1.149	22	10.7	1.195	22	9	1.164	22	11	0.826	22	17.3	1480000000	360	39.3	9
216	S000002408	YDR001C	Nth1p	P32356	Neutral trehalase OS=Saccharomyces cerevisiae (strain ATCC 204508 / S288c) OX=559292 GN=NTH1 PE=1 SV=3 - [TREA_YEAST]	60.46	22.9	2	18	18	24	0.925	22	11.8	1.048	23	13.2	1.015	23	12.5	0.934	23	6.8	0.921	23	8.5	0.973	24	10.5	1.003	24	10.5	240000000	751	85.8	7.77
217	S000000373	YBR169C	Sse2p	P32590	Heat shock protein homolog SSE2 OS=Saccharomyces cerevisiae (strain ATCC 204508 / S288c) OX=559292 GN=SSE2 PE=1 SV=3 - [HSP79_YEAST]	130.47	36.22	1	20	24	40	1.008	22	6.7	0.881	23	12.7	0.889	23	7.9	1.025	23	5.2	1.031	23	6.9	0.991	23	5.8	0.879	23	8.7	2750000000	693	77.6	5.63
218	S000003293	YGR061C	Ade6p	P38972	Phosphoribosylformylglycinamidine synthase OS=Saccharomyces cerevisiae (strain ATCC 204508 / S288c) OX=559292 GN=ADE6 PE=1 SV=2 - [PUR4_YEAST]	78.77	18.11	1	22	22	29	1.069	22	8.8	1.014	22	5.4	1.072	22	10	0.996	22	7.3	1.025	22	10	1.063	23	5.6	0.996	23	8.1	357000000	1358	148.8	5.27
219	S000001404	YIL142W	Cct2p	P39076	T-complex protein 1 subunit beta OS=Saccharomyces cerevisiae (strain ATCC 204508 / S288c) OX=559292 GN=CCT2 PE=1 SV=1 - [TCPB_YEAST]	82.03	37.19	1	15	15	27	1.029	22	7	0.985	22	10	0.96	22	10.2	0.994	22	13.1	0.99	22	8	1.002	22	7.7	0.96	22	9.4	345000000	527	57.2	6.11
220	S000005735	YOR209C	Npt1p	P39683	Nicotinate phosphoribosyltransferase OS=Saccharomyces cerevisiae (strain ATCC 204508 / S288c) OX=559292 GN=NPT1 PE=1 SV=3 - [NPT1_YEAST]	68.83	32.4	1	14	14	24	0.992	22	6.1	1.038	22	8	1.052	22	4.9	0.986	22	7.7	0.979	22	4.9	0.957	23	9	1.074	23	5.1	458000000	429	49	6.92
221	S000005078	YNL134C	Ynl134Cp	P53912	Uncharacterized protein YNL134C OS=Saccharomyces cerevisiae (strain ATCC 204508 / S288c) OX=559292 GN=YNL134C PE=1 SV=1 - [YNN4_YEAST]	126.75	32.45	1	10	10	35	0.99	22	7.5	1.153	22	11.1	1.082	22	10.6	0.957	22	10.9	0.956	22	8.8	0.937	22	12	1.051	22	14.2	2640000000	376	41.1	6.21
222	S000004595	YML126C	Erg13p	P54839	Hydroxymethylglutaryl-CoA synthase OS=Saccharomyces cerevisiae (strain ATCC 204508 / S288c) OX=559292 GN=ERG13 PE=1 SV=1 - [HMCS_YEAST]	77.86	23.42	1	12	12	26	0.933	22	7.8	1.079	22	10.4	1.072	22	9.1	0.934	22	6.2	0.924	22	6.3	0.903	22	9.6	1.1	22	4.1	1270000000	491	55	8.16
223	S000001631	YKL148C	Sdh1p	Q00711	Succinate dehydrogenase [ubiquinone] flavoprotein subunit, mitochondrial OS=Saccharomyces cerevisiae (strain ATCC 204508 / S288c) OX=559292 GN=SDH1 PE=1 SV=1 - [SDHA_YEAST]	72.91	20.31	2	13	13	30	1.177	22	10.5	0.813	22	15.7	0.805	22	17.8	1.263	22	13.5	1.363	24	13.3	1.256	24	15	0.816	24	21.7	591000000	640	70.2	7.5
224	S000004597	YML128C	Msc1p	Q03104	Meiotic sister chromatid recombination protein 1 OS=Saccharomyces cerevisiae (strain ATCC 204508 / S288c) OX=559292 GN=MSC1 PE=1 SV=1 - [MSC1_YEAST]	103.71	40.16	1	20	20	34	1.203	22	8.6	0.607	22	12.7	0.658	22	10.7	1.028	22	5	1.07	22	5.8	1.035	22	5.4	0.655	22	12.6	711000000	513	59.6	7.58
225	S000003496	YGR264C	Mes1p	P00958	Methionine--tRNA ligase, cytoplasmic OS=Saccharomyces cerevisiae (strain ATCC 204508 / S288c) OX=559292 GN=MES1 PE=1 SV=4 - [SYMC_YEAST]	86.04	27.7	1	20	20	31	0.956	21	11.9	1.123	24	13.7	1.064	24	9.3	0.971	24	7.2	0.979	24	6.2	0.952	24	10.2	1.082	24	6.8	536000000	751	85.6	6.61
226	S000001949	YFR053C	Hxk1p	P04806	Hexokinase-1 OS=Saccharomyces cerevisiae (strain ATCC 204508 / S288c) OX=559292 GN=HXK1 PE=1 SV=2 - [HXKA_YEAST]	227.76	58.56	1	19	21	64	0.965	21	5.8	1.018	21	21.1	0.932	21	16.8	1.022	21	10.7	0.914	21	8.2	0.89	21	13.9	1.046	21	19.5	7810000000	485	53.7	5.45
227	S000005481	YOL121C	Rps19Ap	P07280	40S ribosomal protein S19-A OS=Saccharomyces cerevisiae (strain ATCC 204508 / S288c) OX=559292 GN=RPS19A PE=1 SV=2 - [RS19A_YEAST]	99.69	59.03	2	9	9	36	1.074	21	8.3	0.968	21	9.7	0.979	21	10.2	0.999	21	11.4	1.008	21	8.1	0.991	21	12.8	0.965	21	5	6840000000	144	15.9	9.61
228	S000004714	YMR108W	Ilv2p	P07342	Acetolactate synthase catalytic subunit, mitochondrial OS=Saccharomyces cerevisiae (strain ATCC 204508 / S288c) OX=559292 GN=ILV2 PE=1 SV=1 - [ILVB_YEAST]	97.95	31.88	1	18	18	38	1.123	21	5.9	0.941	21	12.2	0.872	21	6.3	1.113	21	9.3	1.161	23	8.6	1.202	25	11	0.912	25	10.2	709000000	687	74.9	8.51
229	S000003703	YJL167W	Erg20p	P08524	Farnesyl pyrophosphate synthase OS=Saccharomyces cerevisiae (strain ATCC 204508 / S288c) OX=559292 GN=ERG20 PE=1 SV=2 - [FPPS_YEAST]	134.59	35.23	1	13	13	40	0.984	21	7.5	1.006	21	7.6	1.03	21	7.6	0.97	21	9.8	0.977	21	6.5	0.99	21	7.8	1.037	21	7.4	2360000000	352	40.5	5.47
230	S000002198	YDL040C	Nat1p	P12945	N-terminal acetyltransferase A complex subunit NAT1 OS=Saccharomyces cerevisiae (strain ATCC 204508 / S288c) OX=559292 GN=NAT1 PE=1 SV=2 - [NAT1_YEAST]	67.68	23.89	1	22	22	26	0.98	21	4.2	0.977	21	7.5	0.959	21	7.6	1.045	21	5.8	1.032	23	6.2	0.989	25	9.3	1.045	25	9.8	189000000	854	98.8	8.78
231	S000000649	YCR053W	Thr4p	P16120	Threonine synthase OS=Saccharomyces cerevisiae (strain ATCC 204508 / S288c) OX=559292 GN=THR4 PE=1 SV=1 - [THRC_YEAST]	115.94	37.35	2	17	17	34	0.97	21	11.7	1.126	21	9.7	1.121	21	16	0.981	21	8.6	0.962	21	7.6	0.972	21	7.7	1.095	21	8.8	4360000000	514	57.4	5.64
232	S000005023	YNL079C	Tpm1p	P17536	Tropomyosin-1 OS=Saccharomyces cerevisiae (strain ATCC 204508 / S288c) OX=559292 GN=TPM1 PE=1 SV=1 - [TPM1_YEAST]	112.63	59.3	1	12	12	35	0.964	21	7.8	1.227	21	9.5	1.12	21	10.3	0.887	21	8.5	0.908	24	11.2	0.96	24	12	1.178	24	14.5	2660000000	199	23.5	4.61
233	S000000602	YCR009C	Rvs161p	P25343	Reduced viability upon starvation protein 161 OS=Saccharomyces cerevisiae (strain ATCC 204508 / S288c) OX=559292 GN=RVS161 PE=1 SV=1 - [RV161_YEAST]	74.13	51.32	1	15	15	25	1.009	21	5.8	0.973	21	8.3	1.013	21	6.5	1.003	21	6.5	1	21	3.1	0.955	21	17	0.986	21	7.7	551000000	265	30.2	6.62
234	S000005008	YNL064C	Ydj1p	P25491	Mitochondrial protein import protein MAS5 OS=Saccharomyces cerevisiae (strain ATCC 204508 / S288c) OX=559292 GN=YDJ1 PE=1 SV=1 - [MAS5_YEAST]	84.98	29.83	1	12	12	29	0.938	21	6	0.892	21	7.1	0.922	21	9.5	0.929	21	7.7	0.907	22	6.5	0.974	24	6.8	0.967	24	6.7	738000000	409	44.6	6.3
235	S000002481	YDR074W	Tps2p	P31688	Trehalose-phosphatase OS=Saccharomyces cerevisiae (strain ATCC 204508 / S288c) OX=559292 GN=TPS2 PE=1 SV=3 - [TPS2_YEAST]	75.43	21.65	1	18	19	30	1.009	21	15	0.96	21	10	0.983	23	16.4	1.007	23	12	1.051	24	12	1.028	24	15.6	0.973	24	11.8	492000000	896	102.9	8.15
236	S000006066	YPL145C	Kes1p	P35844	Oxysterol-binding protein homolog 4 OS=Saccharomyces cerevisiae (strain ATCC 204508 / S288c) OX=559292 GN=KES1 PE=1 SV=1 - [KES1_YEAST]	71.99	29.03	1	13	13	24	0.992	21	6.1	1.068	21	6	0.996	21	4.3	0.986	21	8.7	0.964	21	4.6	0.954	21	5.9	1.05	21	6.4	448000000	434	49.5	6.02
237	S000001489	YKL006W	Rpl14Ap	P36105	60S ribosomal protein L14-A OS=Saccharomyces cerevisiae (strain ATCC 204508 / S288c) OX=559292 GN=RPL14A PE=1 SV=1 - [RL14A_YEAST]	64.6	23.19	2	4	4	21	1.009	21	10.1	1.023	21	10.3	0.967	21	8.4	0.975	21	8.7	0.971	21	6.4	0.986	21	8.1	0.965	21	5.7	7770000000	138	15.2	10.93
238	S000000188	YBL092W	Rpl32p	P38061	60S ribosomal protein L32 OS=Saccharomyces cerevisiae (strain ATCC 204508 / S288c) OX=559292 GN=RPL32 PE=1 SV=1 - [RL32_YEAST]	67.52	44.62	1	7	7	25	1	21	4.1	1.077	25	12.5	0.979	25	6.6	0.964	25	9	0.972	25	7.2	0.986	25	8	1.041	25	8.1	4710000000	130	14.8	11.17
239	S000001007	YHL015W	Rps20p	P38701	40S ribosomal protein S20 OS=Saccharomyces cerevisiae (strain ATCC 204508 / S288c) OX=559292 GN=RPS20 PE=1 SV=3 - [RS20_YEAST]	107.71	50.41	1	7	7	33	1.062	21	7.2	1.044	25	9.6	0.965	25	9.9	1.011	25	9.4	1.075	25	8.5	0.999	25	6.2	1.016	25	6.4	7110000000	121	13.9	9.52
240	S000001069	YHR027C	Rpn1p	P38764	26S proteasome regulatory subunit RPN1 OS=Saccharomyces cerevisiae (strain ATCC 204508 / S288c) OX=559292 GN=RPN1 PE=1 SV=3 - [RPN1_YEAST]	106.39	23.87	1	23	23	38	1.024	21	7.5	0.964	23	7.3	0.987	23	7.2	1.008	23	9.1	1.008	23	5.1	0.99	24	6.2	0.975	24	7.8	472000000	993	109.4	4.63
241	S000004140	YLR150W	Stm1p	P39015	Suppressor protein STM1 OS=Saccharomyces cerevisiae (strain ATCC 204508 / S288c) OX=559292 GN=STM1 PE=1 SV=3 - [STM1_YEAST]	98.6	38.83	1	9	9	30	0.956	21	12.7	1.079	21	13.3	0.955	21	13.6	0.92	21	12.1	0.958	21	15.9	0.952	21	11.1	1.043	21	7.4	3040000000	273	30	9.66
242	S000000838	YER036C	Arb1p	P40024	ABC transporter ATP-binding protein ARB1 OS=Saccharomyces cerevisiae (strain ATCC 204508 / S288c) OX=559292 GN=ARB1 PE=1 SV=1 - [ARB1_YEAST]	79.59	32.62	1	17	17	27	1.033	21	9.3	1.008	21	7.6	0.996	21	8.7	1.013	21	9.1	1.039	21	5.9	1.051	21	4.6	1.006	21	13.1	383000000	610	68.3	6.51
243	S000003074	YGL106W	Mlc1p	P53141	Myosin light chain 1 OS=Saccharomyces cerevisiae (strain ATCC 204508 / S288c) OX=559292 GN=MLC1 PE=1 SV=1 - [MLC1_YEAST]	86.78	83.89	1	13	13	27	1.125	21	8	1.038	21	8.3	0.974	21	12.1	1.009	21	10.2	1.002	21	5.9	1.073	23	8.9	0.986	23	6.6	1410000000	149	16.4	4.73
244	S000004535	YML070W	Dak1p	P54838	Dihydroxyacetone kinase 1 OS=Saccharomyces cerevisiae (strain ATCC 204508 / S288c) OX=559292 GN=DAK1 PE=1 SV=1 - [DAK1_YEAST]	101.78	33.9	1	18	18	33	1.005	21	8.5	0.856	21	5	0.856	21	7.8	0.997	21	5.2	0.962	21	5.4	0.981	22	6.5	0.884	22	6.9	1880000000	584	62.2	5.41
245	S000002835	YDR427W	Rpn9p	Q04062	26S proteasome regulatory subunit RPN9 OS=Saccharomyces cerevisiae (strain ATCC 204508 / S288c) OX=559292 GN=RPN9 PE=1 SV=1 - [RPN9_YEAST]	79.15	29.52	1	15	15	25	1.004	21	7.3	0.967	21	8.8	1.01	23	9	1.004	23	11.4	1.012	23	4.8	0.991	23	8.8	0.983	23	8.8	429000000	393	45.8	5.78
246	S000002306	YDL147W	Rpn5p	Q12250	26S proteasome regulatory subunit RPN5 OS=Saccharomyces cerevisiae (strain ATCC 204508 / S288c) OX=559292 GN=RPN5 PE=1 SV=3 - [RPN5_YEAST]	62.28	29.21	1	15	15	23	0.948	21	8	1.039	21	9.7	0.997	21	6.3	0.962	21	7.8	0.983	21	5.7	0.964	21	9.2	0.998	21	6.9	331000000	445	51.7	6.13
247	S000003769	YJR009C	Tdh2p	P00358	Glyceraldehyde-3-phosphate dehydrogenase 2 OS=Saccharomyces cerevisiae (strain ATCC 204508 / S288c) OX=559292 GN=TDH2 PE=1 SV=3 - [G3P2_YEAST]	867.31	59.34	1	3	20	266	1.007	20	7.7	1.054	20	23.7	1.101	20	11.1	1.089	20	13.8	0.977	20	7.5	0.92	20	26	1.088	20	10.3	67700000000	332	35.8	6.96
248	S000001774	YKR066C	Ccp1p	P00431	Cytochrome c peroxidase, mitochondrial OS=Saccharomyces cerevisiae (strain ATCC 204508 / S288c) OX=559292 GN=CCP1 PE=1 SV=2 - [CCPR_YEAST]	88.63	38.5	1	14	14	30	1	20	11.4	1.109	20	15.5	1.081	20	6.4	1.062	20	13.5	1.001	20	8.8	1.059	20	5.6	1.182	20	8.2	695000000	361	40.3	6.38
249	S000002471	YDR064W	Rps13p	P05756	40S ribosomal protein S13 OS=Saccharomyces cerevisiae (strain ATCC 204508 / S288c) OX=559292 GN=RPS13 PE=1 SV=3 - [RS13_YEAST]	73.9	56.29	1	9	9	24	1.041	20	5.1	1.004	20	5.3	0.987	20	4.8	0.981	20	9.1	0.971	20	6.6	1.013	20	8.5	1.026	20	6.7	5820000000	151	17	10.43
250	S000006237	YPR033C	Hts1p	P07263	Histidine--tRNA ligase, mitochondrial OS=Saccharomyces cerevisiae (strain ATCC 204508 / S288c) OX=559292 GN=HTS1 PE=1 SV=2 - [SYH_YEAST]	63.93	27.29	1	15	16	25	1.011	20	9	1.063	22	5.3	1.025	22	6.6	0.967	22	6.1	0.97	22	8.5	0.997	22	7.3	1.053	22	5	539000000	546	59.9	7.71
251	S000002432	YDR025W	Rps11Ap	P0CX47	40S ribosomal protein S11-A OS=Saccharomyces cerevisiae (strain ATCC 204508 / S288c) OX=559292 GN=RPS11A PE=1 SV=1 - [RS11A_YEAST]	57.05	43.59	1	7	7	22	0.991	20	6.5	0.996	20	10.8	1.014	20	8.3	0.933	20	9	0.953	20	8	0.922	20	7.5	1.073	20	5.9	3750000000	156	17.7	10.78
252	S000002620	YDR212W	Tcp1p	P12612	T-complex protein 1 subunit alpha OS=Saccharomyces cerevisiae (strain ATCC 204508 / S288c) OX=559292 GN=TCP1 PE=1 SV=2 - [TCPA_YEAST]	68.54	23.43	1	14	14	23	1.013	20	12.4	0.929	20	7.1	0.918	20	10.4	1.06	20	8.8	0.962	20	8.6	1.075	20	9.1	0.933	20	10.5	360000000	559	60.4	6.49
253	S000000353	YBR149W	Ara1p	P38115	D-arabinose dehydrogenase [NAD(P)+] heavy chain OS=Saccharomyces cerevisiae (strain ATCC 204508 / S288c) OX=559292 GN=ARA1 PE=1 SV=1 - [ARA1_YEAST]	117.89	49.13	1	14	14	36	0.943	20	8.1	1.019	20	10.2	1.015	20	6.8	0.978	20	3.1	0.981	22	8.5	0.978	22	8.1	1.02	22	9.4	1770000000	344	38.9	5.96
254	S000000797	YEL071W	Dld3p	P39976	D-2-hydroxyglutarate--pyruvate transhydrogenase DLD3 OS=Saccharomyces cerevisiae (strain ATCC 204508 / S288c) OX=559292 GN=DLD3 PE=1 SV=1 - [DLD3_YEAST]	127.99	41.33	1	16	18	42	0.873	20	7.6	1.287	20	14.5	1.278	20	12.2	0.955	20	12.4	0.934	20	12.4	0.91	20	6.8	1.36	20	9.6	1990000000	496	55.2	6.89
255	S000003647	YJL111W	Cct7p	P42943	T-complex protein 1 subunit eta OS=Saccharomyces cerevisiae (strain ATCC 204508 / S288c) OX=559292 GN=CCT7 PE=1 SV=1 - [TCPH_YEAST]	50.51	26.91	1	14	14	22	1.051	20	8.1	0.957	20	6.8	0.977	21	8.9	1.052	21	7.3	1.015	21	8.2	1.007	21	5.9	1.006	21	8.3	269000000	550	59.7	5.55
256	S000000050	YAL054C	Acs1p	Q01574	Acetyl-coenzyme A synthetase 1 OS=Saccharomyces cerevisiae (strain ATCC 204508 / S288c) OX=559292 GN=ACS1 PE=1 SV=2 - [ACS1_YEAST]	61.5	21.6	1	14	15	25	1.267	20	8	0.907	20	10.5	0.934	20	12.7	1.229	20	12.6	1.241	20	10.7	1.166	20	11.6	0.804	20	13.5	370000000	713	79.1	6.62
257	S000006312	YPR108W	Rpn7p	Q06103	26S proteasome regulatory subunit RPN7 OS=Saccharomyces cerevisiae (strain ATCC 204508 / S288c) OX=559292 GN=RPN7 PE=1 SV=3 - [RPN7_YEAST]	64.05	27.04	1	13	13	24	0.996	20	9.2	0.936	20	9.4	1.001	20	9.5	0.997	20	11.4	0.986	20	8.7	1.006	20	5.3	0.966	20	8.1	413000000	429	48.9	5.25
258	S000005457	YOL097C	Wrs1p	Q12109	Tryptophan--tRNA ligase, cytoplasmic OS=Saccharomyces cerevisiae (strain ATCC 204508 / S288c) OX=559292 GN=WRS1 PE=1 SV=1 - [SYWC_YEAST]	53.09	30.32	1	14	14	23	1.02	20	5.8	1.015	21	6.9	0.972	21	7.8	1.004	21	7.6	1.032	21	6.1	1.007	21	12.2	1.004	21	4.6	432000000	432	49.3	6.81
259	S000005925	YPL004C	Lsp1p	Q12230	Sphingolipid long chain base-responsive protein LSP1 OS=Saccharomyces cerevisiae (strain ATCC 204508 / S288c) OX=559292 GN=LSP1 PE=1 SV=1 - [LSP1_YEAST]	99.73	35.78	1	9	11	31	1.208	20	7.6	0.924	20	9.7	0.919	20	7.5	1.127	20	11.8	1.136	20	10.3	1.125	20	6	0.895	20	11.7	4440000000	341	38	4.7
260	S000005756	YOR230W	Wtm1p	Q12363	Transcriptional modulator WTM1 OS=Saccharomyces cerevisiae (strain ATCC 204508 / S288c) OX=559292 GN=WTM1 PE=1 SV=1 - [WTM1_YEAST]	103.11	29.75	1	11	11	31	0.952	20	8.6	1.115	20	8.7	1.095	22	14.4	1.084	22	8.5	1.067	22	10.1	1.101	24	13	1.162	24	10.9	2080000000	437	48.4	5.36
261	S000004187	YLR197W	Nop56p	Q12460	Nucleolar protein 56 OS=Saccharomyces cerevisiae (strain ATCC 204508 / S288c) OX=559292 GN=NOP56 PE=1 SV=1 - [NOP56_YEAST]	115.64	45.63	1	18	19	40	0.962	20	8.6	1.009	20	7.6	1.009	20	9.2	0.942	20	9.1	0.95	20	4.6	1.028	20	5.5	1.008	20	6.4	528000000	504	56.8	8.9
262	S000002994	YGL026C	Trp5p	P00931	Tryptophan synthase OS=Saccharomyces cerevisiae (strain ATCC 204508 / S288c) OX=559292 GN=TRP5 PE=1 SV=1 - [TRP_YEAST]	116.73	31.54	1	18	18	35	0.993	19	11.2	1.101	23	16.4	1.094	23	13.6	0.996	23	8.7	1.015	23	5.9	1.013	23	8.2	1.107	23	8.7	1180000000	707	76.6	6.51
263	S000002579	YDR172W	Sup35p	P05453	Eukaryotic peptide chain release factor GTP-binding subunit OS=Saccharomyces cerevisiae (strain ATCC 204508 / S288c) OX=559292 GN=SUP35 PE=1 SV=1 - [ERF3_YEAST]	70.49	25.55	1	17	17	25	1.019	19	8.8	1.002	19	5.9	0.956	19	8.8	0.998	19	6.4	1.011	19	4.4	0.966	19	4.4	0.981	19	6.6	375000000	685	76.5	7.01
264	S000005888	YOR361C	Prt1p	P06103	Eukaryotic translation initiation factor 3 subunit B OS=Saccharomyces cerevisiae (strain ATCC 204508 / S288c) OX=559292 GN=PRT1 PE=1 SV=1 - [EIF3B_YEAST]	67.6	20.31	1	16	16	25	0.935	19	12.1	1.013	20	8.4	1.034	22	11.3	0.959	22	14.7	1.01	22	9.6	1.017	22	12.4	1.014	22	9.8	408000000	763	88.1	6.01
265	S000000627	YCR031C	Rps14Ap	P06367	40S ribosomal protein S14-A OS=Saccharomyces cerevisiae (strain ATCC 204508 / S288c) OX=559292 GN=RPS14A PE=1 SV=5 - [RS14A_YEAST]	114.27	54.74	2	8	8	34	1.011	19	10	1.091	19	8.4	1.013	19	11.5	0.96	19	11	0.989	19	7.7	0.938	19	8	1.048	19	8.3	6630000000	137	14.5	10.73
266	S000001079	YHR037W	Put2p	P07275	Delta-1-pyrroline-5-carboxylate dehydrogenase, mitochondrial OS=Saccharomyces cerevisiae (strain ATCC 204508 / S288c) OX=559292 GN=PUT2 PE=1 SV=2 - [PUT2_YEAST]	75.88	30.78	1	17	17	25	1.082	19	4.9	0.924	19	9.9	0.93	19	7.6	1.064	19	5.2	1.057	19	5.8	1.023	19	7.1	0.902	19	6	406000000	575	64.4	7.01
267	S000000235	YBR031W	Rpl4Ap	P10664	60S ribosomal protein L4-A OS=Saccharomyces cerevisiae (strain ATCC 204508 / S288c) OX=559292 GN=RPL4A PE=1 SV=4 - [RL4A_YEAST]	164.91	42.27	2	14	14	49	1.047	19	11.5	1.031	19	16.8	0.999	19	17	1.001	19	13.4	1.04	19	13	0.938	18	12.1	1.011	19	9.7	7230000000	362	39.1	10.64
268	S000000347	YBR143C	Sup45p	P12385	Eukaryotic peptide chain release factor subunit 1 OS=Saccharomyces cerevisiae (strain ATCC 204508 / S288c) OX=559292 GN=SUP45 PE=1 SV=2 - [ERF1_YEAST]	82.48	35.24	1	15	15	28	1.013	19	4.1	1.038	19	7.6	0.989	19	5.2	1.008	19	9.2	1.042	19	4.6	1.02	19	7.2	1.005	19	8	608000000	437	49	5.05
269	S000001564	YKL081W	Tef4p	P36008	Elongation factor 1-gamma 2 OS=Saccharomyces cerevisiae (strain ATCC 204508 / S288c) OX=559292 GN=TEF4 PE=1 SV=1 - [EF1G2_YEAST]	108.91	33.74	1	11	15	36	1.037	19	7.6	1.139	19	10.6	1.11	21	9	1.063	21	16.5	1.008	21	5.7	1.069	21	10.5	1.113	21	10.2	2940000000	412	46.5	7.87
270	S000000467	YBR263W	Shm1p	P37292	Serine hydroxymethyltransferase, mitochondrial OS=Saccharomyces cerevisiae (strain ATCC 204508 / S288c) OX=559292 GN=SHM1 PE=1 SV=2 - [GLYM_YEAST]	66.47	27.55	2	16	16	23	0.976	19	7.2	1.056	19	8.3	1.035	19	7.7	0.94	19	9.1	0.928	20	7.7	0.897	20	5.2	1.062	20	8.8	402000000	490	53.7	8.72
271	S000000490	YBR286W	Ape3p	P37302	Aminopeptidase Y OS=Saccharomyces cerevisiae (strain ATCC 204508 / S288c) OX=559292 GN=APE3 PE=1 SV=1 - [APE3_YEAST]	71.95	22.16	1	11	11	24	1.095	19	6.3	0.914	19	11.1	0.921	20	7.5	1.065	20	7.7	1.067	20	7.8	1.034	20	11.5	0.956	20	10.1	4330000000	537	60.1	5.31
272	S000002354	YDL195W	Sec31p	P38968	Protein transport protein SEC31 OS=Saccharomyces cerevisiae (strain ATCC 204508 / S288c) OX=559292 GN=SEC31 PE=1 SV=3 - [SEC31_YEAST]	86.01	18.22	1	20	20	28	1.016	19	11.1	0.912	21	7.1	0.95	21	10.8	0.996	21	9.8	1.04	21	7.8	1.021	21	8.1	0.96	21	7.2	415000000	1273	138.6	5.72
273	S000000826	YER024W	Yat2p	P40017	Carnitine O-acetyltransferase YAT2 OS=Saccharomyces cerevisiae (strain ATCC 204508 / S288c) OX=559292 GN=YAT2 PE=1 SV=1 - [YAT2_YEAST]	58.76	15.17	1	15	15	22	1.257	19	9.9	0.628	19	23.4	0.703	19	30.4	1.226	19	11	1.276	19	6.5	1.153	19	13.7	0.58	19	27.6	312000000	923	103.3	6.3
274	S000004955	YNL010W	Pyp1p	P53981	Uncharacterized phosphatase YNL010W OS=Saccharomyces cerevisiae (strain ATCC 204508 / S288c) OX=559292 GN=YNL010W PE=1 SV=1 - [YNB0_YEAST]	60.49	46.47	1	14	14	24	1.009	19	7.9	0.96	19	15.2	0.971	19	3.7	1.052	19	6.5	1.061	19	8.1	1.016	19	8.3	0.96	19	4.8	1210000000	241	27.5	5.45
275	S000003016	YGL048C	Rpt6p	Q01939	26S proteasome regulatory subunit 8 homolog OS=Saccharomyces cerevisiae (strain ATCC 204508 / S288c) OX=559292 GN=RPT6 PE=1 SV=4 - [PRS8_YEAST]	78.28	33.09	1	11	13	27	0.995	19	10.8	0.961	19	9.8	0.977	19	8.9	0.946	19	11.2	0.996	19	10.3	1.005	19	5.6	0.917	19	7	1380000000	405	45.2	9.01
276	S000004198	YLR208W	Sec13p	Q04491	Protein transport protein SEC13 OS=Saccharomyces cerevisiae (strain ATCC 204508 / S288c) OX=559292 GN=SEC13 PE=1 SV=1 - [SEC13_YEAST]	60.77	25.59	1	7	7	20	0.94	19	8.5	1.011	19	11.3	0.981	19	8.5	0.967	19	8.7	0.996	19	13.4	1.006	19	9.6	1.033	19	8.7	573000000	297	33	5.73
277	S000005741	YOR215C	Aim41p	Q12032	Altered inheritance of mitochondria protein 41, mitochondrial OS=Saccharomyces cerevisiae (strain ATCC 204508 / S288c) OX=559292 GN=AIM41 PE=1 SV=1 - [AIM41_YEAST]	70.7	50.27	1	10	10	26	1.096	19	2.9	0.845	19	5.8	0.889	19	12	1.03	19	4.9	1.053	19	5.2	1.025	19	7	0.843	19	10	812000000	185	21.2	9.6
278	S000006119	YPL198W	Rpl7Bp	Q12213	60S ribosomal protein L7-B OS=Saccharomyces cerevisiae (strain ATCC 204508 / S288c) OX=559292 GN=RPL7B PE=1 SV=3 - [RL7B_YEAST]	101.99	42.21	2	12	12	32	1.05	19	7.6	1.022	19	11.2	1.02	19	12.7	0.909	19	7.5	0.969	19	10.4	0.965	19	10.8	1.026	19	7.4	5350000000	244	27.7	10.15
279	S000005048	YNL104C	Leu4p	P06208	2-isopropylmalate synthase OS=Saccharomyces cerevisiae (strain ATCC 204508 / S288c) OX=559292 GN=LEU4 PE=1 SV=1 - [LEU1_YEAST]	145.25	29.73	1	10	20	52	1.133	18	10.9	0.943	18	8.4	0.913	18	7.9	1.147	18	5.7	1.196	18	5.9	1.161	18	6.2	0.873	18	7.8	1770000000	619	68.4	6.01
280	S000003947	YLL024C	Ssa2p	P10592	Heat shock protein SSA2 OS=Saccharomyces cerevisiae (strain ATCC 204508 / S288c) OX=559292 GN=SSA2 PE=1 SV=3 - [HSP72_YEAST]	721.26	56.81	1	7	32	222	1.052	18	10.2	0.837	18	10.1	0.834	21	15	0.986	21	7.9	1.018	30	21.7	1.122	30	17	0.934	30	22.8	23300000000	639	69.4	5.06
281	S000002562	YDR155C	Cpr1p	P14832	Peptidyl-prolyl cis-trans isomerase OS=Saccharomyces cerevisiae (strain ATCC 204508 / S288c) OX=559292 GN=CPR1 PE=1 SV=3 - [CYPH_YEAST]	424.38	51.23	1	7	9	131	0.901	18	5.2	1.204	18	7.1	1.217	18	6.3	0.922	18	9	0.873	18	8.5	0.831	18	11.4	1.226	18	7.1	12300000000	162	17.4	7.44
282	S000003399	YGR167W	Clc1p	P17891	Clathrin light chain OS=Saccharomyces cerevisiae (strain ATCC 204508 / S288c) OX=559292 GN=CLC1 PE=1 SV=1 - [CLC1_YEAST]	77.76	46.78	1	14	14	30	1.068	18	6.1	0.947	18	9.1	0.941	19	4	1.028	19	7.4	0.99	22	9.5	1.055	22	5.3	0.954	22	7.7	816000000	233	26.5	4.49
283	S000001170	YHR128W	Fur1p	P18562	Uracil phosphoribosyltransferase OS=Saccharomyces cerevisiae (strain ATCC 204508 / S288c) OX=559292 GN=FUR1 PE=1 SV=2 - [UPP_YEAST]	61.94	46.76	1	9	9	23	1.009	18	8.1	0.969	18	6.9	0.993	19	5.2	1.006	19	4.6	1.064	19	4	1.062	19	12.5	0.993	19	8.5	975000000	216	24.6	5.74
284	S000005654	YOR128C	Ade2p	P21264	Phosphoribosylaminoimidazole carboxylase OS=Saccharomyces cerevisiae (strain ATCC 204508 / S288c) OX=559292 GN=ADE2 PE=1 SV=1 - [PUR6_YEAST]	57.44	25.74	1	14	14	21	0.962	18	6.2	1.012	18	13.4	1.092	18	12	0.992	18	7.7	0.994	18	5.1	1.029	19	8.7	1.027	19	12.7	251000000	571	62.3	7.33
285	S000003319	YGR087C	Pdc6p	P26263	Pyruvate decarboxylase isozyme 3 OS=Saccharomyces cerevisiae (strain ATCC 204508 / S288c) OX=559292 GN=PDC6 PE=1 SV=3 - [PDC6_YEAST]	115.75	23.27	1	10	12	34	1.088	18	10.1	0.837	18	26	0.908	18	14.8	1.07	18	8.7	1.027	18	5.5	1.069	18	15	0.884	18	23.5	6600000000	563	61.5	6.19
286	S000001395	YIL133C	Rpl16Ap	P26784	60S ribosomal protein L16-A OS=Saccharomyces cerevisiae (strain ATCC 204508 / S288c) OX=559292 GN=RPL16A PE=1 SV=3 - [RL16A_YEAST]	107.22	47.24	1	6	11	37	0.988	18	5.4	1.061	18	4.3	0.995	21	10.2	0.979	21	7.5	0.982	21	4.6	0.986	21	7.6	1.017	21	6	3840000000	199	22.2	10.48
287	S000000867	YER065C	Icl1p	P28240	Isocitrate lyase OS=Saccharomyces cerevisiae (strain ATCC 204508 / S288c) OX=559292 GN=ICL1 PE=1 SV=1 - [ACEA_YEAST]	75.81	26.21	1	14	14	32	1.461	18	24.9	0.665	18	35.6	0.635	18	53.9	1.322	18	23.1	1.529	18	15.7	1.223	19	20.7	0.555	20	54.7	1020000000	557	62.4	6.42
288	S000001499	YKL016C	Atp7p	P30902	ATP synthase subunit d, mitochondrial OS=Saccharomyces cerevisiae (strain ATCC 204508 / S288c) OX=559292 GN=ATP7 PE=1 SV=2 - [ATP7_YEAST]	88.14	62.07	1	10	10	26	1.168	18	8.2	0.801	18	11.7	0.802	18	5.3	1.096	18	4.7	1.161	18	4.4	1.103	18	7.9	0.773	18	5.5	1240000000	174	19.8	8.94
289	S000004306	YLR314C	Cdc3p	P32457	Cell division control protein 3 OS=Saccharomyces cerevisiae (strain ATCC 204508 / S288c) OX=559292 GN=CDC3 PE=1 SV=3 - [CDC3_YEAST]	60.38	30.96	1	15	15	22	0.94	18	3.3	0.982	18	10.6	1.057	18	7.9	0.965	18	6.5	0.957	18	6.9	0.953	18	5.8	0.996	18	8.5	266000000	520	60	5.48
290	S000000737	YEL011W	Glc3p	P32775	1,4-alpha-glucan-branching enzyme OS=Saccharomyces cerevisiae (strain ATCC 204508 / S288c) OX=559292 GN=GLC3 PE=1 SV=2 - [GLGB_YEAST]	42.68	17.76	1	13	13	20	1.074	18	4.3	0.884	18	9.1	0.883	18	5.2	1.036	18	13	1.042	18	4.9	0.999	18	11.4	0.883	18	8	177000000	704	81.1	6.16
291	S000005643	YOR117W	Rpt5p	P33297	26S proteasome regulatory subunit 6A OS=Saccharomyces cerevisiae (strain ATCC 204508 / S288c) OX=559292 GN=RPT5 PE=1 SV=3 - [PRS6A_YEAST]	98.18	52.53	1	18	18	33	1.014	18	4.8	0.969	21	6.6	0.989	21	10.6	1.006	21	9.3	1.001	22	13.5	1.019	23	8.8	1.011	23	8	468000000	434	48.2	5.06
292	S000001371	YIL109C	Sec24p	P40482	Protein transport protein SEC24 OS=Saccharomyces cerevisiae (strain ATCC 204508 / S288c) OX=559292 GN=SEC24 PE=1 SV=1 - [SEC24_YEAST]	49.88	9.94	1	10	10	20	0.976	18	11.6	0.974	18	8.8	0.974	18	3.8	1.003	18	8.3	0.957	18	6.8	0.995	18	5.4	0.965	18	8.2	645000000	926	103.6	6.23
293	S000006012	YPL091W	Glr1p	P41921	Glutathione reductase OS=Saccharomyces cerevisiae (strain ATCC 204508 / S288c) OX=559292 GN=GLR1 PE=1 SV=2 - [GSHR_YEAST]	69.23	36.85	1	15	15	26	1.04	18	7.7	0.993	18	17.5	1.009	20	10.2	1.016	20	6.9	1.014	20	5.7	0.973	21	11.3	0.99	21	11.9	636000000	483	53.4	7.83
294	S000002213	YDL055C	Psa1p	P41940	Mannose-1-phosphate guanyltransferase OS=Saccharomyces cerevisiae (strain ATCC 204508 / S288c) OX=559292 GN=PSA1 PE=1 SV=2 - [MPG1_YEAST]	148.83	43.49	1	13	13	42	0.97	18	7.9	1.257	18	11.3	1.234	18	8.3	1.014	18	9.2	0.993	18	10.4	1.002	18	8.5	1.218	18	6.7	2960000000	361	39.5	6.34
295	S000005612	YOR086C	Tcb1p	Q12466	Tricalbin-1 OS=Saccharomyces cerevisiae (strain ATCC 204508 / S288c) OX=559292 GN=TCB1 PE=1 SV=1 - [TCB1_YEAST]	64.1	14	1	17	17	22	1.053	18	6.8	0.92	18	8.5	0.922	18	5.3	1.106	18	8.7	1.024	18	3.9	1.047	18	6.9	0.947	18	6.1	311000000	1186	133.5	7.15
296	S000001857	YFL037W	Tub2p	P02557	Tubulin beta chain OS=Saccharomyces cerevisiae (strain ATCC 204508 / S288c) OX=559292 GN=TUB2 PE=1 SV=2 - [TBB_YEAST]	58.5	17.29	1	8	8	19	0.986	17	8.4	1.046	17	10.2	1.088	17	9.6	0.984	17	7.3	0.99	17	3.9	1.029	17	6.3	1.032	17	5	661000000	457	50.9	4.75
297	S000006306	YPR102C	Rpl11Ap	P0C0W9	60S ribosomal protein L11-A OS=Saccharomyces cerevisiae (strain ATCC 204508 / S288c) OX=559292 GN=RPL11A PE=1 SV=2 - [RL11A_YEAST]	68.79	33.33	2	6	6	22	1.017	17	10.5	1.01	17	5.4	0.985	17	7.6	0.968	17	6.9	0.994	17	5.9	0.99	17	10.3	1.001	17	7.3	7000000000	174	19.7	9.92
298	S000006141	YPL220W	Rpl1Ap	P0CX43	60S ribosomal protein L1-A OS=Saccharomyces cerevisiae (strain ATCC 204508 / S288c) OX=559292 GN=RPL1A PE=1 SV=1 - [RL1A_YEAST]	77.59	32.26	1	7	7	27	0.995	17	7.4	1.047	17	11.6	1.048	18	12.7	0.952	18	10.6	1.003	20	7	1.06	20	10.8	1.035	20	11.6	5920000000	217	24.5	9.72
299	S000002156	YBR084C-A	Rpl19Ap	P0CX82	60S ribosomal protein L19-A OS=Saccharomyces cerevisiae (strain ATCC 204508 / S288c) OX=559292 GN=RPL19A PE=1 SV=1 - [RL19A_YEAST]	58.54	30.69	1	6	6	19	0.986	17	8.3	1.077	17	3.5	1.025	17	9.6	0.813	17	10.5	0.949	17	12.2	0.924	17	6.4	1.057	17	8.9	4780000000	189	21.7	11.36
300	S000001587	YKL104C	Gfa1p	P14742	Glutamine--fructose-6-phosphate aminotransferase [isomerizing] OS=Saccharomyces cerevisiae (strain ATCC 204508 / S288c) OX=559292 GN=GFA1 PE=1 SV=4 - [GFA1_YEAST]	76.91	21.48	1	15	15	28	0.932	17	10.5	0.996	17	12.3	0.985	17	8.1	0.957	17	10	0.912	19	5	0.969	19	9.4	1.013	19	8.7	634000000	717	80	6.43
301	S000000680	YCR084C	Tup1p	P16649	General transcriptional corepressor TUP1 OS=Saccharomyces cerevisiae (strain ATCC 204508 / S288c) OX=559292 GN=TUP1 PE=1 SV=2 - [TUP1_YEAST]	52.38	21.88	1	14	14	21	1.058	17	8.3	0.987	17	7.4	0.968	17	6.7	1.036	17	8.3	1.012	17	4.4	1.005	17	11	0.971	17	7.5	164000000	713	78.3	5.68
302	S000003838	YJR077C	Mir1p	P23641	Mitochondrial phosphate carrier protein OS=Saccharomyces cerevisiae (strain ATCC 204508 / S288c) OX=559292 GN=MIR1 PE=1 SV=1 - [MPCP_YEAST]	67.36	33.76	1	9	9	19	1.043	17	6.3	0.947	17	8.2	0.913	17	7.7	1.101	17	4	1.054	17	5.7	1.047	17	2.7	0.922	17	5.1	1210000000	311	32.8	9.31
303	S000004467	YML008C	Erg6p	P25087	Sterol 24-C-methyltransferase OS=Saccharomyces cerevisiae (strain ATCC 204508 / S288c) OX=559292 GN=ERG6 PE=1 SV=4 - [ERG6_YEAST]	68.5	31.85	1	11	11	21	1.013	17	9.5	1.087	17	12	0.97	17	9	0.995	17	12.1	1.043	19	9.1	1.004	19	13.6	1.131	19	13.5	506000000	383	43.4	5.77
304	S000003091	YGL123W	Rps2p	P25443	40S ribosomal protein S2 OS=Saccharomyces cerevisiae (strain ATCC 204508 / S288c) OX=559292 GN=RPS2 PE=1 SV=3 - [RS2_YEAST]	64.94	25.59	1	6	6	22	0.979	17	9	1.042	17	5.7	0.951	17	7.6	0.997	17	6.4	0.972	17	4.7	1.023	17	7.7	1.022	17	5.8	4340000000	254	27.4	10.43
305	S000003391	YGR159C	Nsr1p	P27476	Nuclear localization sequence-binding protein OS=Saccharomyces cerevisiae (strain ATCC 204508 / S288c) OX=559292 GN=NSR1 PE=1 SV=1 - [NSR1_YEAST]	82.98	31.16	1	11	11	28	1.009	17	4.3	0.972	18	10.4	1.008	18	5.5	0.96	18	6.7	1.053	18	9.9	1.048	18	6.7	0.927	18	8.4	1120000000	414	44.5	4.93
306	S000000805	YER003C	Pmi40p	P29952	Mannose-6-phosphate isomerase OS=Saccharomyces cerevisiae (strain ATCC 204508 / S288c) OX=559292 GN=PMI40 PE=1 SV=4 - [MPI_YEAST]	73.66	33.1	1	13	13	27	1.046	17	7.9	0.994	19	9.2	1.01	19	10.4	0.999	19	6.4	1.067	19	5.8	0.964	19	11.5	1.034	19	8.1	1520000000	429	48.2	5.99
307	S000003450	YGR218W	Crm1p	P30822	Exportin-1 OS=Saccharomyces cerevisiae (strain ATCC 204508 / S288c) OX=559292 GN=CRM1 PE=1 SV=1 - [XPO1_YEAST]	71.94	14.11	1	15	15	23	1.034	17	6.5	0.978	17	8.5	0.961	18	7.6	0.992	18	6.6	1.022	20	10.2	1.007	20	10	1.007	20	10.8	258000000	1084	124	5.48
308	S000005710	YOR184W	Ser1p	P33330	Phosphoserine aminotransferase OS=Saccharomyces cerevisiae (strain ATCC 204508 / S288c) OX=559292 GN=SER1 PE=1 SV=1 - [SERC_YEAST]	92.19	40	1	13	13	28	1.063	17	11.1	1.112	20	14.1	1.026	20	13.1	1.046	20	13.1	1.001	20	8.6	1.044	20	13	1.092	20	12.9	914000000	395	43.4	6.54
309	S000001556	YKL073W	Lhs1p	P36016	Heat shock protein 70 homolog LHS1 OS=Saccharomyces cerevisiae (strain ATCC 204508 / S288c) OX=559292 GN=LHS1 PE=1 SV=1 - [LHS1_YEAST]	50.53	17.37	2	16	16	20	0.962	17	5.7	1.03	17	6.3	1.052	18	6.4	0.95	18	9	0.969	18	4.9	0.986	18	10.5	1.043	18	5.8	149000000	881	99.5	5.29
310	S000000243	YBR039W	Atp3p	P38077	ATP synthase subunit gamma, mitochondrial OS=Saccharomyces cerevisiae (strain ATCC 204508 / S288c) OX=559292 GN=ATP3 PE=1 SV=1 - [ATPG_YEAST]	63.39	41.16	1	12	12	21	1.075	17	12.9	0.99	17	12.2	0.96	17	11.9	1.091	17	10.5	1.053	17	4.1	1.084	17	6.1	0.912	17	9	1140000000	311	34.3	9.31
311	S000001150	YHR108W	Gga2p	P38817	ADP-ribosylation factor-binding protein GGA2 OS=Saccharomyces cerevisiae (strain ATCC 204508 / S288c) OX=559292 GN=GGA2 PE=1 SV=1 - [GGA2_YEAST]	64.18	21.37	1	12	14	25	1.026	17	12	0.915	17	13.4	0.892	17	7.5	1.081	17	10.3	1.011	17	5	1.061	17	5.6	0.92	17	10.6	212000000	585	64.3	6.49
312	S000000938	YER136W	Gdi1p	P39958	Rab GDP-dissociation inhibitor OS=Saccharomyces cerevisiae (strain ATCC 204508 / S288c) OX=559292 GN=GDI1 PE=1 SV=1 - [GDI1_YEAST]	49.14	25.5	1	11	11	21	1.007	17	8.3	1.044	17	7.4	0.989	17	8.3	0.97	17	8.1	0.964	17	6.3	0.931	17	9.1	1.032	17	7.6	474000000	451	51.2	5.99
313	S000005949	YPL028W	Erg10p	P41338	Acetyl-CoA acetyltransferase OS=Saccharomyces cerevisiae (strain ATCC 204508 / S288c) OX=559292 GN=ERG10 PE=1 SV=3 - [THIL_YEAST]	89.14	37.94	1	12	12	27	0.982	17	5.6	1.025	17	15.7	0.945	17	7	1.023	17	7.8	0.977	17	7.9	1.021	17	8.7	0.973	17	9.4	1220000000	398	41.7	7.39
314	S000002261	YDL103C	Qri1p	P43123	UDP-N-acetylglucosamine pyrophosphorylase OS=Saccharomyces cerevisiae (strain ATCC 204508 / S288c) OX=559292 GN=QRI1 PE=1 SV=1 - [UAP1_YEAST]	48.43	23.48	1	13	13	18	0.993	17	6.7	0.952	17	12.9	1.008	17	6	0.984	17	4.6	1.028	17	7.3	0.997	17	8.5	0.962	17	14	170000000	477	53.4	7.42
315	S000001905	YFR009W	Gcn20p	P43535	Protein GCN20 OS=Saccharomyces cerevisiae (strain ATCC 204508 / S288c) OX=559292 GN=GCN20 PE=1 SV=1 - [GCN20_YEAST]	50.62	18.75	1	14	14	18	1.002	17	13.4	0.989	17	8.6	1.024	17	13.2	0.97	17	9.1	1.007	17	7.8	0.972	17	4.8	1.066	17	10.1	233000000	752	85	6.25
316	S000003275	YGR043C	Nqm1p	P53228	Transaldolase NQM1 OS=Saccharomyces cerevisiae (strain ATCC 204508 / S288c) OX=559292 GN=NQM1 PE=1 SV=1 - [TAL2_YEAST]	56	39.04	1	13	14	22	1.071	17	8.9	0.78	17	6.5	0.808	17	18.9	1.003	17	6.4	1.009	17	7.3	0.975	17	10.1	0.784	17	15.1	1140000000	333	37.2	6.38
317	S000003335	YGR103W	Nop7p	P53261	Pescadillo homolog OS=Saccharomyces cerevisiae (strain ATCC 204508 / S288c) OX=559292 GN=NOP7 PE=1 SV=1 - [PESC_YEAST]	53.25	24.79	1	14	14	22	0.938	17	10.9	1.052	17	11.7	1.033	17	12.6	0.912	17	14.9	0.914	18	10.9	0.935	18	12.8	1.08	18	8.2	284000000	605	69.8	5.6
318	S000004206	YLR216C	Cpr6p	P53691	Peptidyl-prolyl cis-trans isomerase CPR6 OS=Saccharomyces cerevisiae (strain ATCC 204508 / S288c) OX=559292 GN=CPR6 PE=1 SV=1 - [PPID_YEAST]	73.54	22.1	1	9	9	23	0.963	17	11.2	0.845	20	10.9	0.869	20	12.1	0.905	20	6.9	0.946	20	4.8	0.924	20	8.6	0.874	20	6.8	1070000000	371	42	6.16
319	S000005164	YNL220W	Ade12p	P80210	Adenylosuccinate synthetase OS=Saccharomyces cerevisiae (strain ATCC 204508 / S288c) OX=559292 GN=ADE12 PE=1 SV=3 - [PURA_YEAST]	64.35	30.25	1	14	14	21	1.092	17	4.5	1.002	17	7.1	0.961	17	9.5	1.06	17	8.4	1.057	17	7.3	1.078	17	7.2	0.938	17	8.4	640000000	433	48.2	8.13
320	S000004537	YML072C	Tcb3p	Q03640	Tricalbin-3 OS=Saccharomyces cerevisiae (strain ATCC 204508 / S288c) OX=559292 GN=TCB3 PE=1 SV=1 - [TCB3_YEAST]	53.91	11.91	1	16	16	23	1.029	17	14.6	0.993	17	9.7	0.992	17	6.9	1.027	17	8.6	1.026	17	2.7	1.017	17	9.7	1.011	17	8.8	238000000	1545	171	7.14
321	S000004629	YMR027W	Ymr027Wp	Q04371	Protein-glutamate O-methyltransferase OS=Saccharomyces cerevisiae (strain ATCC 204508 / S288c) OX=559292 GN=YMR027W PE=1 SV=1 - [ARMT1_YEAST]	64.26	28.09	1	13	13	21	0.985	17	4.8	0.964	17	7	0.941	17	6.2	0.998	17	5.4	0.986	18	7.8	0.983	19	7	1.021	19	11.9	314000000	470	54.1	5.64
322	S000002789	YDR381W	Yra1p	Q12159	RNA annealing protein YRA1 OS=Saccharomyces cerevisiae (strain ATCC 204508 / S288c) OX=559292 GN=YRA1 PE=1 SV=2 - [YRA1_YEAST]	56.43	38.94	1	9	9	20	1.054	17	7.5	1.056	17	9.4	0.979	17	5.8	0.997	17	5.5	1.004	17	5.7	0.996	17	7.3	0.99	17	7	1080000000	226	24.9	11.33
323	S000002430	YDR023W	Ses1p	P07284	Serine--tRNA ligase, cytoplasmic OS=Saccharomyces cerevisiae (strain ATCC 204508 / S288c) OX=559292 GN=SES1 PE=1 SV=2 - [SYSC_YEAST]	107.92	34.85	1	14	14	30	0.977	16	8.6	1.036	17	12.9	1.006	17	10.1	0.936	17	3.9	0.987	17	10.8	0.977	17	6.9	1.069	17	6.5	1530000000	462	53.3	6.09
324	S000006183	YPL262W	Fum1p	P08417	Fumarate hydratase, mitochondrial OS=Saccharomyces cerevisiae (strain ATCC 204508 / S288c) OX=559292 GN=FUM1 PE=1 SV=2 - [FUMH_YEAST]	56.26	22.54	1	10	10	21	1.172	16	9.2	0.906	16	12.8	0.87	16	7.9	1.11	16	7.4	1.079	16	12.1	0.976	16	27	0.951	16	9.7	963000000	488	53.1	8.25
325	S000002706	YDR298C	Atp5p	P09457	ATP synthase subunit 5, mitochondrial OS=Saccharomyces cerevisiae (strain ATCC 204508 / S288c) OX=559292 GN=ATP5 PE=1 SV=1 - [ATPO_YEAST]	73.55	53.77	1	12	12	24	1.118	16	7.5	0.858	16	11.4	0.873	18	17	1.147	18	4.8	1.1	20	10.6	1.125	20	12	0.881	20	16.5	2100000000	212	22.8	9.57
326	S000004254	YLR264W	Rps28Bp	P0C0X0	40S ribosomal protein S28-B OS=Saccharomyces cerevisiae (strain ATCC 204508 / S288c) OX=559292 GN=RPS28B PE=1 SV=1 - [RS28B_YEAST]	40.18	41.79	2	3	3	16	0.903	16	15.2	1.195	16	16.9	1.143	16	16.4	0.948	16	14.6	0.991	16	5.8	0.906	16	18.9	1.133	16	14.4	3670000000	67	7.6	10.78
327	S000000168	YBL072C	Rps8Ap	P0CX39	40S ribosomal protein S8-A OS=Saccharomyces cerevisiae (strain ATCC 204508 / S288c) OX=559292 GN=RPS8A PE=1 SV=1 - [RS8A_YEAST]	97.27	40.5	1	7	7	33	0.948	16	5.1	1.021	16	6.1	0.986	16	13.3	0.959	16	7.6	1.026	16	9.9	0.948	16	11.1	1.038	16	10.1	5040000000	200	22.5	10.67
328	S000000004	YAL005C	Ssa1p	P10591	Heat shock protein SSA1 OS=Saccharomyces cerevisiae (strain ATCC 204508 / S288c) OX=559292 GN=SSA1 PE=1 SV=4 - [HSP71_YEAST]	750.28	56.23	1	8	32	231	0.957	16	6.4	0.835	16	11.5	0.864	16	10.7	0.928	16	7.7	0.904	22	8.9	1.038	30	23.4	1.01	30	44.1	23300000000	642	69.6	5.11
329	S000002577	YDR170C	Sec7p	P11075	Protein transport protein SEC7 OS=Saccharomyces cerevisiae (strain ATCC 204508 / S288c) OX=559292 GN=SEC7 PE=1 SV=2 - [SEC7_YEAST]	38.63	7.47	1	15	15	17	1.018	16	11.2	0.998	16	7.8	1.008	16	5.9	0.977	16	16	0.967	16	8.3	0.95	16	11.4	1.028	16	7.1	160000000	2009	226.7	4.81
330	S000003030	YGL062W	Pyc1p	P11154	Pyruvate carboxylase 1 OS=Saccharomyces cerevisiae (strain ATCC 204508 / S288c) OX=559292 GN=PYC1 PE=1 SV=2 - [PYC1_YEAST]	236.2	30.05	1	11	33	80	0.975	16	6.2	1.099	16	8.4	1.028	16	6.6	1.062	16	10.8	1.04	16	7.2	1.091	16	10.5	1.026	16	4.1	2140000000	1178	130	6.23
331	S000006387	YPR183W	Dpm1p	P14020	Dolichol-phosphate mannosyltransferase OS=Saccharomyces cerevisiae (strain ATCC 204508 / S288c) OX=559292 GN=DPM1 PE=1 SV=3 - [DPM1_YEAST]	43.89	24.72	1	8	8	16	0.875	16	12.3	1.097	16	14	1.124	16	13	0.94	16	12.3	0.915	16	9.6	0.916	16	13.8	1.141	16	7.7	827000000	267	30.3	7.88
332	S000005646	YOR120W	Gcy1p	P14065	Glycerol 2-dehydrogenase (NADP(+)) OS=Saccharomyces cerevisiae (strain ATCC 204508 / S288c) OX=559292 GN=GCY1 PE=1 SV=1 - [GCY1_YEAST]	86.08	35.9	1	9	11	24	1.014	16	8.9	0.886	16	8.8	0.927	16	5.6	0.96	16	7.7	1.008	16	5.6	0.959	16	8.1	0.891	16	4.4	475000000	312	35.1	7.99
333	S000001543	YKL060C	Fba1p	P14540	Fructose-bisphosphate aldolase OS=Saccharomyces cerevisiae (strain ATCC 204508 / S288c) OX=559292 GN=FBA1 PE=1 SV=3 - [ALF_YEAST]	660.56	45.96	1	12	12	174	1.008	16	8.8	1.068	16	10	1.069	16	8	1.016	16	11.7	0.994	16	10.4	1.033	16	6.8	1.084	16	5.2	29900000000	359	39.6	5.78
334	S000001084	YHR042W	Ncp1p	P16603	NADPH--cytochrome P450 reductase OS=Saccharomyces cerevisiae (strain ATCC 204508 / S288c) OX=559292 GN=NCP1 PE=1 SV=3 - [NCPR_YEAST]	67.19	30.82	1	17	17	22	0.985	16	7	0.996	16	16	0.998	16	6.6	0.989	16	8.3	0.938	17	9	0.992	17	16.2	1.011	17	13.2	680000000	691	76.7	5.19
335	S000001067	YHR025W	Thr1p	P17423	Homoserine kinase OS=Saccharomyces cerevisiae (strain ATCC 204508 / S288c) OX=559292 GN=THR1 PE=1 SV=4 - [KHSE_YEAST]	32.43	19.33	1	7	7	16	1.028	16	9.1	1.064	16	7.5	0.992	16	7.5	1.012	16	6.4	1.006	16	7.2	1.047	16	7.6	1.012	16	9.2	303000000	357	38.7	5.41
336	S000000284	YBR080C	Sec18p	P18759	Vesicular-fusion protein SEC18 OS=Saccharomyces cerevisiae (strain ATCC 204508 / S288c) OX=559292 GN=SEC18 PE=1 SV=2 - [SEC18_YEAST]	66.94	23.22	1	16	17	22	1.007	16	10	1.025	16	8.9	1.034	16	5.2	1.025	16	9	0.991	16	10.9	1.016	18	12.7	1.027	18	5.4	183000000	758	84	7.99
337	S000004557	YML092C	Pre8p	P23639	Proteasome subunit alpha type-2 OS=Saccharomyces cerevisiae (strain ATCC 204508 / S288c) OX=559292 GN=PRE8 PE=1 SV=1 - [PSA2_YEAST]	56.75	34.4	1	7	7	18	0.913	16	6	1.036	16	14.4	0.996	16	10.3	0.948	16	7.5	0.999	16	6.1	0.965	16	6.9	1.05	16	11.5	338000000	250	27.1	5.72
338	S000004952	YNL007C	Sis1p	P25294	Protein SIS1 OS=Saccharomyces cerevisiae (strain ATCC 204508 / S288c) OX=559292 GN=SIS1 PE=1 SV=1 - [SIS1_YEAST]	98.4	40.63	1	13	13	32	0.962	16	12.5	0.843	16	8.5	0.906	16	10	0.982	16	5.3	0.968	16	7.1	0.984	16	12	0.948	16	6.5	936000000	352	37.6	9.03
339	S000005013	YNL069C	Rpl16Bp	P26785	60S ribosomal protein L16-B OS=Saccharomyces cerevisiae (strain ATCC 204508 / S288c) OX=559292 GN=RPL16B PE=1 SV=3 - [RL16B_YEAST]	88.74	38.89	1	5	10	32	0.921	16	5.9	1.05	16	5.5	1.029	16	5.7	0.895	16	7.1	0.919	16	10.2	0.925	16	5.4	1.058	16	5.2	3980000000	198	22.2	10.55
340	S000001698	YKL215C	Oxp1p	P28273	5-oxoprolinase OS=Saccharomyces cerevisiae (strain ATCC 204508 / S288c) OX=559292 GN=OXP1 PE=1 SV=2 - [OPLA_YEAST]	27.54	7.78	1	12	12	17	1.048	16	16.1	0.939	16	9.5	0.933	16	10.9	1.013	16	8.9	1.034	16	5.7	1.051	16	4.3	0.927	16	7.7	83900000	1286	140.3	6.77
341	S000005844	YOR317W	Faa1p	P30624	Long-chain-fatty-acid--CoA ligase 1 OS=Saccharomyces cerevisiae (strain ATCC 204508 / S288c) OX=559292 GN=FAA1 PE=1 SV=1 - [LCF1_YEAST]	109.7	25.86	1	14	16	35	1.106	16	8.5	0.878	18	6.5	0.911	18	6	1.124	18	6.7	1.092	18	6.2	1.108	18	12.3	0.898	18	7.9	1120000000	700	77.8	7.62
342	S000005061	YNL117W	Mls1p	P30952	Malate synthase 1, glyoxysomal OS=Saccharomyces cerevisiae (strain ATCC 204508 / S288c) OX=559292 GN=MLS1 PE=1 SV=1 - [MASY_YEAST]	51.01	23.47	2	14	14	19	1.527	16	16.7	0.523	16	45.6	0.527	16	39.7	1.412	16	16.4	1.479	16	16.7	1.367	16	11.1	0.514	16	23.9	667000000	554	62.8	7.18
343	S000000825	YER023W	Pro3p	P32263	Pyrroline-5-carboxylate reductase OS=Saccharomyces cerevisiae (strain ATCC 204508 / S288c) OX=559292 GN=PRO3 PE=1 SV=1 - [P5CR_YEAST]	45.56	25.52	1	8	8	16	0.944	16	15	1.236	16	14.1	1.142	16	13.8	0.97	16	9.2	0.941	16	12.1	0.938	16	6.7	1.16	16	10.9	624000000	286	30.1	5.48
344	S000000412	YBR208C	Dur1,2p	P32528	Urea amidolyase OS=Saccharomyces cerevisiae (strain ATCC 204508 / S288c) OX=559292 GN=DUR1,2 PE=1 SV=2 - [DUR1_YEAST]	54.06	12.15	1	20	20	22	0.964	16	9.1	1.232	16	6	1.166	16	12	1.024	16	10.3	0.988	16	4.9	1.02	16	13.8	1.183	16	13.9	70000000	1835	201.7	5.62
345	S000003175	YGL207W	Spt16p	P32558	FACT complex subunit SPT16 OS=Saccharomyces cerevisiae (strain ATCC 204508 / S288c) OX=559292 GN=SPT16 PE=1 SV=1 - [SPT16_YEAST]	66.99	18.26	1	18	19	23	1.025	16	6.5	0.97	16	10	1.005	16	8.4	1.017	16	11.9	0.995	16	5.6	0.96	16	11.5	1.014	16	4.4	472000000	1035	118.6	5.1
346	S000005758	YOR232W	Mge1p	P38523	GrpE protein homolog, mitochondrial OS=Saccharomyces cerevisiae (strain ATCC 204508 / S288c) OX=559292 GN=MGE1 PE=1 SV=1 - [GRPE_YEAST]	69.59	37.28	1	10	10	23	1.128	16	6.5	0.877	16	10	0.884	16	7.4	1.081	16	6.2	1.105	19	8.2	1.077	19	9.6	0.935	19	6.9	664000000	228	26.1	8.24
347	S000001062	YHR020W	Yhr020Wp	P38708	Putative proline--tRNA ligase YHR020W OS=Saccharomyces cerevisiae (strain ATCC 204508 / S288c) OX=559292 GN=YHR020W PE=1 SV=1 - [YHI0_YEAST]	77.25	24.85	1	15	15	26	0.947	16	8.4	1.073	16	8	1.053	16	10.9	0.975	16	6.8	0.957	16	13	0.872	16	16.5	1.05	16	11.4	549000000	688	77.3	6.4
348	S000001146	YHR104W	Gre3p	P38715	NADPH-dependent aldose reductase GRE3 OS=Saccharomyces cerevisiae (strain ATCC 204508 / S288c) OX=559292 GN=GRE3 PE=1 SV=1 - [GRE3_YEAST]	76.83	35.78	1	12	12	25	1.03	16	6.8	0.914	21	13.7	0.879	21	11.5	1.025	21	10.6	0.998	21	7.6	1.036	21	9.1	0.914	21	12.6	1110000000	327	37.1	7.08
349	S000001110	YHR068W	Dys1p	P38791	Deoxyhypusine synthase OS=Saccharomyces cerevisiae (strain ATCC 204508 / S288c) OX=559292 GN=DYS1 PE=1 SV=1 - [DHYS_YEAST]	50.37	29.46	1	11	11	20	1.024	16	8.5	1.082	18	9.1	1.108	18	8.5	0.988	18	5.4	1.004	18	9.2	0.956	18	10.9	1.142	18	12.2	351000000	387	42.9	5.77
350	S000003549	YJL012C	Vtc4p	P47075	Vacuolar transporter chaperone 4 OS=Saccharomyces cerevisiae (strain ATCC 204508 / S288c) OX=559292 GN=VTC4 PE=1 SV=2 - [VTC4_YEAST]	44.91	14.29	1	11	11	17	1.045	16	8	0.974	16	7.5	0.955	17	5.8	1.037	17	10.6	1.019	17	4.9	1.034	17	9.1	0.926	17	6.2	205000000	721	83.1	6.83
351	S000003356	YGR124W	Asn2p	P49090	Asparagine synthetase [glutamine-hydrolyzing] 2 OS=Saccharomyces cerevisiae (strain ATCC 204508 / S288c) OX=559292 GN=ASN2 PE=1 SV=2 - [ASNS2_YEAST]	112.75	30.77	1	10	15	37	1.075	16	3.6	0.99	16	6.7	0.992	16	6.8	0.977	16	12.1	1.034	16	3.7	1.014	16	4.1	1.016	16	6	1720000000	572	64.6	5.87
352	S000003197	YGL228W	She10p	P53075	Outer spore wall assembly protein SHE10 OS=Saccharomyces cerevisiae (strain ATCC 204508 / S288c) OX=559292 GN=SHE10 PE=1 SV=1 - [SHE10_YEAST]	39.29	16.46	1	10	10	16	1.007	16	7.1	0.989	16	6.3	0.989	16	6.9	0.934	16	9.4	1.023	16	8.4	0.956	16	9.8	0.995	16	5.8	143000000	577	66.8	5.86
353	S000003170	YGL202W	Aro8p	P53090	Aromatic/aminoadipate aminotransferase 1 OS=Saccharomyces cerevisiae (strain ATCC 204508 / S288c) OX=559292 GN=ARO8 PE=1 SV=1 - [ARO8_YEAST]	94.17	36.6	1	15	15	29	1.002	16	4.9	1.096	16	12.6	1.069	16	5.4	1.046	16	8.8	1.023	16	6.1	1.011	16	12.8	1.049	16	10.3	906000000	500	56.1	6.01
354	S000004018	YLR028C	Ade16p	P54113	Bifunctional purine biosynthesis protein ADE16 OS=Saccharomyces cerevisiae (strain ATCC 204508 / S288c) OX=559292 GN=ADE16 PE=1 SV=1 - [PUR91_YEAST]	87.29	31.98	1	13	18	29	0.929	16	10.7	1.025	16	6.5	1.008	16	9.2	0.973	16	5.8	0.941	16	6.4	1.006	16	4.6	1.026	16	3.3	555000000	591	65.2	6.55
355	S000004666	YMR062C	Arg7p	Q04728	Arginine biosynthesis bifunctional protein ArgJ, mitochondrial OS=Saccharomyces cerevisiae (strain ATCC 204508 / S288c) OX=559292 GN=ARG7 PE=1 SV=1 - [ARGJ_YEAST]	46.47	24.94	1	11	11	17	1.087	16	8	0.972	16	4.5	0.958	16	6	1.083	16	4	1.146	16	7.3	1.096	17	3.9	0.982	17	8.3	475000000	441	47.8	7.14
356	S000004421	YLR429W	Crn1p	Q06440	Coronin-like protein OS=Saccharomyces cerevisiae (strain ATCC 204508 / S288c) OX=559292 GN=CRN1 PE=1 SV=1 - [CORO_YEAST]	49.05	25.04	1	16	16	19	1.055	16	5.3	1.015	16	9.7	0.983	16	10.9	1.031	16	7.7	1.018	16	8	1.026	16	12	1.041	16	10.6	227000000	651	72.5	5.88
357	S000006388	YPR184W	Gdb1p	Q06625	Glycogen debranching enzyme OS=Saccharomyces cerevisiae (strain ATCC 204508 / S288c) OX=559292 GN=GDB1 PE=1 SV=1 - [GDE_YEAST]	47.12	8.66	1	13	13	18	1.034	16	10.1	0.899	16	16.8	0.907	16	12.9	1.015	16	9.1	0.971	16	9.2	0.955	16	8.1	0.904	16	5.1	97600000	1536	174.9	5.77
358	S000006146	YPL225W	Ypl225Wp	Q08971	Protein PBDC1 homolog OS=Saccharomyces cerevisiae (strain ATCC 204508 / S288c) OX=559292 GN=YPL225W PE=1 SV=1 - [YP225_YEAST]	62.68	47.26	1	9	9	21	0.958	16	5.9	1.026	18	8.7	1.036	20	7.6	1.008	20	12.4	1.005	20	5.3	0.982	20	13.1	1.059	20	5.6	1030000000	146	17.4	5.3
359	S000005533	YOR007C	Sgt2p	Q12118	Small glutamine-rich tetratricopeptide repeat-containing protein 2 OS=Saccharomyces cerevisiae (strain ATCC 204508 / S288c) OX=559292 GN=SGT2 PE=1 SV=1 - [SGT2_YEAST]	92.78	51.73	1	15	15	29	0.986	16	11.4	0.973	16	9.3	0.946	16	5.9	0.973	16	9.1	0.966	16	7	0.938	16	9.6	0.941	16	8.9	1530000000	346	37.2	4.79
360	S000002776	YDR368W	Ypr1p	Q12458	Putative reductase 1 OS=Saccharomyces cerevisiae (strain ATCC 204508 / S288c) OX=559292 GN=YPR1 PE=1 SV=1 - [YPR1_YEAST]	73.21	40.71	1	12	14	31	0.975	16	3.4	1.151	16	2.7	1.066	16	5.7	0.977	16	9.4	0.965	16	4.6	0.972	16	9.1	1.089	16	6.5	457000000	312	34.7	7.12
361	S000000888	YER086W	Ilv1p	P00927	Threonine dehydratase, mitochondrial OS=Saccharomyces cerevisiae (strain ATCC 204508 / S288c) OX=559292 GN=ILV1 PE=1 SV=2 - [THDH_YEAST]	75.81	35.07	1	17	17	28	0.991	15	4.3	1.026	16	8.4	1.072	16	5.1	0.96	16	6.7	1.008	16	6.4	1.007	16	6.6	1.029	16	8.1	455000000	576	63.8	8.53
362	S000001694	YKL211C	Trp3p	P00937	Multifunctional tryptophan biosynthesis protein OS=Saccharomyces cerevisiae (strain ATCC 204508 / S288c) OX=559292 GN=TRP3 PE=1 SV=2 - [TRPG_YEAST]	47.34	22.73	1	11	11	19	1.011	15	6.6	1.02	15	6.7	0.966	15	4.6	1.013	15	9.5	1.021	15	6.7	1.036	15	2.9	1.021	15	6	215000000	484	53.5	6.92
363	S000005999	YPL078C	Atp4p	P05626	ATP synthase subunit 4, mitochondrial OS=Saccharomyces cerevisiae (strain ATCC 204508 / S288c) OX=559292 GN=ATP4 PE=1 SV=2 - [ATPF_YEAST]	81.22	44.67	1	11	11	26	1.138	15	7.5	0.81	15	7.9	0.83	15	6	1.119	15	5.2	1.099	15	8.4	1.069	15	6	0.818	15	5.4	1240000000	244	26.9	9.13
364	S000002575	YDR168W	Cdc37p	P06101	Hsp90 co-chaperone Cdc37 OS=Saccharomyces cerevisiae (strain ATCC 204508 / S288c) OX=559292 GN=CDC37 PE=1 SV=2 - [CDC37_YEAST]	51.53	24.11	2	13	13	18	1.031	15	6.5	0.932	15	7.1	0.958	15	8.3	0.99	15	9.1	0.95	16	6.4	1.013	16	4.6	0.962	16	5.1	362000000	506	58.3	5.06
365	S000006336	YPR132W	Rps23Bp	P0CX30	40S ribosomal protein S23-B OS=Saccharomyces cerevisiae (strain ATCC 204508 / S288c) OX=559292 GN=RPS23B PE=1 SV=1 - [RS23B_YEAST]	40.38	26.21	1	5	5	15	0.989	15	6.7	1.032	15	6.6	1.052	15	5.8	0.949	15	7.9	0.997	15	5.6	0.973	15	10.1	1.063	15	3.8	3900000000	145	16	10.73
366	S000001026	YHL034C	Sbp1p	P10080	Single-stranded nucleic acid-binding protein OS=Saccharomyces cerevisiae (strain ATCC 204508 / S288c) OX=559292 GN=SBP1 PE=1 SV=2 - [SSBP1_YEAST]	51.23	39.12	1	9	9	20	1.065	15	5.3	0.965	15	10.7	0.959	15	9.2	1.062	15	7.3	1.073	15	4.9	1.052	15	12.8	0.952	15	4.4	2080000000	294	33	5.66
367	S000004848	YMR235C	Rna1p	P11745	Ran GTPase-activating protein 1 OS=Saccharomyces cerevisiae (strain ATCC 204508 / S288c) OX=559292 GN=RNA1 PE=1 SV=2 - [RNA1_YEAST]	60.51	36.36	1	13	13	20	1.019	15	8.9	0.969	15	14.2	1.016	15	7.1	0.998	15	8.5	0.977	15	8.5	1.022	15	9.5	1.008	15	10.5	345000000	407	45.8	4.61
368	S000003514	YGR282C	Bgl2p	P15703	Glucan 1,3-beta-glucosidase OS=Saccharomyces cerevisiae (strain ATCC 204508 / S288c) OX=559292 GN=BGL2 PE=1 SV=1 - [BGL2_YEAST]	95.31	25.56	1	7	7	25	0.879	15	8	0.855	15	10.5	0.875	18	13.7	0.917	18	12.1	0.925	18	9.9	0.915	18	11.9	0.935	18	6.7	2360000000	313	34.1	4.51
369	S000001568	YKL085W	Mdh1p	P17505	Malate dehydrogenase, mitochondrial OS=Saccharomyces cerevisiae (strain ATCC 204508 / S288c) OX=559292 GN=MDH1 PE=1 SV=2 - [MDHM_YEAST]	116.91	43.11	1	12	12	33	1.172	15	7.6	0.899	15	10.2	0.863	15	8.8	1.148	15	11.9	1.164	15	3.6	1.109	16	13.7	0.899	16	12.2	1080000000	334	35.6	8.47
370	S000003251	YGR019W	Uga1p	P17649	4-aminobutyrate aminotransferase OS=Saccharomyces cerevisiae (strain ATCC 204508 / S288c) OX=559292 GN=UGA1 PE=1 SV=2 - [GABAT_YEAST]	64.66	28.45	2	13	13	24	0.981	15	10.9	1.051	15	11.8	1.012	15	10.9	1.016	15	11.7	1.029	15	5.4	0.975	15	12.6	0.973	15	9.8	628000000	471	52.9	6.8
371	S000005853	YOR326W	Myo2p	P19524	Myosin-2 OS=Saccharomyces cerevisiae (strain ATCC 204508 / S288c) OX=559292 GN=MYO2 PE=1 SV=1 - [MYO2_YEAST]	53.58	11.5	1	16	18	19	0.96	15	8.7	0.977	15	8	0.992	15	4.6	1.032	15	6.8	0.986	15	8.8	1.016	15	4.8	1.01	15	7.5	89900000	1574	180.6	6.32
372	S000003767	YJR007W	Sui2p	P20459	Eukaryotic translation initiation factor 2 subunit alpha OS=Saccharomyces cerevisiae (strain ATCC 204508 / S288c) OX=559292 GN=SUI2 PE=1 SV=1 - [IF2A_YEAST]	63.86	41.45	1	12	12	21	1.042	15	5.1	1.017	15	10.6	0.989	15	3.7	0.992	15	8.7	0.977	15	5.2	0.985	15	8.4	1.026	15	5.9	601000000	304	34.7	5.02
373	S000002701	YDR293C	Ssd1p	P24276	Protein SSD1 OS=Saccharomyces cerevisiae (strain ATCC 204508 / S288c) OX=559292 GN=SSD1 PE=1 SV=1 - [SSD1_YEAST]	45.15	13.44	1	15	15	19	0.913	15	5	0.976	15	7.6	1.007	15	10.2	0.92	15	7.5	0.889	15	6.9	0.971	15	12.3	1.004	15	5.2	153000000	1250	139.9	7.64
374	S000002187	YDL029W	Arp2p	P32381	Actin-related protein 2 OS=Saccharomyces cerevisiae (strain ATCC 204508 / S288c) OX=559292 GN=ARP2 PE=1 SV=1 - [ARP2_YEAST]	49	25.83	1	9	9	21	0.987	15	7.1	1.03	16	10.1	1.013	16	15.1	0.992	16	17.3	1.012	16	10.2	0.872	16	22.8	1.042	16	11.7	355000000	391	44	5.78
375	S000000003	YAL003W	Efb1p	P32471	Elongation factor 1-beta OS=Saccharomyces cerevisiae (strain ATCC 204508 / S288c) OX=559292 GN=EFB1 PE=1 SV=4 - [EF1B_YEAST]	92.21	51.46	1	7	7	26	1.029	15	6.9	1.114	15	20.6	1.158	15	13.1	1.017	15	11.1	0.998	15	9.2	1.04	15	10.4	1.107	15	13.3	4860000000	206	22.6	4.45
376	S000000827	YER025W	Gcd11p	P32481	Eukaryotic translation initiation factor 2 subunit gamma OS=Saccharomyces cerevisiae (strain ATCC 204508 / S288c) OX=559292 GN=GCD11 PE=1 SV=1 - [IF2G_YEAST]	74.38	37.95	1	17	17	27	0.986	15	9.2	1.017	15	5.2	1.043	15	6.5	0.966	15	6.7	0.95	15	7.5	0.978	16	8.8	1.064	16	6.4	476000000	527	57.8	6.8
377	S000001492	YKL009W	Mrt4p	P33201	Ribosome assembly factor MRT4 OS=Saccharomyces cerevisiae (strain ATCC 204508 / S288c) OX=559292 GN=MRT4 PE=1 SV=1 - [MRT4_YEAST]	37.23	33.05	1	10	10	16	0.967	15	6.9	1.05	15	7.9	1.024	15	5.8	0.987	15	6.5	0.942	15	3.8	0.951	16	10.7	1.03	16	7.3	222000000	236	27	8.56
378	S000002374	YDL215C	Gdh2p	P33327	NAD-specific glutamate dehydrogenase OS=Saccharomyces cerevisiae (strain ATCC 204508 / S288c) OX=559292 GN=GDH2 PE=1 SV=1 - [DHE2_YEAST]	71.29	19.78	1	18	18	26	0.983	15	11.1	1.127	15	10	1.148	16	6.1	1.027	16	6.9	0.995	16	7.4	1.009	16	6.6	1.103	16	5.5	317000000	1092	124.3	5.73
379	S000004732	YMR125W	Sto1p	P34160	Nuclear cap-binding protein complex subunit 1 OS=Saccharomyces cerevisiae (strain ATCC 204508 / S288c) OX=559292 GN=STO1 PE=1 SV=2 - [NCBP1_YEAST]	55.06	15.21	1	14	14	18	0.998	15	7.8	0.969	15	9.9	0.938	15	7.4	0.977	15	8.2	1.031	15	8.8	1.009	15	8.8	0.99	15	4.9	211000000	861	100	4.91
380	S000001625	YKL142W	Mrp8p	P35719	Uncharacterized protein MRP8 OS=Saccharomyces cerevisiae (strain ATCC 204508 / S288c) OX=559292 GN=MRP8 PE=1 SV=1 - [MRP8_YEAST]	95.69	62.1	1	10	10	25	1.055	15	5.5	1.079	15	9.7	1.078	15	11.5	1.014	15	5.5	0.946	15	4	0.999	15	8.2	1.03	15	4.9	1480000000	219	25.1	4.79
381	S000001726	YKR018C	Ykr018Cp	P36114	IML2-like protein YKR018C OS=Saccharomyces cerevisiae (strain ATCC 204508 / S288c) OX=559292 GN=YKR018C PE=1 SV=1 - [YKR18_YEAST]	38.57	12.28	1	9	9	15	1.01	15	10.6	0.947	15	7.5	1.023	15	5.3	1.016	15	11.8	0.95	15	11.7	1.038	15	8.8	0.967	15	5.4	216000000	725	81.7	5.16
382	S000001754	YKR046C	Pln1p	P36139	Protein PET10 OS=Saccharomyces cerevisiae (strain ATCC 204508 / S288c) OX=559292 GN=PET10 PE=1 SV=3 - [PET10_YEAST]	53.29	38.52	1	11	11	19	1.206	15	3.4	0.793	15	7.8	0.857	15	19.2	1.085	15	7.7	1.064	15	8.3	1.066	15	16.2	0.785	15	13.6	716000000	283	31.2	8.16
383	S000001089	YHR047C	Aap1p	P37898	Alanine/arginine aminopeptidase OS=Saccharomyces cerevisiae (strain ATCC 204508 / S288c) OX=559292 GN=AAP1 PE=1 SV=2 - [AAP1_YEAST]	56.7	19.74	1	15	16	21	0.927	15	10.2	1.114	15	7.1	1.087	15	6.4	0.933	15	8.6	0.96	15	9.2	0.929	15	7	1.104	15	6.9	184000000	856	97.6	5.26
384	S000003826	YJR065C	Arp3p	P47117	Actin-related protein 3 OS=Saccharomyces cerevisiae (strain ATCC 204508 / S288c) OX=559292 GN=ARP3 PE=1 SV=1 - [ARP3_YEAST]	59.92	22.49	1	9	9	17	0.96	15	7.2	1.036	15	8.2	1.066	15	12.8	1.008	15	7.9	0.993	15	9.6	0.965	15	12.8	1.007	15	5.3	492000000	449	49.5	5.8
385	S000003318	YGR086C	Pil1p	P53252	Sphingolipid long chain base-responsive protein PIL1 OS=Saccharomyces cerevisiae (strain ATCC 204508 / S288c) OX=559292 GN=PIL1 PE=1 SV=1 - [PIL1_YEAST]	151.06	57.23	1	12	14	38	1.07	15	9.4	0.958	15	9.6	0.944	15	9.4	1	15	11.1	1.033	15	3.2	1.058	15	7.5	0.938	15	12.7	4840000000	339	38.3	4.63
386	S000004705	YMR099C	Ymr099Cp	Q03161	Glucose-6-phosphate 1-epimerase OS=Saccharomyces cerevisiae (strain ATCC 204508 / S288c) OX=559292 GN=YMR099C PE=1 SV=1 - [YMY9_YEAST]	62.63	47.47	1	12	12	21	0.918	15	20.5	1.146	15	11	1.086	15	11.6	0.999	15	9.5	0.951	15	5.6	0.977	15	8.2	1.053	15	8.1	630000000	297	33.9	6.13
387	S000004716	YMR110C	Hfd1p	Q04458	Fatty aldehyde dehydrogenase HFD1 OS=Saccharomyces cerevisiae (strain ATCC 204508 / S288c) OX=559292 GN=HFD1 PE=1 SV=1 - [HFD1_YEAST]	37.58	16.54	1	10	10	15	0.958	15	12.8	0.948	15	5.9	0.946	14	5.1	1.021	15	9.2	0.995	15	7.7	0.977	14	4	0.974	15	12.7	349000000	532	59.9	6.76
388	S000004260	YLR270W	Dcs1p	Q06151	m7GpppX diphosphatase OS=Saccharomyces cerevisiae (strain ATCC 204508 / S288c) OX=559292 GN=DCS1 PE=1 SV=1 - [DCPS_YEAST]	94.6	36.29	1	11	12	32	0.945	15	5.3	0.975	15	10.2	1.006	15	7.5	1.007	15	9.4	0.982	15	7.6	0.907	15	8.7	0.996	15	5	315000000	350	40.7	6.25
389	S000006181	YPL260W	Cub1p	Q08977	UPF0662 protein YPL260W OS=Saccharomyces cerevisiae (strain ATCC 204508 / S288c) OX=559292 GN=YPL260W PE=1 SV=1 - [YP260_YEAST]	39.08	23.77	1	12	12	22	1.007	15	4.6	0.993	15	4.8	1.037	15	3.7	0.923	15	10	1.004	15	3.7	0.956	15	6.4	1.015	15	3.5	294000000	551	62.7	5.12
390	S000004990	YNL045W	Lap2p	Q10740	Leucine aminopeptidase 2 OS=Saccharomyces cerevisiae (strain ATCC 204508 / S288c) OX=559292 GN=LAP2 PE=1 SV=1 - [LKHA4_YEAST]	49.75	14.9	1	12	12	18	0.992	15	7.7	1.005	15	6.8	1.015	16	6.8	1.021	16	9.7	0.92	16	8.9	1.031	16	10.1	0.965	16	6.4	233000000	671	77.3	6.58
391	S000006206	YPR002W	Pdh1p	Q12428	Probable 2-methylcitrate dehydratase OS=Saccharomyces cerevisiae (strain ATCC 204508 / S288c) OX=559292 GN=PDH1 PE=1 SV=1 - [PRPD_YEAST]	36.79	17.05	1	10	10	15	1.061	15	12	0.92	15	9.1	0.969	15	10.3	1.074	15	7	1.041	15	4.4	1.007	15	12.1	0.905	15	8	206000000	516	57.6	9.07
392	S000005837	YOR310C	Nop58p	Q12499	Nucleolar protein 58 OS=Saccharomyces cerevisiae (strain ATCC 204508 / S288c) OX=559292 GN=NOP58 PE=1 SV=1 - [NOP58_YEAST]	77.79	31.51	1	12	15	28	1.05	15	9.8	0.949	15	8.9	1.049	17	13.3	0.973	17	8	1.02	17	4.7	1.01	17	10.4	1.028	17	8.6	610000000	511	56.9	8.94
393	S000003071	YGL103W	Rpl28p	P02406	60S ribosomal protein L28 OS=Saccharomyces cerevisiae (strain ATCC 204508 / S288c) OX=559292 GN=RPL28 PE=1 SV=3 - [RL28_YEAST]	46.52	36.24	1	6	6	17	1.03	14	8	1.014	14	4.1	0.943	14	8.7	0.932	14	6.7	1.06	14	6.6	0.964	14	9.5	0.992	14	8.4	4250000000	149	16.7	10.62
394	S000006161	YPL240C	Hsp82p	P02829	ATP-dependent molecular chaperone HSP82 OS=Saccharomyces cerevisiae (strain ATCC 204508 / S288c) OX=559292 GN=HSP82 PE=1 SV=1 - [HSP82_YEAST]	473.02	50.63	1	7	36	159	0.865	14	8.5	0.76	14	9.3	0.759	14	14.7	0.862	14	13.3	0.856	14	7.8	0.835	14	9.3	0.767	14	10.9	9500000000	709	81.4	4.91
395	S000001280	YIL018W	Rpl2Bp	P0CX46	60S ribosomal protein L2-B OS=Saccharomyces cerevisiae (strain ATCC 204508 / S288c) OX=559292 GN=RPL2B PE=1 SV=1 - [RL2B_YEAST]	44.36	28.35	1	7	7	33	1.049	14	10.1	0.941	14	4.5	0.931	14	4.7	0.969	14	8.2	1.006	14	4.6	1.018	14	3.6	0.974	14	5.8	4930000000	254	27.4	11.11
396	S000002998	YGL030W	Rpl30p	P14120	60S ribosomal protein L30 OS=Saccharomyces cerevisiae (strain ATCC 204508 / S288c) OX=559292 GN=RPL30 PE=1 SV=3 - [RL30_YEAST]	66.75	63.81	1	6	6	19	1.027	14	4.2	1.074	14	4.4	1.001	14	4.1	0.973	14	4.1	0.963	14	6.4	0.984	14	6.5	1.053	14	7.3	3020000000	105	11.4	9.8
397	S000004798	YMR186W	Hsc82p	P15108	ATP-dependent molecular chaperone HSC82 OS=Saccharomyces cerevisiae (strain ATCC 204508 / S288c) OX=559292 GN=HSC82 PE=1 SV=4 - [HSC82_YEAST]	520.39	51.35	1	7	36	173	0.994	14	6	0.919	21	14.1	0.936	21	9.2	1.015	21	3.9	0.973	21	5.1	1.063	21	9.9	0.953	21	9.2	9500000000	705	80.8	4.83
398	S000002172	YDL014W	Nop1p	P15646	rRNA 2'-O-methyltransferase fibrillarin OS=Saccharomyces cerevisiae (strain ATCC 204508 / S288c) OX=559292 GN=NOP1 PE=1 SV=1 - [FBRL_YEAST]	39.47	14.98	1	5	5	14	1.002	14	8.6	1.066	14	7.9	0.962	14	8.8	0.972	14	5.5	0.968	14	7.5	0.991	14	6.2	1.013	14	2.9	439000000	327	34.4	10.24
399	S000005079	YNL135C	Fpr1p	P20081	FK506-binding protein 1 OS=Saccharomyces cerevisiae (strain ATCC 204508 / S288c) OX=559292 GN=FPR1 PE=1 SV=2 - [FKBP_YEAST]	60.16	70.18	1	8	8	20	0.932	14	7.3	1.141	14	10.8	1.052	14	3.2	0.946	14	9.3	0.921	14	5.6	0.926	14	10.5	1.111	14	6.4	2590000000	114	12.2	6.04
400	S000002979	YGL011C	Scl1p	P21243	Proteasome subunit alpha type-1 OS=Saccharomyces cerevisiae (strain ATCC 204508 / S288c) OX=559292 GN=SCL1 PE=1 SV=1 - [PSA1_YEAST]	57.89	47.22	1	11	11	18	0.955	14	14.3	1.051	14	15	1.104	16	12.7	0.989	16	11.3	0.988	16	7.9	0.997	16	8.4	1.101	16	17.5	376000000	252	28	6.24
401	S000000540	YCL035C	Grx1p	P25373	Glutaredoxin-1 OS=Saccharomyces cerevisiae (strain ATCC 204508 / S288c) OX=559292 GN=GRX1 PE=1 SV=1 - [GLRX1_YEAST]	81.39	76.36	1	7	7	21	0.994	14	10.5	1.005	14	9.4	0.991	14	11.4	1.026	14	10	0.995	14	10.3	0.97	14	6.2	0.979	14	13.2	1590000000	110	12.4	5.06
402	S000000689	YCR093W	Cdc39p	P25655	General negative regulator of transcription subunit 1 OS=Saccharomyces cerevisiae (strain ATCC 204508 / S288c) OX=559292 GN=CDC39 PE=1 SV=3 - [NOT1_YEAST]	41.65	5.69	1	13	13	16	1.083	14	5.9	0.995	14	8.2	0.948	14	8	1.05	14	7.4	0.996	14	5.7	0.999	14	11.8	0.951	14	8.6	54200000	2108	240.1	6.44
403	S000005622	YOR096W	Rps7Ap	P26786	40S ribosomal protein S7-A OS=Saccharomyces cerevisiae (strain ATCC 204508 / S288c) OX=559292 GN=RPS7A PE=1 SV=4 - [RS7A_YEAST]	135.62	61.58	1	5	11	55	1.003	14	7.7	1.054	14	10	1.008	14	12.1	0.999	14	9	0.977	14	5.1	0.948	14	6.3	1.074	14	10.4	7770000000	190	21.6	9.83
404	S000005662	YOR136W	Idh2p	P28241	Isocitrate dehydrogenase [NAD] subunit 2, mitochondrial OS=Saccharomyces cerevisiae (strain ATCC 204508 / S288c) OX=559292 GN=IDH2 PE=1 SV=1 - [IDH2_YEAST]	72.83	41.46	1	12	12	23	1.105	14	15.5	0.824	14	13.9	0.857	14	11.1	1.172	14	6.4	1.116	14	4.2	1.11	14	13.1	0.836	14	15	1460000000	369	39.7	8.69
405	S000000425	YBR221C	Pdb1p	P32473	Pyruvate dehydrogenase E1 component subunit beta, mitochondrial OS=Saccharomyces cerevisiae (strain ATCC 204508 / S288c) OX=559292 GN=PDB1 PE=1 SV=2 - [ODPB_YEAST]	59.22	26.5	1	8	8	18	1.012	14	8	0.947	14	15.1	1	14	11.1	1.054	14	10.4	1.118	14	5.5	1.08	14	9.5	0.998	14	7.5	2290000000	366	40	5.3
406	S000004506	YML042W	Cat2p	P32796	Carnitine O-acetyltransferase, mitochondrial OS=Saccharomyces cerevisiae (strain ATCC 204508 / S288c) OX=559292 GN=CAT2 PE=1 SV=2 - [CACP_YEAST]	38.52	18.21	1	12	12	15	1.122	14	7.5	0.79	14	9.4	0.824	14	15.6	1.139	14	12.5	1.138	14	13.2	1.164	14	8.5	0.762	14	17.9	171000000	670	77.2	8.22
407	S000002506	YDR099W	Bmh2p	P34730	Protein BMH2 OS=Saccharomyces cerevisiae (strain ATCC 204508 / S288c) OX=559292 GN=BMH2 PE=1 SV=3 - [BMH2_YEAST]	274.52	58.61	1	3	14	77	1.1	14	7.1	1.037	14	7.8	0.961	14	21.2	1.006	14	6.1	1.065	14	8.7	0.995	14	10.5	1.016	14	10.2	11600000000	273	31	4.88
408	S000001655	YKL172W	Ebp2p	P36049	rRNA-processing protein EBP2 OS=Saccharomyces cerevisiae (strain ATCC 204508 / S288c) OX=559292 GN=EBP2 PE=1 SV=1 - [EBP2_YEAST]	39.64	19.2	1	10	10	15	0.96	14	5.2	1.102	14	8.5	1.062	14	6.2	0.935	14	11.6	0.938	14	7	0.948	14	8.6	1.079	14	7.8	310000000	427	49.7	6.42
409	S000000118	YBL022C	Pim1p	P36775	Lon protease homolog, mitochondrial OS=Saccharomyces cerevisiae (strain ATCC 204508 / S288c) OX=559292 GN=PIM1 PE=1 SV=2 - [LONM_YEAST]	40.68	10.94	1	14	14	15	1	14	7.1	0.948	14	10.2	0.952	14	7	1.012	14	7.4	1.013	14	2.9	0.999	14	5.4	0.931	14	7.1	112000000	1133	127	5.59
410	S000003551	YJL014W	Cct3p	P39077	T-complex protein 1 subunit gamma OS=Saccharomyces cerevisiae (strain ATCC 204508 / S288c) OX=559292 GN=CCT3 PE=1 SV=2 - [TCPG_YEAST]	46.38	27.53	1	15	15	19	1	14	9	0.993	14	10.5	0.975	14	11	0.986	14	7	0.985	14	8.6	1.043	14	9.3	0.994	14	11.5	501000000	534	58.8	6.11
411	S000000850	YER048C	Caj1p	P39101	Protein CAJ1 OS=Saccharomyces cerevisiae (strain ATCC 204508 / S288c) OX=559292 GN=CAJ1 PE=1 SV=1 - [CAJ1_YEAST]	46.17	27.88	1	11	11	18	1.04	14	9.7	0.955	14	7.4	0.906	14	10.3	1.042	14	3.9	1.008	16	11.1	1.066	16	8.1	0.942	16	4.5	293000000	391	44.8	5.8
412	S000002319	YDL160C	Dhh1p	P39517	ATP-dependent RNA helicase DHH1 OS=Saccharomyces cerevisiae (strain ATCC 204508 / S288c) OX=559292 GN=DHH1 PE=1 SV=1 - [DHH1_YEAST]	41.97	19.96	1	10	10	18	0.995	14	11	0.995	14	9.2	0.923	14	12.7	1.024	14	5.7	1.034	14	7.3	1.019	13	12.6	1.006	14	9.7	522000000	506	57.5	7.97
413	S000001400	YIL138C	Tpm2p	P40414	Tropomyosin-2 OS=Saccharomyces cerevisiae (strain ATCC 204508 / S288c) OX=559292 GN=TPM2 PE=1 SV=1 - [TPM2_YEAST]	48.99	65.84	1	10	10	17	1.021	14	7.1	0.928	14	7.2	0.971	14	3	1.006	14	11.4	0.983	14	7.4	1.012	14	6.2	0.99	14	5.8	510000000	161	19.1	4.51
414	S000001900	YFR004W	Rpn11p	P43588	Ubiquitin carboxyl-terminal hydrolase RPN11 OS=Saccharomyces cerevisiae (strain ATCC 204508 / S288c) OX=559292 GN=RPN11 PE=1 SV=1 - [RPN11_YEAST]	42.48	31.05	1	10	10	14	0.997	14	6.8	1.056	14	7.6	1.037	14	9.4	0.98	14	5.5	1.003	14	7.8	0.983	14	7.9	1.016	14	6	316000000	306	34.4	6.19
415	S000003596	YJL060W	Bna3p	P47039	Probable kynurenine--oxoglutarate transaminase BNA3 OS=Saccharomyces cerevisiae (strain ATCC 204508 / S288c) OX=559292 GN=BNA3 PE=1 SV=1 - [BNA3_YEAST]	47.55	21.4	1	9	9	16	0.995	14	8.8	1.052	14	7	1.078	14	8.3	0.998	14	11.4	1.044	14	5.4	1.011	14	5.4	1.046	14	4.1	360000000	444	50.1	6.57
416	S000003476	YGR244C	Lsc2p	P53312	Succinate--CoA ligase [ADP-forming] subunit beta, mitochondrial OS=Saccharomyces cerevisiae (strain ATCC 204508 / S288c) OX=559292 GN=LSC2 PE=1 SV=1 - [SUCB_YEAST]	67.6	37.47	1	14	14	21	1.042	14	7	0.938	14	7	0.878	14	7.8	1.021	14	4.4	1.051	14	8	1.07	15	6.3	0.966	15	6.7	444000000	427	46.9	7.47
417	S000000330	YBR126C	Tps1p	Q00764	Alpha,alpha-trehalose-phosphate synthase [UDP-forming] 56 kDa subunit OS=Saccharomyces cerevisiae (strain ATCC 204508 / S288c) OX=559292 GN=TPS1 PE=1 SV=2 - [TPS1_YEAST]	63.78	26.06	1	11	11	23	1.006	14	7	1.046	14	8.7	1.003	17	8.7	1.011	17	19.7	0.97	17	8.8	1.019	17	8.7	1.008	17	6.5	1460000000	495	56.1	6.09
418	S000002498	YDR091C	Rli1p	Q03195	Translation initiation factor RLI1 OS=Saccharomyces cerevisiae (strain ATCC 204508 / S288c) OX=559292 GN=RLI1 PE=1 SV=1 - [RLI1_YEAST]	44.21	18.75	1	11	11	17	1.007	14	4.3	1.11	14	12.4	1.074	14	6.5	0.978	14	10.3	0.98	14	8.3	1.008	14	4.2	1.065	14	8.4	247000000	608	68.3	8.66
419	S000004511	YML048W	Gsf2p	Q04697	Glucose-signaling factor 2 OS=Saccharomyces cerevisiae (strain ATCC 204508 / S288c) OX=559292 GN=GSF2 PE=1 SV=1 - [GSF2_YEAST]	46.42	30.02	1	12	12	16	1.025	14	7.4	1.095	14	3.7	1.024	14	8.6	0.967	14	5.6	0.987	14	8.9	1.017	15	10	1.098	15	9.9	2840000000	403	45.8	7.12
420	S000002641	YDR233C	Rtn1p	Q04947	Reticulon-like protein 1 OS=Saccharomyces cerevisiae (strain ATCC 204508 / S288c) OX=559292 GN=RTN1 PE=1 SV=1 - [RTN1_YEAST]	55.72	24.41	1	7	7	18	0.996	14	9.6	1.091	14	11.7	1.07	14	5.3	0.947	14	14.7	0.94	14	8.3	0.984	14	15.4	1.086	14	15.5	1020000000	295	32.9	8.98
421	S000004292	YLR301W	Hri1p	Q05905	Protein HRI1 OS=Saccharomyces cerevisiae (strain ATCC 204508 / S288c) OX=559292 GN=HRI1 PE=1 SV=1 - [HRI1_YEAST]	53.72	31.97	1	8	8	17	0.976	14	3.7	0.98	14	5	1.011	14	7.1	1.009	14	11.9	1.039	14	7.2	1.017	14	5.8	1.004	14	5.1	1180000000	244	27.5	5.21
422	S000002223	YDL065C	Pex19p	Q07418	Peroxisomal membrane protein import receptor PEX19 OS=Saccharomyces cerevisiae (strain ATCC 204508 / S288c) OX=559292 GN=PEX19 PE=1 SV=2 - [PEX19_YEAST]	32.24	27.19	1	10	10	14	1.022	14	12	0.958	14	7.6	0.997	14	8.7	0.993	14	6.8	0.992	14	7	1.023	14	5.9	0.965	14	10.5	139000000	342	38.7	4.39
423	S000002382	YDL223C	Hbt1p	Q07653	Protein HBT1 OS=Saccharomyces cerevisiae (strain ATCC 204508 / S288c) OX=559292 GN=HBT1 PE=1 SV=1 - [HBT1_YEAST]	54.09	21.61	1	18	18	23	1.264	14	14.6	0.849	14	14.5	0.769	14	15.4	1.108	14	7.7	1.135	14	7.1	1.089	14	8	0.729	14	13.7	264000000	1046	113.5	6.38
424	S000002255	YDL097C	Rpn6p	Q12377	26S proteasome regulatory subunit RPN6 OS=Saccharomyces cerevisiae (strain ATCC 204508 / S288c) OX=559292 GN=RPN6 PE=1 SV=3 - [RPN6_YEAST]	39.11	20.05	1	10	10	14	0.992	14	7.5	0.932	14	7.1	0.994	14	8.6	0.984	14	4.4	0.975	14	7.6	0.961	14	8.5	0.969	14	8.2	283000000	434	49.7	6.28
425	S000002622	YDR214W	Aha1p	Q12449	Hsp90 co-chaperone AHA1 OS=Saccharomyces cerevisiae (strain ATCC 204508 / S288c) OX=559292 GN=AHA1 PE=1 SV=1 - [AHA1_YEAST]	40.03	16	1	6	6	14	0.959	14	9	0.893	14	5.3	0.935	14	12.5	0.929	14	8.6	0.93	14	6.2	0.95	14	9.2	0.904	14	4.7	322000000	350	39.4	7.47
426	S000001856	YFL038C	Ypt1p	P01123	GTP-binding protein YPT1 OS=Saccharomyces cerevisiae (strain ATCC 204508 / S288c) OX=559292 GN=YPT1 PE=1 SV=2 - [YPT1_YEAST]	48.59	49.51	1	9	10	18	0.922	13	14	1.081	13	10	1.1	13	11.3	0.928	13	8.7	0.917	13	5.7	0.939	13	9.8	1.103	13	14.1	913000000	206	23.2	5.33
427	S000001295	YIL033C	Bcy1p	P07278	cAMP-dependent protein kinase regulatory subunit OS=Saccharomyces cerevisiae (strain ATCC 204508 / S288c) OX=559292 GN=BCY1 PE=1 SV=4 - [KAPR_YEAST]	54.01	36.06	1	13	13	20	0.972	13	8.6	1.011	13	4	0.982	13	10.2	1.011	13	8.4	0.981	13	5.8	1.024	13	7.4	0.97	13	8.6	438000000	416	47.2	7.94
428	S000000288	YBR084W	Mis1p	P09440	C-1-tetrahydrofolate synthase, mitochondrial OS=Saccharomyces cerevisiae (strain ATCC 204508 / S288c) OX=559292 GN=MIS1 PE=1 SV=1 - [C1TM_YEAST]	60.51	15.79	2	13	16	22	0.967	13	8.5	1.044	14	9.4	1.044	14	9.4	1.018	14	7.2	0.991	14	7.2	1.018	14	3.9	1.057	14	3.8	571000000	975	106.2	8.66
429	S000004325	YLR333C	Rps25Bp	P0C0T4	40S ribosomal protein S25-B OS=Saccharomyces cerevisiae (strain ATCC 204508 / S288c) OX=559292 GN=RPS25B PE=1 SV=1 - [RS25B_YEAST]	49.22	20.37	2	3	3	17	1.041	13	13	1.061	13	14.3	0.892	13	16.3	1.035	13	6.1	1.015	13	8.1	1.029	11	12.3	1.007	13	12.2	4670000000	108	12	10.32
430	S000001507	YKL024C	Ura6p	P15700	Uridylate kinase OS=Saccharomyces cerevisiae (strain ATCC 204508 / S288c) OX=559292 GN=URA6 PE=1 SV=1 - [KCY_YEAST]	43.89	43.63	1	9	9	16	1.022	13	6.3	0.984	13	7.9	0.916	13	8.4	1.039	13	5.9	1.038	13	7.6	1.003	13	8.1	0.944	13	7.5	181000000	204	22.9	6.6
431	S000005889	YOR362C	Pre10p	P21242	Probable proteasome subunit alpha type-7 OS=Saccharomyces cerevisiae (strain ATCC 204508 / S288c) OX=559292 GN=PRE10 PE=1 SV=2 - [PSA7_YEAST]	48.21	28.47	1	8	8	15	0.992	13	11.5	1.001	13	5.6	1.025	13	11.3	1.01	13	9.5	0.998	13	4.4	1.023	13	4.7	0.975	13	10.4	690000000	288	31.5	5.19
432	S000003367	YGR135W	Pre9p	P23638	Proteasome subunit alpha type-3 OS=Saccharomyces cerevisiae (strain ATCC 204508 / S288c) OX=559292 GN=PRE9 PE=1 SV=1 - [PSA3_YEAST]	57.96	40.31	2	11	11	21	1.047	13	12.4	0.922	13	15.1	0.98	13	9	1.002	13	7.6	0.959	13	10.9	0.969	13	7	0.922	13	8.7	431000000	258	28.7	5.22
433	S000000562	YCL057W	Prd1p	P25375	Saccharolysin OS=Saccharomyces cerevisiae (strain ATCC 204508 / S288c) OX=559292 GN=PRD1 PE=1 SV=1 - [PRTD_YEAST]	57.04	21.49	1	15	15	22	1.006	13	12.7	0.935	16	14.2	1.036	16	20.1	1.064	16	13.7	1.066	16	5.2	1.038	18	14.1	0.921	18	12.8	167000000	712	81.9	5.8
434	S000000979	YER177W	Bmh1p	P29311	Protein BMH1 OS=Saccharomyces cerevisiae (strain ATCC 204508 / S288c) OX=559292 GN=BMH1 PE=1 SV=4 - [BMH1_YEAST]	271.88	61.05	1	3	14	76	1.033	13	11.1	1.108	13	9.7	1.044	13	10.1	0.977	13	8.7	1.065	13	8.8	0.998	13	9.3	1.06	13	6.3	11600000000	267	30.1	4.88
435	S000005425	YOL064C	Met22p	P32179	3'(2'),5'-bisphosphate nucleotidase OS=Saccharomyces cerevisiae (strain ATCC 204508 / S288c) OX=559292 GN=MET22 PE=1 SV=1 - [MET22_YEAST]	42.73	22.97	2	9	9	15	1.044	13	6.9	1.014	13	4.9	0.962	13	9.7	1.035	13	5.1	1.061	13	8.1	1.066	13	5.1	0.942	13	6	245000000	357	39.1	6.2
436	S000001417	YIL155C	Gut2p	P32191	Glycerol-3-phosphate dehydrogenase, mitochondrial OS=Saccharomyces cerevisiae (strain ATCC 204508 / S288c) OX=559292 GN=GUT2 PE=1 SV=2 - [GPDM_YEAST]	48.92	19.41	1	13	13	18	1.077	13	14.5	0.888	13	11.2	0.956	16	11.2	1.074	16	10.3	1.073	16	10.3	1.123	16	18.7	0.913	16	13.1	158000000	649	72.3	7.9
437	S000000453	YBR249C	Aro4p	P32449	Phospho-2-dehydro-3-deoxyheptonate aldolase, tyrosine-inhibited OS=Saccharomyces cerevisiae (strain ATCC 204508 / S288c) OX=559292 GN=ARO4 PE=1 SV=2 - [AROG_YEAST]	53.91	29.46	1	9	11	20	1.037	13	4.9	1.014	13	9.7	0.987	13	11.1	1.059	13	5.7	0.987	13	6.7	1.058	13	4.4	0.962	13	11.4	1330000000	370	39.7	6.95
438	S000000103	YBL007C	Sla1p	P32790	Actin cytoskeleton-regulatory complex protein SLA1 OS=Saccharomyces cerevisiae (strain ATCC 204508 / S288c) OX=559292 GN=SLA1 PE=1 SV=1 - [SLA1_YEAST]	43.43	9.08	1	12	12	15	1.053	13	8.5	0.972	13	7.4	0.981	13	2.8	1.006	13	8.6	1.052	13	3	1.012	13	11.4	0.975	13	6.7	203000000	1244	135.8	5.88
439	S000000321	YBR117C	Tkl2p	P33315	Transketolase 2 OS=Saccharomyces cerevisiae (strain ATCC 204508 / S288c) OX=559292 GN=TKL2 PE=1 SV=1 - [TKT2_YEAST]	52.79	21.59	1	12	13	21	1.131	13	6.4	0.718	13	18.8	0.745	13	12.5	1.016	13	9.1	1.05	13	9.5	1.018	13	12.5	0.693	13	22.3	794000000	681	75	6.14
440	S000000160	YBL064C	Prx1p	P34227	Peroxiredoxin PRX1, mitochondrial OS=Saccharomyces cerevisiae (strain ATCC 204508 / S288c) OX=559292 GN=PRX1 PE=1 SV=1 - [PRX1_YEAST]	64.41	41.38	1	9	9	21	1.002	13	9.2	0.95	13	7.9	0.888	13	7.1	0.99	13	4	0.995	13	5.7	0.981	13	5.8	0.895	13	10.4	1170000000	261	29.5	8.87
441	S000001550	YKL067W	Ynk1p	P36010	Nucleoside diphosphate kinase OS=Saccharomyces cerevisiae (strain ATCC 204508 / S288c) OX=559292 GN=YNK1 PE=1 SV=1 - [NDK_YEAST]	55.33	38.56	1	7	7	18	1.07	13	8.7	0.887	13	7.3	0.837	13	11.7	1.072	13	11.2	1.077	13	4.1	1.118	13	6.1	0.891	13	11.3	1800000000	153	17.2	8.6
442	S000001676	YKL193C	Sds22p	P36047	Protein phosphatase 1 regulatory subunit SDS22 OS=Saccharomyces cerevisiae (strain ATCC 204508 / S288c) OX=559292 GN=SDS22 PE=1 SV=1 - [SDS22_YEAST]	49.73	30.18	1	10	10	17	1.003	13	14.3	0.929	13	6.7	0.933	13	10.2	1.066	13	13	1.007	13	6.7	0.971	13	5.9	0.982	13	7.7	227000000	338	38.9	5.52
443	S000000257	YBR053C	Ybr053Cp	P38235	Uncharacterized protein YBR053C OS=Saccharomyces cerevisiae (strain ATCC 204508 / S288c) OX=559292 GN=YBR053C PE=1 SV=1 - [YBQ3_YEAST]	53.21	33.24	1	10	10	20	0.95	13	3.4	1.031	13	6.4	1.024	13	7.6	0.986	13	11.3	0.968	13	7	0.975	13	8.6	1.013	13	7.2	719000000	358	40.3	5.06
444	S000004754	YMR146C	Tif34p	P40217	Eukaryotic translation initiation factor 3 subunit I OS=Saccharomyces cerevisiae (strain ATCC 204508 / S288c) OX=559292 GN=TIF34 PE=1 SV=1 - [EIF3I_YEAST]	49.07	37.75	1	11	11	17	0.962	13	12.6	1.04	13	9.9	1.067	13	10.4	0.997	13	7	0.985	13	4.1	0.982	13	6.8	1.044	13	19.4	327000000	347	38.7	5.67
445	S000002165	YDL007W	Rpt2p	P40327	26S proteasome regulatory subunit 4 homolog OS=Saccharomyces cerevisiae (strain ATCC 204508 / S288c) OX=559292 GN=RPT2 PE=1 SV=3 - [PRS4_YEAST]	44.93	24.71	2	10	10	16	0.995	13	8	0.995	13	7.7	0.959	13	3.5	0.997	13	4.5	1.018	13	5.4	1.02	13	3.9	0.987	13	3.3	470000000	437	48.8	6.04
446	S000003825	YJR064W	Cct5p	P40413	T-complex protein 1 subunit epsilon OS=Saccharomyces cerevisiae (strain ATCC 204508 / S288c) OX=559292 GN=CCT5 PE=1 SV=3 - [TCPE_YEAST]	31.88	16.9	1	11	11	13	0.964	13	3.5	1.031	13	8.2	1.024	13	7.4	0.993	13	4.5	0.995	13	3.7	0.951	13	8.2	1.062	13	6.4	255000000	562	61.9	5.53
447	S000001846	YFL048C	Emp47p	P43555	Protein EMP47 OS=Saccharomyces cerevisiae (strain ATCC 204508 / S288c) OX=559292 GN=EMP47 PE=1 SV=1 - [EMP47_YEAST]	44.16	24.94	1	11	11	16	0.964	13	6.6	1.067	13	4.5	1.066	13	12	0.984	13	6.5	0.96	13	4.7	0.942	13	6.7	1.092	13	1.9	213000000	445	50.3	5.97
448	S000003659	YJL123C	Mtc1p	P47018	Maintenance of telomere capping protein 1 OS=Saccharomyces cerevisiae (strain ATCC 204508 / S288c) OX=559292 GN=MTC1 PE=1 SV=1 - [MTC1_YEAST]	50.28	28.66	1	12	12	17	0.941	13	11.9	1.026	14	4.2	1.085	14	8	0.991	14	7.1	0.918	14	8.4	0.978	14	11.3	1.015	14	6	254000000	478	53.4	4.59
449	S000002100	YHR039C-A	Vma10p	P48836	V-type proton ATPase subunit G OS=Saccharomyces cerevisiae (strain ATCC 204508 / S288c) OX=559292 GN=VMA10 PE=1 SV=1 - [VATG_YEAST]	46.76	42.11	1	5	5	13	1.118	13	16.2	1.026	13	10.3	0.911	13	22.5	1.053	13	5	1.05	13	18.5	1.02	13	10.3	1.038	13	8.2	1370000000	114	12.7	8.98
450	S000002642	YDR234W	Lys4p	P49367	Homoaconitase, mitochondrial OS=Saccharomyces cerevisiae (strain ATCC 204508 / S288c) OX=559292 GN=LYS4 PE=1 SV=1 - [LYS4_YEAST]	53.89	19.77	1	12	12	18	0.996	13	9.5	1.063	13	7.7	1.068	13	5.4	1.019	13	5.9	1.052	13	8.8	1.049	13	6.1	1.091	13	6.9	304000000	693	75.1	7.37
451	S000003093	YGL125W	Met13p	P53128	Methylenetetrahydrofolate reductase 2 OS=Saccharomyces cerevisiae (strain ATCC 204508 / S288c) OX=559292 GN=MET13 PE=1 SV=2 - [MTHR2_YEAST]	37.68	10.5	1	7	7	13	0.892	13	6.3	1.127	13	11.6	1.14	13	4.8	0.938	13	8.1	0.923	13	7.7	0.993	13	10.5	1.108	13	5.3	212000000	600	68.5	5.8
452	S000003067	YGL099W	Lsg1p	P53145	Large subunit GTPase 1 OS=Saccharomyces cerevisiae (strain ATCC 204508 / S288c) OX=559292 GN=LSG1 PE=1 SV=1 - [LSG1_YEAST]	33.11	17.34	1	13	13	14	0.995	13	10.8	1.066	13	12.3	1.041	13	10.2	1.016	13	8.6	1.04	13	4.3	1	13	6.2	1.074	13	5.2	115000000	640	72.7	8.76
453	S000003443	YGR211W	Zpr1p	P53303	Zinc finger protein ZPR1 OS=Saccharomyces cerevisiae (strain ATCC 204508 / S288c) OX=559292 GN=ZPR1 PE=1 SV=1 - [ZPR1_YEAST]	45.69	19.55	1	10	10	15	0.928	13	3.2	0.963	13	7.9	0.975	13	4.6	0.917	13	10.3	0.903	13	5.3	0.952	13	8.6	0.968	13	2.7	194000000	486	55	4.86
454	S000004551	YML086C	Alo1p	P54783	D-arabinono-1,4-lactone oxidase OS=Saccharomyces cerevisiae (strain ATCC 204508 / S288c) OX=559292 GN=ALO1 PE=1 SV=1 - [ALO_YEAST]	69.79	29.47	1	13	13	20	0.931	13	12.4	1.033	15	6	1.001	15	3.3	1.015	15	8.5	1.031	15	7	1.102	16	6.4	0.995	16	9.1	228000000	526	59.5	6.8
455	S000001284	YIL022W	Tim44p	Q01852	Mitochondrial import inner membrane translocase subunit TIM44 OS=Saccharomyces cerevisiae (strain ATCC 204508 / S288c) OX=559292 GN=TIM44 PE=1 SV=1 - [TIM44_YEAST]	39.33	23.9	1	11	11	14	0.999	13	10.9	0.919	13	9.6	0.948	13	6.8	1.03	13	4.6	1.011	13	6.6	1.019	13	9.5	1.016	13	13.5	162000000	431	48.8	9.44
456	S000004809	YMR196W	Ymr196Wp	Q04336	Uncharacterized protein YMR196W OS=Saccharomyces cerevisiae (strain ATCC 204508 / S288c) OX=559292 GN=YMR196W PE=1 SV=1 - [YM54_YEAST]	61.76	17.46	1	16	16	22	0.958	13	7	0.972	13	8.3	1.008	13	6.1	0.995	13	8.3	0.977	13	4.9	0.998	16	9.5	0.946	16	10.4	194000000	1088	126.5	5.45
457	S000004169	YLR179C	Ylr179Cp	Q06252	Uncharacterized protein YLR179C OS=Saccharomyces cerevisiae (strain ATCC 204508 / S288c) OX=559292 GN=YLR179C PE=1 SV=1 - [YL179_YEAST]	55.83	38.81	1	6	6	23	1.006	13	4.2	0.905	13	16.2	0.93	13	8.6	0.953	13	7.8	0.974	13	8.5	1.1	13	8.7	0.924	13	6.7	1120000000	201	22.1	4.94
458	S000005387	YOL027C	Mdm38p	Q08179	Mitochondrial distribution and morphology protein 38 OS=Saccharomyces cerevisiae (strain ATCC 204508 / S288c) OX=559292 GN=MDM38 PE=1 SV=1 - [MDM38_YEAST]	44.83	26.53	1	13	13	18	1.157	13	9.8	0.951	13	6.2	0.88	13	11.8	1.07	13	8.8	1.032	13	4.3	1.064	13	11.9	0.847	13	8.8	185000000	573	65	7.77
459	S000005418	YOL057W	Yol057Wp	Q08225	Probable dipeptidyl peptidase 3 OS=Saccharomyces cerevisiae (strain ATCC 204508 / S288c) OX=559292 GN=YOL057W PE=1 SV=1 - [DPP3_YEAST]	24.18	12.8	1	9	9	14	0.98	13	9.9	1.002	13	13.1	0.987	13	15.4	0.954	13	10.6	0.993	13	8.6	0.957	13	10.6	1.081	13	13.6	121000000	711	80.5	6.27
460	S000005577	YOR051C	Ett1p	Q08421	Enhancer of translation termination 1 OS=Saccharomyces cerevisiae (strain ATCC 204508 / S288c) OX=559292 GN=ETT1 PE=1 SV=1 - [ETT1_YEAST]	38.18	18.69	1	8	8	13	0.988	13	7.6	0.936	13	4.9	1.096	13	8.4	0.995	13	5.5	1	13	10.9	1.013	13	4.2	0.977	13	11.3	170000000	412	47.3	4.79
461	S000005511	YOL151W	Gre2p	Q12068	NADPH-dependent methylglyoxal reductase GRE2 OS=Saccharomyces cerevisiae (strain ATCC 204508 / S288c) OX=559292 GN=GRE2 PE=1 SV=1 - [GRE2_YEAST]	48.11	25.44	1	8	8	17	0.968	13	6.3	1.044	13	12.4	1.104	15	11.6	0.995	15	10.6	0.894	15	12	0.995	15	6.4	1.039	15	9.8	640000000	342	38.1	6.15
462	S000006156	YPL235W	Rvb2p	Q12464	RuvB-like protein 2 OS=Saccharomyces cerevisiae (strain ATCC 204508 / S288c) OX=559292 GN=RVB2 PE=1 SV=1 - [RUVB2_YEAST]	53.13	27.18	1	12	12	16	0.934	13	11.1	1.044	13	7.7	1.033	13	5.9	0.985	13	11.1	0.992	13	13.7	0.973	13	8.1	1.091	13	6.8	267000000	471	51.6	5.31
463	S000005458	YOL098C	Sdd3p	Q12496	Uncharacterized protein YOL098C OS=Saccharomyces cerevisiae (strain ATCC 204508 / S288c) OX=559292 GN=YOL098C PE=1 SV=1 - [YO098_YEAST]	38.89	12.44	1	13	14	20	1.033	13	9.7	0.991	13	3.9	0.959	13	7	1.001	13	7.1	0.996	14	5.6	1.02	14	7	1.006	14	8.5	1060000000	1037	118.3	5.05
464	S000001217	YHR174W	Eno2p	P00925	Enolase 2 OS=Saccharomyces cerevisiae (strain ATCC 204508 / S288c) OX=559292 GN=ENO2 PE=1 SV=2 - [ENO2_YEAST]	1368.51	63.84	2	10	25	432	1.071	12	7.4	0.996	12	6.4	1.02	12	7.5	1.044	12	6.9	1.03	12	4.9	1.076	12	6.6	1.025	12	2.3	55600000000	437	46.9	6
465	S000004786	YMR174C	Pai3p	P01094	Protease A inhibitor 3 OS=Saccharomyces cerevisiae (strain ATCC 204508 / S288c) OX=559292 GN=PAI3 PE=1 SV=1 - [IPA3_YEAST]	25.72	58.82	1	5	5	12	1.582	12	13.3	0.472	11	25.8	0.536	12	29.8	1.331	12	9	1.341	12	10	1.278	12	6.4	0.494	11	32.4	1370000000	68	7.7	7.4
466	S000007232	YDL130W-A	Stf1p	P01098	ATPase-stabilizing factor 9 kDa, mitochondrial OS=Saccharomyces cerevisiae (strain ATCC 204508 / S288c) OX=559292 GN=STF1 PE=1 SV=2 - [STF1_YEAST]	28	29.07	1	5	5	12	1.175	12	7.3	0.793	12	10.1	0.803	12	11.4	1.127	12	10.8	1.094	12	8	1.059	12	15.5	0.8	12	10.3	1420000000	86	10.1	9.85
467	S000005677	YOR151C	Rpb2p	P08518	DNA-directed RNA polymerase II subunit RPB2 OS=Saccharomyces cerevisiae (strain ATCC 204508 / S288c) OX=559292 GN=RPB2 PE=1 SV=2 - [RPB2_YEAST]	31.56	7.11	1	9	9	12	0.962	12	10.9	1.033	12	12.8	1.049	12	7.1	0.949	12	12.9	0.97	12	5.9	1.03	12	5.3	0.986	12	4.4	121000000	1224	138.7	6.52
468	S000004170	YLR180W	Sam1p	P10659	S-adenosylmethionine synthase 1 OS=Saccharomyces cerevisiae (strain ATCC 204508 / S288c) OX=559292 GN=SAM1 PE=1 SV=2 - [METK1_YEAST]	166.2	42.15	1	6	16	56	0.925	12	9.8	1.281	12	16.3	1.241	12	12.5	0.912	12	19	0.958	12	8.3	0.922	12	6.4	1.32	12	12.8	6510000000	382	41.8	5.22
469	S000002442	YDR035W	Aro3p	P14843	Phospho-2-dehydro-3-deoxyheptonate aldolase, phenylalanine-inhibited OS=Saccharomyces cerevisiae (strain ATCC 204508 / S288c) OX=559292 GN=ARO3 PE=1 SV=1 - [AROF_YEAST]	46.68	23.78	1	8	10	18	1.038	12	8.3	1.075	12	10.7	1.003	12	6.3	1.079	12	4.9	1.055	12	3.4	1.116	12	6.1	0.986	12	4.9	837000000	370	41	7.39
470	S000005082	YNL138W	Srv2p	P17555	Adenylyl cyclase-associated protein OS=Saccharomyces cerevisiae (strain ATCC 204508 / S288c) OX=559292 GN=SRV2 PE=1 SV=1 - [CAP_YEAST]	64.44	21.67	1	10	10	18	0.988	12	7.3	1.026	12	10.1	1.001	12	8.1	1.013	12	8.1	1.014	12	1.6	0.958	12	3	0.972	12	5.1	572000000	526	57.5	5.64
471	S000002910	YDR502C	Sam2p	P19358	S-adenosylmethionine synthase 2 OS=Saccharomyces cerevisiae (strain ATCC 204508 / S288c) OX=559292 GN=SAM2 PE=1 SV=3 - [METK2_YEAST]	206.29	58.85	1	10	20	65	0.935	12	11.2	1.292	16	28.4	1.22	16	14.5	0.999	16	16.7	1.037	16	14	1.056	16	11.4	1.137	16	16.4	7520000000	384	42.2	5.38
472	S000000137	YBL041W	Pre7p	P23724	Proteasome subunit beta type-6 OS=Saccharomyces cerevisiae (strain ATCC 204508 / S288c) OX=559292 GN=PRE7 PE=1 SV=1 - [PSB6_YEAST]	28.83	23.65	1	6	6	12	0.958	12	9.9	0.959	12	9.2	1.015	12	7.9	0.962	12	6.8	0.972	12	3.5	0.971	12	8.9	0.997	12	10.6	301000000	241	26.9	6.07
473	S000000550	YCL045C	Emc1p	P25574	ER membrane protein complex subunit 1 OS=Saccharomyces cerevisiae (strain ATCC 204508 / S288c) OX=559292 GN=EMC1 PE=1 SV=1 - [EMC1_YEAST]	33.55	13.42	1	11	11	17	0.955	12	11.8	1.162	12	11.6	1.069	12	11.2	0.964	12	7	0.984	15	16.1	0.954	15	8.6	1.188	15	13.9	123000000	760	87.1	5.35
474	S000001149	YHR107C	Cdc12p	P32468	Cell division control protein 12 OS=Saccharomyces cerevisiae (strain ATCC 204508 / S288c) OX=559292 GN=CDC12 PE=1 SV=1 - [CDC12_YEAST]	58.48	30.47	1	11	12	17	0.986	12	9.4	0.925	12	7.4	0.971	12	5	0.978	12	6.3	1.013	12	6.8	0.978	12	3.9	0.939	12	6.2	217000000	407	46.6	7.99
475	S000001445	YIR006C	Pan1p	P32521	Actin cytoskeleton-regulatory complex protein PAN1 OS=Saccharomyces cerevisiae (strain ATCC 204508 / S288c) OX=559292 GN=PAN1 PE=1 SV=2 - [PAN1_YEAST]	39.38	8.92	2	12	13	16	0.961	12	7.3	1.026	12	12.7	0.983	12	10.5	1.023	12	9.1	0.996	12	8.2	1.006	12	5.8	1.066	12	12.3	448000000	1480	160.2	5.29
476	S000000452	YBR248C	His7p	P33734	Imidazole glycerol phosphate synthase hisHF OS=Saccharomyces cerevisiae (strain ATCC 204508 / S288c) OX=559292 GN=HIS7 PE=1 SV=2 - [HIS5_YEAST]	56.85	26.27	1	12	12	18	0.959	12	7.2	1.18	12	12.1	1.17	12	7.9	0.98	12	11.5	1.011	12	6.2	0.962	12	8.4	1.101	12	5.6	185000000	552	61	5.49
477	S000000728	YEL002C	Wbp1p	P33767	Dolichyl-diphosphooligosaccharide--protein glycosyltransferase subunit WBP1 OS=Saccharomyces cerevisiae (strain ATCC 204508 / S288c) OX=559292 GN=WBP1 PE=1 SV=1 - [OSTB_YEAST]	36.95	15.58	1	7	7	13	0.964	12	8	1.06	12	7.6	1.073	12	7.5	0.95	12	7.6	0.98	12	4.5	0.911	12	19.8	1.048	12	4.7	227000000	430	49.4	5.9
478	S000001633	YKL150W	Mcr1p	P36060	NADH-cytochrome b5 reductase 2 OS=Saccharomyces cerevisiae (strain ATCC 204508 / S288c) OX=559292 GN=MCR1 PE=1 SV=1 - [MCR1_YEAST]	61.69	44.04	1	12	12	20	1.117	12	5.8	0.832	12	8.1	0.835	12	10.5	1.127	12	8.2	1.106	12	8.7	1.14	12	5.8	0.849	12	5.2	704000000	302	34.1	8.65
479	S000000381	YBR177C	Eht1p	P38295	Medium-chain fatty acid ethyl ester synthase/esterase 2 OS=Saccharomyces cerevisiae (strain ATCC 204508 / S288c) OX=559292 GN=EHT1 PE=1 SV=1 - [MCFS2_YEAST]	56.77	30.38	1	12	12	18	1.019	12	2.9	0.992	12	8.7	0.955	12	5.5	1.095	12	5.6	1.03	12	7	1.047	12	6.4	0.997	12	6.3	427000000	451	51.2	7.8
480	S000001251	YHR208W	Bat1p	P38891	Branched-chain-amino-acid aminotransferase, mitochondrial OS=Saccharomyces cerevisiae (strain ATCC 204508 / S288c) OX=559292 GN=BAT1 PE=1 SV=1 - [BCA1_YEAST]	73.58	39.44	1	10	12	24	1.109	12	5.3	0.936	12	6.7	0.894	12	4	1.087	12	6.5	1.164	12	5.1	1.098	12	8.6	0.894	12	7	1780000000	393	43.6	8.91
481	S000004873	YMR260C	Tif11p	P38912	Eukaryotic translation initiation factor 1A OS=Saccharomyces cerevisiae (strain ATCC 204508 / S288c) OX=559292 GN=TIF11 PE=1 SV=1 - [IF1A_YEAST]	41.7	32.68	1	5	5	13	0.978	12	4.7	1.012	12	2.9	1.046	12	2.6	1.002	12	12.2	0.988	12	4.7	1.037	12	3.7	1	12	3.1	408000000	153	17.4	4.83
482	S000002357	YDL198C	Ggc1p	P38988	Mitochondrial GTP/GDP carrier protein 1 OS=Saccharomyces cerevisiae (strain ATCC 204508 / S288c) OX=559292 GN=GGC1 PE=1 SV=1 - [GGC1_YEAST]	36.17	22.67	1	8	8	12	1.104	12	8.4	1.047	12	10.2	0.973	12	7.5	1.047	12	9.9	1.085	12	5.5	1.015	12	6.6	0.978	12	5	279000000	300	33.2	10.02
483	S000003736	YJL200C	Aco2p	P39533	Homocitrate dehydratase, mitochondrial OS=Saccharomyces cerevisiae (strain ATCC 204508 / S288c) OX=559292 GN=ACO2 PE=1 SV=1 - [ACON2_YEAST]	76.9	24.71	1	16	17	28	0.994	12	3.5	1.227	12	6.5	1.199	12	4.8	1.07	12	6.5	1.05	15	8.7	1.056	15	6.4	1.228	15	9.6	499000000	789	86.5	6.96
484	S000000739	YEL013W	Vac8p	P39968	Vacuolar protein 8 OS=Saccharomyces cerevisiae (strain ATCC 204508 / S288c) OX=559292 GN=VAC8 PE=1 SV=3 - [VAC8_YEAST]	42.63	19.03	1	11	11	16	1.09	12	9.2	0.921	13	11.1	0.917	13	2.8	1.021	13	7.3	1.124	13	6.7	1.063	13	12.7	0.888	13	8.1	202000000	578	63.2	5.14
485	S000003866	YJR105W	Ado1p	P47143	Adenosine kinase OS=Saccharomyces cerevisiae (strain ATCC 204508 / S288c) OX=559292 GN=ADO1 PE=1 SV=1 - [ADK_YEAST]	133.55	37.65	2	10	10	36	0.984	12	5.6	1.125	12	9.6	1.091	12	8.5	1.045	12	4.9	1.007	12	5.9	0.89	12	16.9	1.156	12	9.8	2400000000	340	36.3	5.16
486	S000003088	YGL120C	Prp43p	P53131	Pre-mRNA-splicing factor ATP-dependent RNA helicase PRP43 OS=Saccharomyces cerevisiae (strain ATCC 204508 / S288c) OX=559292 GN=PRP43 PE=1 SV=1 - [PRP43_YEAST]	26.14	10.04	1	8	8	12	0.951	12	6.3	0.99	12	6.1	0.968	12	10.9	0.994	12	6.3	1.014	12	3.9	1.019	12	16.6	1.013	12	2.7	72700000	767	87.5	6.42
487	S000005192	YNL248C	Rpa49p	Q01080	DNA-directed RNA polymerase I subunit RPA49 OS=Saccharomyces cerevisiae (strain ATCC 204508 / S288c) OX=559292 GN=RPA49 PE=1 SV=2 - [RPA49_YEAST]	34.6	22.41	1	11	11	14	0.913	12	7.1	1.03	12	3	1.041	13	8.7	0.968	13	7.8	0.981	13	10.3	0.977	13	4	1.096	13	8.6	169000000	415	46.6	9.54
488	S000005650	YOR124C	Ubp2p	Q01476	Ubiquitin carboxyl-terminal hydrolase 2 OS=Saccharomyces cerevisiae (strain ATCC 204508 / S288c) OX=559292 GN=UBP2 PE=1 SV=2 - [UBP2_YEAST]	33.82	9.12	1	12	12	13	0.982	12	8.7	0.992	13	7.1	0.996	13	4.5	0.989	13	6.9	0.975	13	7.8	1.012	13	11.5	0.992	13	11.1	83400000	1272	146.3	5.21
489	S000001484	YKL001C	Met14p	Q02196	Adenylyl-sulfate kinase OS=Saccharomyces cerevisiae (strain ATCC 204508 / S288c) OX=559292 GN=MET14 PE=1 SV=1 - [KAPS_YEAST]	45.72	28.22	1	6	6	16	0.955	12	5.4	1.225	12	9.3	1.202	12	6.6	0.987	12	4.4	1.015	15	11.1	1.055	15	13.1	1.201	15	14.5	1180000000	202	23	8.13
490	S000005133	YNL189W	Srp1p	Q02821	Importin subunit alpha OS=Saccharomyces cerevisiae (strain ATCC 204508 / S288c) OX=559292 GN=SRP1 PE=1 SV=1 - [IMA1_YEAST]	39.39	11.62	1	8	8	15	0.995	12	6.1	1.057	12	5.8	1.059	12	6.7	1.005	12	8	0.987	12	1.7	1.009	12	10.2	1.029	12	4.9	371000000	542	60.4	4.91
491	S000004534	YML069W	Pob3p	Q04636	FACT complex subunit POB3 OS=Saccharomyces cerevisiae (strain ATCC 204508 / S288c) OX=559292 GN=POB3 PE=1 SV=1 - [POB3_YEAST]	38.66	20.65	1	11	11	16	1.033	12	4.2	0.992	12	15.1	0.997	13	9.6	1.031	13	7.2	1.063	13	6.5	1.007	13	4.7	0.965	13	5.7	247000000	552	63	4.86
492	S000002129	YAR002C-A	Erp1p	Q05359	Protein ERP1 OS=Saccharomyces cerevisiae (strain ATCC 204508 / S288c) OX=559292 GN=ERP1 PE=1 SV=1 - [ERP1_YEAST]	30.06	30.59	1	6	6	13	0.937	12	12.7	1.108	12	9.4	1.07	12	7.7	0.971	12	8.7	0.912	12	12.1	1.003	12	7.8	1.017	12	11.2	491000000	219	24.7	7.43
493	S000006331	YPR127W	Ypr127Wp	Q06494	Putative pyridoxal reductase OS=Saccharomyces cerevisiae (strain ATCC 204508 / S288c) OX=559292 GN=YPR127W PE=1 SV=1 - [PLR1_YEAST]	39.52	29.28	1	11	11	14	1.082	12	4.6	0.73	12	13.4	0.76	12	11.1	1.138	12	5.5	1.068	12	7.2	1.149	12	4	0.727	12	6.5	294000000	345	38.6	5.99
494	S000005787	YOR261C	Rpn8p	Q08723	26S proteasome regulatory subunit RPN8 OS=Saccharomyces cerevisiae (strain ATCC 204508 / S288c) OX=559292 GN=RPN8 PE=1 SV=3 - [RPN8_YEAST]	43.41	25.15	1	8	8	14	1.016	12	5.3	0.964	13	13.8	0.967	13	11.6	0.969	13	16.5	0.984	13	10.7	0.992	13	7.9	0.989	13	9.2	401000000	338	38.3	5.64
495	S000006224	YPR020W	Atp20p	Q12233	ATP synthase subunit g, mitochondrial OS=Saccharomyces cerevisiae (strain ATCC 204508 / S288c) OX=559292 GN=ATP20 PE=1 SV=1 - [ATPN_YEAST]	36.04	44.35	1	6	6	12	1.166	12	9.7	0.781	12	7.1	0.782	12	10.8	1.22	12	4.9	1.112	12	4.5	1.118	12	6.8	0.829	12	15.2	590000000	115	12.9	9.82
496	S000001093	YHR051W	Cox6p	P00427	Cytochrome c oxidase subunit 6, mitochondrial OS=Saccharomyces cerevisiae (strain ATCC 204508 / S288c) OX=559292 GN=COX6 PE=1 SV=1 - [COX6_YEAST]	42.23	43.92	1	7	7	14	1.254	11	7.1	0.69	11	18	0.647	11	15	1.234	11	9	1.175	11	11.5	1.296	13	16.6	0.675	13	23.3	985000000	148	17.3	6.05
497	S000000857	YER055C	His1p	P00498	ATP phosphoribosyltransferase OS=Saccharomyces cerevisiae (strain ATCC 204508 / S288c) OX=559292 GN=HIS1 PE=1 SV=1 - [HIS1_YEAST]	39.43	21.89	1	7	7	12	1.126	11	11.9	0.955	11	7.2	0.896	11	16.2	1.092	11	5.8	1.129	11	5.4	1.08	11	5.6	0.912	11	6.6	480000000	297	32.2	6.15
498	S000003320	YGR088W	Ctt1p	P06115	Catalase T OS=Saccharomyces cerevisiae (strain ATCC 204508 / S288c) OX=559292 GN=CTT1 PE=1 SV=3 - [CATT_YEAST]	35.59	10.5	1	7	7	13	1.301	11	12.7	0.598	11	18.5	0.587	11	18.8	1.543	11	14.7	1.339	11	13.4	1.395	11	22.4	0.544	11	19.7	280000000	562	64.5	6.54
499	S000000313	YBR109C	Cmd1p	P06787	Calmodulin OS=Saccharomyces cerevisiae (strain ATCC 204508 / S288c) OX=559292 GN=CMD1 PE=1 SV=1 - [CALM_YEAST]	67.95	60.54	1	7	7	20	1.064	11	12.9	0.953	11	8.9	0.917	11	12.7	0.974	11	15.6	0.93	11	6.5	1.061	11	5.8	0.883	11	8.5	1020000000	147	16.1	4.3
500	S000006075	YPL154C	Pep4p	P07267	Saccharopepsin OS=Saccharomyces cerevisiae (strain ATCC 204508 / S288c) OX=559292 GN=PEP4 PE=1 SV=1 - [CARP_YEAST]	90.49	32.59	1	10	10	23	0.918	11	16.1	1.055	11	7	1.032	11	15.5	0.832	11	14.2	0.956	11	11	0.902	11	12.9	1.088	11	14.1	1510000000	405	44.5	4.84
501	S000000171	YBL075C	Ssa3p	P09435	Heat shock protein SSA3 OS=Saccharomyces cerevisiae (strain ATCC 204508 / S288c) OX=559292 GN=SSA3 PE=1 SV=3 - [HSP73_YEAST]	287.76	32.67	1	6	21	92	1.23	11	12.1	0.793	11	17.2	0.765	11	10.1	1.128	11	10.6	1.118	11	7.1	1.144	11	7.4	0.748	11	13.8	23300000000	649	70.5	5.17
502	S000001052	YHR010W	Rpl27Ap	P0C2H6	60S ribosomal protein L27-A OS=Saccharomyces cerevisiae (strain ATCC 204508 / S288c) OX=559292 GN=RPL27A PE=1 SV=1 - [RL27A_YEAST]	35.52	43.38	2	6	6	13	0.843	11	15.2	1.085	11	20.9	1.066	11	18.9	0.813	11	15.1	0.896	11	21.6	0.908	11	17.7	1.1	11	17.6	776000000	136	15.5	10.36
503	S000004960	YNL015W	Pbi2p	P0CT04	Protease B inhibitor 2 OS=Saccharomyces cerevisiae (strain ATCC 204508 / S288c) OX=559292 GN=PBI2 PE=1 SV=1 - [IPB2_YEAST]	57.62	48	1	4	4	19	1.197	11	3	0.854	11	9.2	0.84	11	4.4	1.088	11	9.2	1.122	11	8.2	1.096	11	8.1	0.883	11	3.7	6310000000	75	8.6	6.8
504	S000000854	YER052C	Hom3p	P10869	Aspartokinase OS=Saccharomyces cerevisiae (strain ATCC 204508 / S288c) OX=559292 GN=HOM3 PE=1 SV=2 - [AK_YEAST]	24.66	14.04	1	8	8	11	1.088	11	14.3	1.089	11	13.6	1.064	11	7	1.048	10	5.9	1.05	11	4	0.993	10	13.8	1.012	11	11.8	386000000	527	58.1	6.67
505	S000001586	YKL103C	Ape1p	P14904	Vacuolar aminopeptidase 1 OS=Saccharomyces cerevisiae (strain ATCC 204508 / S288c) OX=559292 GN=APE1 PE=1 SV=2 - [AMPL_YEAST]	53.22	19.26	1	9	9	17	1.093	11	8	0.885	11	12.2	0.885	14	7	1.12	14	10.4	1.127	14	9.8	1.131	14	10.6	0.952	14	6.6	624000000	514	57.1	5.83
506	S000005780	YOR254C	Sec63p	P14906	Protein translocation protein SEC63 OS=Saccharomyces cerevisiae (strain ATCC 204508 / S288c) OX=559292 GN=SEC63 PE=1 SV=2 - [SEC63_YEAST]	39.97	19.46	1	13	13	15	0.91	11	9.8	1.091	11	7.1	1.088	11	6.6	0.989	11	12.5	0.934	11	7.3	0.93	11	9.5	1.097	11	9.2	181000000	663	75.3	5.27
507	S000006385	YPR181C	Sec23p	P15303	Protein transport protein SEC23 OS=Saccharomyces cerevisiae (strain ATCC 204508 / S288c) OX=559292 GN=SEC23 PE=1 SV=1 - [SEC23_YEAST]	47.97	12.63	1	9	9	16	1.061	11	11.7	0.992	11	14.3	1.043	13	17	1.031	13	11.2	1.02	13	8.2	0.992	13	7.7	1.028	13	11.1	390000000	768	85.3	5.66
508	S000000555	YCL050C	Apa1p	P16550	Protein APA1 OS=Saccharomyces cerevisiae (strain ATCC 204508 / S288c) OX=559292 GN=APA1 PE=1 SV=4 - [APA1_YEAST]	57.91	37.38	1	10	10	19	0.995	11	9.2	0.992	11	4.9	1.011	12	8.8	1.044	12	8.3	1.001	13	8.1	1.024	13	9.8	1.021	13	6.8	581000000	321	36.5	5.02
509	S000004123	YLR133W	Cki1p	P20485	Choline kinase OS=Saccharomyces cerevisiae (strain ATCC 204508 / S288c) OX=559292 GN=CKI1 PE=1 SV=1 - [KICH_YEAST]	33.35	11.68	1	7	7	12	0.997	11	7.3	0.948	11	11.3	1.048	11	13.8	0.993	11	7.4	0.968	11	7.2	0.915	11	9.3	0.959	11	9	137000000	582	66.3	5.67
510	S000005251	YNL307C	Mck1p	P21965	Protein kinase MCK1 OS=Saccharomyces cerevisiae (strain ATCC 204508 / S288c) OX=559292 GN=MCK1 PE=1 SV=1 - [MCK1_YEAST]	36.47	23.73	1	9	9	14	1.009	11	7.8	1.004	11	9.1	0.985	11	3.5	1.043	11	9.7	0.991	11	4.6	0.989	11	9.4	0.957	11	4.4	284000000	375	43.1	8.65
511	S000000065	YAR007C	Rfa1p	P22336	Replication factor A protein 1 OS=Saccharomyces cerevisiae (strain ATCC 204508 / S288c) OX=559292 GN=RFA1 PE=1 SV=1 - [RFA1_YEAST]	27.61	17.71	1	11	11	14	0.967	11	12.2	1.016	11	3.8	1.149	11	15.6	1.019	11	8.7	0.978	12	7.5	0.996	13	13.1	1.09	13	12.8	131000000	621	70.3	6.23
512	S000000760	YEL034W	Hyp2p	P23301	Eukaryotic translation initiation factor 5A-1 OS=Saccharomyces cerevisiae (strain ATCC 204508 / S288c) OX=559292 GN=HYP2 PE=1 SV=3 - [IF5A1_YEAST]	97.83	32.48	2	5	5	34	0.994	11	13.9	1.05	11	7.5	1.044	11	5	0.989	11	6.2	1.005	11	4.7	0.996	11	9.3	1.054	11	3.1	4340000000	157	17.1	4.96
513	S000004017	YLR027C	Aat2p	P23542	Aspartate aminotransferase, cytoplasmic OS=Saccharomyces cerevisiae (strain ATCC 204508 / S288c) OX=559292 GN=AAT2 PE=1 SV=3 - [AATC_YEAST]	73.72	27.99	1	10	10	20	0.968	11	9.8	1.058	11	18.1	1.154	13	23.4	0.988	13	12.4	1	13	15.7	1.059	14	10.8	1.144	14	17	974000000	418	46	8.32
514	S000005056	YNL112W	Dbp2p	P24783	ATP-dependent RNA helicase DBP2 OS=Saccharomyces cerevisiae (strain ATCC 204508 / S288c) OX=559292 GN=DBP2 PE=1 SV=1 - [DBP2_YEAST]	48.89	21.43	1	10	11	18	0.946	11	4.9	1.039	11	10.8	1.077	11	3.3	0.938	11	8.8	0.975	11	8.9	0.939	11	12.8	1.061	11	6.9	247000000	546	61	8.78
515	S000000515	YCL009C	Ilv6p	P25605	Acetolactate synthase small subunit, mitochondrial OS=Saccharomyces cerevisiae (strain ATCC 204508 / S288c) OX=559292 GN=ILV6 PE=1 SV=2 - [ILV6_YEAST]	38.62	19.42	1	5	5	12	1.11	11	9.2	1.059	11	17.8	0.97	11	8.1	1.038	11	8.4	1.107	11	9.7	1.035	11	26.1	1.031	11	7.9	484000000	309	34	6.52
516	S000004470	YML010W	Spt5p	P27692	Transcription elongation factor SPT5 OS=Saccharomyces cerevisiae (strain ATCC 204508 / S288c) OX=559292 GN=SPT5 PE=1 SV=1 - [SPT5_YEAST]	44.14	15.33	1	15	15	16	0.997	11	10.9	0.932	11	12.7	1.027	12	16.6	0.98	12	8.1	1.035	12	8.9	1.011	13	7.2	1.042	13	8.5	127000000	1063	115.6	5.25
517	S000001233	YHR190W	Erg9p	P29704	Squalene synthase OS=Saccharomyces cerevisiae (strain ATCC 204508 / S288c) OX=559292 GN=ERG9 PE=1 SV=2 - [FDFT_YEAST]	47.84	20.95	1	10	10	16	0.919	11	10.3	1.099	11	4.3	1.088	11	10.9	0.914	11	5.8	0.935	11	3.8	0.878	11	11.5	1.097	11	2	355000000	444	51.7	5.9
518	S000006264	YPR060C	Aro7p	P32178	Chorismate mutase OS=Saccharomyces cerevisiae (strain ATCC 204508 / S288c) OX=559292 GN=ARO7 PE=1 SV=1 - [CHMU_YEAST]	34.29	33.98	1	9	9	13	1.01	11	6.2	1.077	11	10.6	1.024	12	5.4	1.006	12	8	0.957	12	4.4	0.982	12	13.7	1.045	12	6	129000000	256	29.7	6.28
519	S000005326	YNR043W	Mvd1p	P32377	Diphosphomevalonate decarboxylase OS=Saccharomyces cerevisiae (strain ATCC 204508 / S288c) OX=559292 GN=MVD1 PE=1 SV=2 - [MVD1_YEAST]	44.7	23.99	1	9	9	16	0.901	11	6.1	1.105	11	7	1.109	11	6.6	0.986	11	6.6	0.985	11	7.1	0.929	11	16.9	1.116	11	6.8	330000000	396	44.1	5.76
520	S000001675	YKL192C	Acp1p	P32463	Acyl carrier protein, mitochondrial OS=Saccharomyces cerevisiae (strain ATCC 204508 / S288c) OX=559292 GN=ACP1 PE=1 SV=1 - [ACPM_YEAST]	32.27	36.8	1	5	5	12	1.142	11	7.7	0.892	11	10.6	0.875	11	2.3	1.028	11	10.4	1.069	11	5.8	1.02	12	9.6	0.856	12	5.1	1350000000	125	13.9	4.97
521	S000002327	YDL168W	Sfa1p	P32771	S-(hydroxymethyl)glutathione dehydrogenase OS=Saccharomyces cerevisiae (strain ATCC 204508 / S288c) OX=559292 GN=SFA1 PE=1 SV=1 - [FADH_YEAST]	25.51	16.32	1	7	7	12	0.919	11	10.8	1	11	12.7	1.049	11	9.8	0.976	11	6.8	0.951	11	3.9	0.905	11	7.6	0.987	11	8.5	331000000	386	41	6.77
522	S000004433	YLR441C	Rps1Ap	P33442	40S ribosomal protein S1-A OS=Saccharomyces cerevisiae (strain ATCC 204508 / S288c) OX=559292 GN=RPS1A PE=1 SV=2 - [RS3A1_YEAST]	191.14	49.41	1	3	15	62	0.99	11	4.6	0.987	11	1.4	0.97	11	7.3	0.96	11	4.8	1.075	11	7.3	0.981	11	7.3	1.127	11	15.5	6530000000	255	28.7	9.99
523	S000004727	YMR120C	Ade17p	P38009	Bifunctional purine biosynthesis protein ADE17 OS=Saccharomyces cerevisiae (strain ATCC 204508 / S288c) OX=559292 GN=ADE17 PE=1 SV=2 - [PUR92_YEAST]	79.73	39.02	1	13	18	28	1.028	11	7.3	0.99	11	8	1.004	11	4.5	1.023	11	4.3	1.003	11	7	1.069	11	4.3	0.971	11	8.9	495000000	592	65.2	6.55
524	S000000230	YBR026C	Etr1p	P38071	Enoyl-[acyl-carrier-protein] reductase, mitochondrial OS=Saccharomyces cerevisiae (strain ATCC 204508 / S288c) OX=559292 GN=ETR1 PE=1 SV=3 - [ETR1_YEAST]	43.55	27.37	1	9	9	13	0.988	11	5.2	0.924	11	16.1	0.947	11	10.1	1.016	11	4.7	1.007	11	4	1.019	11	8.2	0.918	11	6.9	597000000	380	42	9
525	S000004238	YLR248W	Rck2p	P38623	Serine/threonine-protein kinase RCK2 OS=Saccharomyces cerevisiae (strain ATCC 204508 / S288c) OX=559292 GN=RCK2 PE=1 SV=3 - [RCK2_YEAST]	27.5	17.7	1	11	11	13	0.974	11	6.1	1	11	5.9	1.042	11	7.5	0.946	11	10	0.932	11	6.9	0.952	11	7.8	0.949	11	10.8	144000000	610	68	5.45
526	S000003538	YJL001W	Pre3p	P38624	Proteasome subunit beta type-1 OS=Saccharomyces cerevisiae (strain ATCC 204508 / S288c) OX=559292 GN=PRE3 PE=1 SV=2 - [PSB1_YEAST]	34.07	36.28	1	8	8	12	0.953	11	4.5	0.934	11	8.3	1.018	11	4.8	0.991	11	4.5	1.008	11	8.8	1.007	11	7.5	0.926	11	5.8	495000000	215	23.5	5.9
527	S000001305	YIL043C	Cbr1p	P38626	NADH-cytochrome b5 reductase 1 OS=Saccharomyces cerevisiae (strain ATCC 204508 / S288c) OX=559292 GN=CBR1 PE=1 SV=2 - [NCB5R_YEAST]	30.02	24.65	1	8	8	14	0.938	11	8.1	1.044	11	11.3	1.069	11	10.2	0.96	11	6.8	0.944	11	3.6	1.02	11	6.1	1.061	11	5.8	279000000	284	31.5	8.78
528	S000001473	YIR034C	Lys1p	P38998	Saccharopine dehydrogenase [NAD(+), L-lysine-forming] OS=Saccharomyces cerevisiae (strain ATCC 204508 / S288c) OX=559292 GN=LYS1 PE=1 SV=3 - [LYS1_YEAST]	53.22	35.66	1	10	10	20	1.125	11	9.9	0.915	11	11.5	0.925	11	5.8	1.154	11	16.1	1.187	11	7.5	1.161	11	6.6	0.933	11	6.4	935000000	373	41.4	9.1
529	S000003777	YJR016C	Ilv3p	P39522	Dihydroxy-acid dehydratase, mitochondrial OS=Saccharomyces cerevisiae (strain ATCC 204508 / S288c) OX=559292 GN=ILV3 PE=1 SV=2 - [ILV3_YEAST]	62.55	23.25	1	12	12	21	1.077	11	9	1.009	11	6.2	0.931	11	4.5	1.043	11	13.2	1.19	13	10.9	1.234	17	21.6	1.036	17	19.5	811000000	585	62.8	7.83
530	S000000056	YAL060W	Bdh1p	P39714	(R,R)-butanediol dehydrogenase OS=Saccharomyces cerevisiae (strain ATCC 204508 / S288c) OX=559292 GN=BDH1 PE=1 SV=2 - [BDH1_YEAST]	29.67	12.3	3	6	6	11	1.072	11	9.1	0.973	11	6.2	0.989	11	5	1.034	11	10.6	1.047	11	9.6	1.034	11	4.6	0.992	11	9.9	257000000	382	41.6	6.57
531	S000005732	YOR206W	Noc2p	P39744	Nucleolar complex protein 2 OS=Saccharomyces cerevisiae (strain ATCC 204508 / S288c) OX=559292 GN=NOC2 PE=1 SV=2 - [NOC2_YEAST]	22.35	9.72	1	9	9	11	1.027	11	7.6	1.034	11	8.8	0.993	11	5.6	0.968	11	8	0.967	11	6	0.945	11	8	1.026	11	3.6	95200000	710	81.6	8.48
532	S000000927	YER125W	Rsp5p	P39940	E3 ubiquitin-protein ligase RSP5 OS=Saccharomyces cerevisiae (strain ATCC 204508 / S288c) OX=559292 GN=RSP5 PE=1 SV=1 - [RSP5_YEAST]	30.22	21.01	1	15	15	16	1.022	11	3	1.025	11	4.6	1.032	11	9.4	1.003	11	11.9	0.984	11	7.6	1.017	11	6	1.041	11	8.3	189000000	809	91.8	6.7
533	S000000844	YER042W	Mxr1p	P40029	Peptide methionine sulfoxide reductase OS=Saccharomyces cerevisiae (strain ATCC 204508 / S288c) OX=559292 GN=MXR1 PE=1 SV=1 - [MSRA_YEAST]	46.96	45.11	1	8	8	17	1.098	11	9.8	0.978	11	4.3	1.089	11	8.1	0.989	11	5.2	1.064	11	5.4	1.052	11	8.4	0.975	11	5.2	760000000	184	21.1	6.99
534	S000000864	YER062C	Gpp2p	P40106	Glycerol-1-phosphate phosphohydrolase 2 OS=Saccharomyces cerevisiae (strain ATCC 204508 / S288c) OX=559292 GN=GPP2 PE=1 SV=1 - [GPP2_YEAST]	78.56	36.8	1	6	9	25	0.929	11	11.5	1.156	11	5.1	1.061	11	8.7	0.969	11	6.9	1.003	11	4.9	0.924	11	11.5	1.153	11	12.1	2290000000	250	27.8	6.16
535	S000001313	YIL051C	Mmf1p	P40185	Protein MMF1, mitochondrial OS=Saccharomyces cerevisiae (strain ATCC 204508 / S288c) OX=559292 GN=MMF1 PE=1 SV=1 - [MMF1_YEAST]	64.64	58.62	1	6	6	18	1.158	11	4.7	0.914	11	6.4	0.872	11	5	1.14	11	6.6	1.11	12	6.3	1.174	14	14.8	0.93	14	6.3	2110000000	145	15.9	9.28
536	S000001314	YIL052C	Rpl34Bp	P40525	60S ribosomal protein L34-B OS=Saccharomyces cerevisiae (strain ATCC 204508 / S288c) OX=559292 GN=RPL34B PE=1 SV=1 - [RL34B_YEAST]	32.18	12.4	2	2	2	11	1.012	11	5.3	0.994	11	5.6	0.924	11	7.1	0.99	11	6.5	1.044	11	5.7	1.036	11	8.3	0.987	11	4.9	4430000000	121	13.6	10.83
537	S000003364	YGR132C	Phb1p	P40961	Prohibitin-1 OS=Saccharomyces cerevisiae (strain ATCC 204508 / S288c) OX=559292 GN=PHB1 PE=1 SV=2 - [PHB1_YEAST]	34.6	28.92	1	8	8	12	1.01	11	10.7	0.969	11	5.7	0.951	11	8.5	1.014	11	7.4	0.971	11	9.6	1.068	11	7.4	1.043	11	7.4	312000000	287	31.4	8.25
538	S000006160	YPL239W	Yar1p	P46683	Ankyrin repeat-containing protein YAR1 OS=Saccharomyces cerevisiae (strain ATCC 204508 / S288c) OX=559292 GN=YAR1 PE=1 SV=1 - [YAR1_YEAST]	35.83	47	1	9	9	15	0.957	11	3.8	1.049	11	5	1.075	11	11	0.997	11	7	0.985	13	3.6	1.003	13	9.9	1.053	13	9.8	283000000	200	22.3	4.48
539	S000003545	YJL008C	Cct8p	P47079	T-complex protein 1 subunit theta OS=Saccharomyces cerevisiae (strain ATCC 204508 / S288c) OX=559292 GN=CCT8 PE=1 SV=1 - [TCPQ_YEAST]	37.15	20.77	1	10	10	13	0.947	11	7.5	1.03	11	12.7	0.996	11	8.3	1.045	11	7.7	1.007	11	9.6	1.013	11	15.6	1.024	11	7.4	358000000	568	61.6	5.72
540	S000003463	YGR231C	Phb2p	P50085	Prohibitin-2 OS=Saccharomyces cerevisiae (strain ATCC 204508 / S288c) OX=559292 GN=PHB2 PE=1 SV=2 - [PHB2_YEAST]	39.64	22.26	1	7	7	12	0.987	11	9	1.014	11	7.8	1.025	11	5.3	1.016	11	8	0.944	11	7.4	1.008	11	2.9	1.008	11	6.9	295000000	310	34.4	9.92
541	S000004520	YML056C	Imd4p	P50094	Inosine-5'-monophosphate dehydrogenase 4 OS=Saccharomyces cerevisiae (strain ATCC 204508 / S288c) OX=559292 GN=IMD4 PE=1 SV=1 - [IMDH4_YEAST]	84.07	26.34	1	5	12	29	1.059	11	5	0.956	11	10.4	0.909	11	6.9	1.049	11	5.4	1.073	11	7.6	1.079	11	10.2	0.999	11	5	963000000	524	56.4	8.16
542	S000004920	YMR304W	Ubp15p	P50101	Ubiquitin carboxyl-terminal hydrolase 15 OS=Saccharomyces cerevisiae (strain ATCC 204508 / S288c) OX=559292 GN=UBP15 PE=1 SV=1 - [UBP15_YEAST]	36.75	9.43	1	11	11	14	1.015	11	8.9	0.914	11	8.8	0.925	11	7.3	1.093	11	5.6	1.04	11	5.9	1.042	11	7.9	0.967	11	4.1	104000000	1230	143.5	5.05
543	S000005341	YNR058W	Bio3p	P50277	Adenosylmethionine-8-amino-7-oxononanoate aminotransferase OS=Saccharomyces cerevisiae (strain ATCC 204508 / S288c) OX=559292 GN=BIO3 PE=3 SV=1 - [BIOA_YEAST]	30.27	17.71	1	9	9	12	0.947	11	11.5	1.202	11	5.4	1.152	11	8.5	1.093	11	18.2	0.998	11	6.7	1.006	11	8.3	1.15	11	7	168000000	480	53.7	6.43
544	S000001803	YKR095W	Mlp1p	Q02455	Protein MLP1 OS=Saccharomyces cerevisiae (strain ATCC 204508 / S288c) OX=559292 GN=MLP1 PE=1 SV=2 - [MLP1_YEAST]	31.71	6.29	2	12	13	14	1.099	11	5.9	0.955	11	11.1	0.936	11	9	1.039	11	6.7	1.036	11	5.6	1.022	11	2.5	0.947	11	8.3	359000000	1875	218.3	5.2
545	S000002941	YDR533C	Hsp31p	Q04432	Glutathione-independent glyoxalase HSP31 OS=Saccharomyces cerevisiae (strain ATCC 204508 / S288c) OX=559292 GN=HSP31 PE=1 SV=1 - [HSP31_YEAST]	53.5	36.29	1	8	8	17	0.965	11	10.1	1.022	11	3.5	0.965	11	4.3	0.921	11	4.3	0.951	11	6.3	0.866	13	14.2	0.966	13	9.5	822000000	237	25.7	5.5
546	S000004715	YMR109W	Myo5p	Q04439	Myosin-5 OS=Saccharomyces cerevisiae (strain ATCC 204508 / S288c) OX=559292 GN=MYO5 PE=1 SV=1 - [MYO5_YEAST]	40.56	6.81	1	7	8	14	1.021	11	7	0.992	11	13.3	0.989	11	7.2	1.006	11	8.6	1.018	11	5	1.048	11	9.8	1.03	11	3.3	101000000	1219	136.8	9.29
547	S000005391	YOL031C	Sil1p	Q08199	Nucleotide exchange factor SIL1 OS=Saccharomyces cerevisiae (strain ATCC 204508 / S288c) OX=559292 GN=SIL1 PE=1 SV=1 - [SIL1_YEAST]	35.11	22.8	1	9	9	14	0.982	11	9.9	1.015	11	6	1.014	11	5.6	0.993	11	14.4	0.982	11	4.4	0.967	11	1.9	1.011	11	13.7	103000000	421	48.2	5.55
548	S000005409	YOL049W	Gsh2p	Q08220	Glutathione synthetase OS=Saccharomyces cerevisiae (strain ATCC 204508 / S288c) OX=559292 GN=GSH2 PE=1 SV=1 - [GSHB_YEAST]	37.96	17.31	1	9	9	12	0.991	11	6.4	1.011	11	14.6	0.984	11	6.9	0.953	11	6.7	1.026	12	8.6	0.951	12	10.1	1.024	12	6.2	159000000	491	55.8	5.66
549	S000005568	YOR042W	Cue5p	Q08412	Ubiquitin-binding protein CUE5 OS=Saccharomyces cerevisiae (strain ATCC 204508 / S288c) OX=559292 GN=CUE5 PE=1 SV=1 - [CUE5_YEAST]	44.34	31.87	1	12	12	14	1.093	11	8.3	1.021	11	11	0.969	11	6.3	1.006	11	5.4	1.03	11	6.9	1.05	12	5.6	0.958	12	8.9	296000000	411	46.8	4.81
550	S000002258	YDL100C	Get3p	Q12154	ATPase GET3 OS=Saccharomyces cerevisiae (strain ATCC 204508 / S288c) OX=559292 GN=GET3 PE=1 SV=1 - [GET3_YEAST]	55.1	24.58	1	8	8	18	0.977	11	5.8	1.098	11	15.2	0.986	11	7.4	0.964	11	7.7	0.968	11	4.5	0.998	11	6.2	1.022	11	5.8	512000000	354	39.3	5
551	S000005691	YOR165W	Sey1p	Q99287	Protein SEY1 OS=Saccharomyces cerevisiae (strain ATCC 204508 / S288c) OX=559292 GN=SEY1 PE=1 SV=1 - [SEY1_YEAST]	29.06	11.6	1	9	9	11	1.015	11	8.3	0.949	11	8	0.96	11	5.8	1.031	11	9.6	1.006	11	6.8	1.071	11	7.9	0.941	11	10.4	111000000	776	89.4	5.29
552	S000007253	YOR298C-A	Mbf1p	O14467	Multiprotein-bridging factor 1 OS=Saccharomyces cerevisiae (strain ATCC 204508 / S288c) OX=559292 GN=MBF1 PE=1 SV=2 - [MBF1_YEAST]	25.57	25.83	1	4	4	10	0.999	10	11.9	0.959	10	5.5	0.935	10	12.4	0.897	10	8.7	1.03	10	5.7	0.979	10	7.7	0.969	10	9.2	1610000000	151	16.4	10.61
553	S000007522	YBR085C-A	Ybr085C-Ap	O43137	Uncharacterized protein YBR085C-A OS=Saccharomyces cerevisiae (strain ATCC 204508 / S288c) OX=559292 GN=YBR085C-A PE=1 SV=1 - [YB085_YEAST]	41.25	49.41	1	4	4	12	1.112	10	5.6	0.967	10	12.9	1	10	15.9	1.063	10	2.7	1.052	10	8.9	0.936	10	15.5	0.982	10	5.8	1100000000	85	9.4	5.35
554	S000005499	YOL139C	Cdc33p	P07260	Eukaryotic translation initiation factor 4E OS=Saccharomyces cerevisiae (strain ATCC 204508 / S288c) OX=559292 GN=CDC33 PE=1 SV=1 - [IF4E_YEAST]	54.3	36.15	1	6	6	20	0.96	10	4.8	1.023	10	5.6	1.033	10	7.5	0.954	10	9.8	1.02	10	5.2	1.026	10	12.7	1.089	10	6.7	931000000	213	24.2	5.49
555	S000002855	YDR447C	Rps17Bp	P14127	40S ribosomal protein S17-B OS=Saccharomyces cerevisiae (strain ATCC 204508 / S288c) OX=559292 GN=RPS17B PE=1 SV=1 - [RS17B_YEAST]	53.61	44.85	2	6	6	15	1.027	10	10.7	1.05	10	7.3	1.015	10	11.7	1.023	10	10.8	0.98	10	7.8	0.903	11	4.8	1.071	11	5.8	2750000000	136	15.8	10.51
556	S000002921	YDR513W	Grx2p	P17695	Glutaredoxin-2, mitochondrial OS=Saccharomyces cerevisiae (strain ATCC 204508 / S288c) OX=559292 GN=GRX2 PE=1 SV=3 - [GLRX2_YEAST]	36.49	33.57	1	5	5	13	1.146	10	14.8	0.857	10	7.1	0.9	10	5.1	1.099	10	12.3	1.036	10	4.6	1.087	10	9.2	0.896	10	5.5	1090000000	143	15.9	7.28
557	S000006015	YPL094C	Sec62p	P21825	Translocation protein SEC62 OS=Saccharomyces cerevisiae (strain ATCC 204508 / S288c) OX=559292 GN=SEC62 PE=1 SV=2 - [SEC62_YEAST]	27.52	21.53	1	7	7	11	0.934	10	7.1	1.087	11	6.1	1.095	11	5.3	0.945	11	13.9	0.968	11	9.4	0.985	11	5.5	1.056	11	3.6	153000000	274	31.3	9.72
558	S000005376	YOL016C	Cmk2p	P22517	Calcium/calmodulin-dependent protein kinase II OS=Saccharomyces cerevisiae (strain ATCC 204508 / S288c) OX=559292 GN=CMK2 PE=1 SV=2 - [KCC2_YEAST]	32.42	27.29	1	11	12	14	0.993	10	8.1	1.055	10	7	1.012	10	5.7	0.931	10	9.2	0.954	10	7.9	0.978	10	12.1	0.984	10	6.7	207000000	447	50.4	6.04
559	S000004684	YMR079W	Sec14p	P24280	SEC14 cytosolic factor OS=Saccharomyces cerevisiae (strain ATCC 204508 / S288c) OX=559292 GN=SEC14 PE=1 SV=3 - [SEC14_YEAST]	45.76	25.99	1	7	9	15	0.977	10	6.2	1.046	12	11.4	1.055	12	7.6	0.986	12	10.5	0.967	12	4.2	0.967	12	7	0.996	12	5.1	976000000	304	34.9	5.49
560	S000001756	YKR048C	Nap1p	P25293	Nucleosome assembly protein OS=Saccharomyces cerevisiae (strain ATCC 204508 / S288c) OX=559292 GN=NAP1 PE=1 SV=2 - [NAP1_YEAST]	64.7	34.77	1	10	10	20	1.03	10	5.5	0.988	10	6.1	1.003	10	5.3	1.039	10	10.2	1.007	10	4.3	0.974	10	9.9	1.024	10	4.9	382000000	417	47.9	4.34
561	S000000626	YCR030C	Syp1p	P25623	Suppressor of yeast profilin deletion OS=Saccharomyces cerevisiae (strain ATCC 204508 / S288c) OX=559292 GN=SYP1 PE=1 SV=3 - [SYP1_YEAST]	33.15	11.84	1	9	9	12	0.994	10	6.3	0.92	10	5.1	0.986	10	10.4	1.03	10	12.5	1.029	10	10.7	1.016	10	5.7	0.904	10	12.5	132000000	870	96.1	8.59
562	S000003884	YJR123W	Rps5p	P26783	40S ribosomal protein S5 OS=Saccharomyces cerevisiae (strain ATCC 204508 / S288c) OX=559292 GN=RPS5 PE=1 SV=3 - [RS5_YEAST]	64.13	23.56	1	5	5	17	0.956	10	7.9	1.126	10	11.7	1.036	10	10.2	0.956	10	15.7	0.953	10	6.8	0.964	10	7.8	1.091	10	8.5	3480000000	225	25	8.59
563	S000003269	YGR037C	Acb1p	P31787	Acyl-CoA-binding protein OS=Saccharomyces cerevisiae (strain ATCC 204508 / S288c) OX=559292 GN=ACB1 PE=1 SV=3 - [ACBP_YEAST]	40.81	33.33	1	3	3	11	1.159	10	9.1	0.944	11	12.3	0.888	11	14.5	0.995	11	8.1	0.971	11	4.2	1.044	11	7.6	0.878	11	7.7	1620000000	87	10.1	4.92
564	S000001695	YKL212W	Sac1p	P32368	Phosphoinositide phosphatase SAC1 OS=Saccharomyces cerevisiae (strain ATCC 204508 / S288c) OX=559292 GN=SAC1 PE=1 SV=1 - [SAC1_YEAST]	49.67	17.66	1	9	9	17	0.965	10	10.6	1.06	10	10	1.145	10	5.9	0.986	10	8.4	0.949	10	12.5	0.927	10	3.7	1.125	10	6.4	374000000	623	71.1	7.71
565	S000001388	YIL126W	Sth1p	P32597	Nuclear protein STH1/NPS1 OS=Saccharomyces cerevisiae (strain ATCC 204508 / S288c) OX=559292 GN=STH1 PE=1 SV=1 - [STH1_YEAST]	25.85	6.77	1	9	9	11	1.023	10	6.9	1.003	10	10.5	0.983	10	7.3	0.961	10	4.4	1.038	10	5.4	1.019	10	8.2	0.961	10	3.8	76700000	1359	156.6	6.71
566	S000002802	YDR394W	Rpt3p	P33298	26S proteasome regulatory subunit 6B homolog OS=Saccharomyces cerevisiae (strain ATCC 204508 / S288c) OX=559292 GN=RPT3 PE=1 SV=2 - [PRS6B_YEAST]	50.67	17.76	1	6	7	18	0.948	10	8.8	0.957	10	12.9	0.993	10	11.9	1.017	10	11.5	0.994	12	8.1	1.012	14	18.9	1.017	14	20.4	532000000	428	47.9	5.53
567	S000001679	YKL196C	Ykt6p	P36015	Synaptobrevin homolog YKT6 OS=Saccharomyces cerevisiae (strain ATCC 204508 / S288c) OX=559292 GN=YKT6 PE=1 SV=1 - [YKT6_YEAST]	42.96	45.5	1	9	9	14	0.938	10	16.5	1.062	10	7.4	1.075	10	12	0.971	10	10.2	0.942	10	12.9	0.928	10	5.4	1.162	10	14.9	294000000	200	22.7	5.69
568	S000001634	YKL151C	Nnr2p	P36059	ATP-dependent (S)-NAD(P)H-hydrate dehydratase OS=Saccharomyces cerevisiae (strain ATCC 204508 / S288c) OX=559292 GN=YKL151C PE=1 SV=1 - [NNRD_YEAST]	25.79	16.91	1	7	7	10	0.885	10	5.6	1.038	10	13.3	1.019	10	16.1	0.918	10	12.2	0.935	10	4.8	0.968	10	8.7	0.966	10	6.4	313000000	337	37.3	7.55
569	S000005104	YNL160W	Ygp1p	P38616	Protein YGP1 OS=Saccharomyces cerevisiae (strain ATCC 204508 / S288c) OX=559292 GN=YGP1 PE=1 SV=2 - [YGP1_YEAST]	35	11.86	1	5	5	10	0.96	10	4.3	0.675	10	11.7	0.757	10	10.6	0.865	10	15	0.887	10	6.5	0.868	10	14	0.825	10	9.9	1180000000	354	37.3	5.44
570	S000000784	YEL058W	Pcm1p	P38628	Phosphoacetylglucosamine mutase OS=Saccharomyces cerevisiae (strain ATCC 204508 / S288c) OX=559292 GN=PCM1 PE=1 SV=2 - [AGM1_YEAST]	26.79	15.44	1	9	9	12	0.888	10	8.4	1.035	10	14	1.019	10	12.4	0.925	10	9.5	0.904	10	12.8	0.978	10	10.3	1.048	10	11.3	176000000	557	62	5.91
571	S000000924	YER122C	Glo3p	P38682	ADP-ribosylation factor GTPase-activating protein GLO3 OS=Saccharomyces cerevisiae (strain ATCC 204508 / S288c) OX=559292 GN=GLO3 PE=1 SV=1 - [GLO3_YEAST]	26.73	15.62	1	7	7	11	1.036	10	2.6	1.04	10	10.8	0.996	10	7.9	0.994	10	13.6	0.993	10	5.5	1.015	10	6.8	0.947	10	8.2	142000000	493	55.1	8.25
572	S000001003	YHL011C	Prs3p	P38689	Ribose-phosphate pyrophosphokinase 3 OS=Saccharomyces cerevisiae (strain ATCC 204508 / S288c) OX=559292 GN=PRS3 PE=1 SV=1 - [KPR3_YEAST]	34.08	24.38	2	7	8	13	0.899	10	11	1.1	10	13.2	1.082	10	9	0.975	10	10.4	0.918	10	6.4	0.984	10	10.6	1.036	10	6	240000000	320	35.1	8.29
573	S000004539	YML074C	Fpr3p	P38911	FK506-binding nuclear protein OS=Saccharomyces cerevisiae (strain ATCC 204508 / S288c) OX=559292 GN=FPR3 PE=1 SV=2 - [FKBP3_YEAST]	35.2	25.3	1	6	7	14	0.993	10	4	1.057	10	11.2	1.007	10	9.3	0.917	10	10.4	0.97	10	9.1	0.908	10	7.9	1.066	10	5.4	586000000	411	46.5	4.46
574	S000002990	YGL022W	Stt3p	P39007	Dolichyl-diphosphooligosaccharide--protein glycosyltransferase subunit STT3 OS=Saccharomyces cerevisiae (strain ATCC 204508 / S288c) OX=559292 GN=STT3 PE=1 SV=2 - [STT3_YEAST]	29.33	9.05	1	7	7	10	0.981	10	6	1.013	10	3.5	1.046	10	14.8	0.977	10	15.8	0.908	10	13.8	0.978	10	14	1.064	10	3.8	203000000	718	81.5	8
575	S000004931	YMR314W	Pre5p	P40302	Proteasome subunit alpha type-6 OS=Saccharomyces cerevisiae (strain ATCC 204508 / S288c) OX=559292 GN=PRE5 PE=1 SV=1 - [PSA6_YEAST]	36.85	29.49	1	8	8	12	0.998	10	10	0.982	10	6.5	0.961	10	4.6	1.037	10	12.2	1.052	12	5.7	0.975	12	16.7	0.98	12	9.9	463000000	234	25.6	7.39
576	S000003753	YJL217W	Ree1p	P40893	Regulation of enolase protein 1 OS=Saccharomyces cerevisiae (strain ATCC 204508 / S288c) OX=559292 GN=REE1 PE=1 SV=1 - [REE1_YEAST]	30.9	33.33	1	7	7	11	0.945	10	7.4	1.011	10	8.9	1.047	10	16.3	0.961	10	7.6	0.978	10	3.6	0.96	10	7.8	0.996	10	14.5	392000000	198	22	6.39
577	S000001315	YIL053W	Gpp1p	P41277	Glycerol-1-phosphate phosphohydrolase 1 OS=Saccharomyces cerevisiae (strain ATCC 204508 / S288c) OX=559292 GN=GPP1 PE=1 SV=3 - [GPP1_YEAST]	98.72	36.4	1	6	9	29	1.073	10	4.8	1.119	13	5.3	1.091	13	4.6	1.096	13	6.5	1.09	13	11.1	0.941	13	44.4	1.076	13	5.8	3070000000	250	27.9	5.55
578	S000004164	YLR174W	Idp2p	P41939	Isocitrate dehydrogenase [NADP] cytoplasmic OS=Saccharomyces cerevisiae (strain ATCC 204508 / S288c) OX=559292 GN=IDP2 PE=1 SV=2 - [IDHC_YEAST]	58.01	31.55	2	10	12	21	1.488	10	22.9	0.575	10	34.4	0.596	10	20.5	1.405	10	12	1.571	10	13.3	1.342	10	10.8	0.547	10	40.9	380000000	412	46.5	6.19
579	S000001902	YFR006W	Yfr006Wp	P43590	Uncharacterized peptidase YFR006W OS=Saccharomyces cerevisiae (strain ATCC 204508 / S288c) OX=559292 GN=YFR006W PE=1 SV=1 - [YFH6_YEAST]	27.54	14.95	1	7	7	12	0.987	10	9.2	0.983	10	4.9	0.995	10	6.8	0.96	10	8.6	0.946	10	2.5	0.989	10	6.2	1.004	10	6.6	243000000	535	61.7	6.16
580	S000001906	YFR010W	Ubp6p	P43593	Ubiquitin carboxyl-terminal hydrolase 6 OS=Saccharomyces cerevisiae (strain ATCC 204508 / S288c) OX=559292 GN=UBP6 PE=1 SV=1 - [UBP6_YEAST]	36.23	28.66	1	13	13	16	0.967	10	12.6	1.016	10	12.1	1.001	10	12.7	0.972	10	7.2	0.949	10	3.1	0.994	10	3.8	1.016	10	9.2	191000000	499	57.1	7.14
581	S000004843	YMR230W	Rps10Bp	P46784	40S ribosomal protein S10-B OS=Saccharomyces cerevisiae (strain ATCC 204508 / S288c) OX=559292 GN=RPS10B PE=1 SV=1 - [RS10B_YEAST]	88.45	50.48	2	5	5	27	1.034	10	3.2	1.021	10	7	0.956	10	1.2	1.039	10	7.8	0.991	10	7.6	1.006	10	9.1	1.046	10	7	4510000000	105	12.7	9.07
582	S000005785	YOR259C	Rpt4p	P53549	26S proteasome subunit RPT4 OS=Saccharomyces cerevisiae (strain ATCC 204508 / S288c) OX=559292 GN=RPT4 PE=1 SV=4 - [PRS10_YEAST]	32.1	17.85	1	7	8	13	0.964	10	4	0.963	10	5.9	1.009	10	6.6	1.003	10	10.7	0.998	10	5.3	1.023	10	7.1	0.984	10	5.7	377000000	437	49.4	5.73
583	S000002349	YDL190C	Ufd2p	P54860	E4 ubiquitin-protein ligase UFD2 OS=Saccharomyces cerevisiae (strain ATCC 204508 / S288c) OX=559292 GN=UFD2 PE=1 SV=3 - [UFD2_YEAST]	23	9.05	1	9	9	10	1.038	10	6.1	1.011	10	7.8	0.989	10	6.2	1.019	10	3.8	0.99	10	3	0.996	10	4.9	0.957	10	7.8	86600000	961	109.8	5.8
584	S000005505	YOL145C	Ctr9p	P89105	RNA polymerase-associated protein CTR9 OS=Saccharomyces cerevisiae (strain ATCC 204508 / S288c) OX=559292 GN=CTR9 PE=1 SV=3 - [CTR9_YEAST]	33.08	6.13	2	8	9	15	1.079	10	9.4	1.034	10	3.7	1.011	10	3.6	1.018	10	7	0.964	10	6.5	0.971	10	3.8	1.002	10	6.4	546000000	1077	124.6	6.3
585	S000002840	YDR432W	Npl3p	Q01560	Nucleolar protein 3 OS=Saccharomyces cerevisiae (strain ATCC 204508 / S288c) OX=559292 GN=NPL3 PE=1 SV=1 - [NOP3_YEAST]	53.18	22.46	1	9	9	18	0.981	10	4.8	1.045	10	8.8	1.035	10	7.2	1.007	10	12.6	1.016	10	5.6	1.056	10	8	1.016	10	5.5	1120000000	414	45.4	5.54
586	S000005400	YOL040C	Rps15p	Q01855	40S ribosomal protein S15 OS=Saccharomyces cerevisiae (strain ATCC 204508 / S288c) OX=559292 GN=RPS15 PE=1 SV=1 - [RS15_YEAST]	45.69	25.35	1	3	3	17	1.038	10	5	1.003	10	6.4	0.957	10	5.5	0.997	10	6.2	1.039	10	5.4	1.077	10	6.6	1.008	10	7.5	3450000000	142	16	10.7
587	S000002598	YDR190C	Rvb1p	Q03940	RuvB-like protein 1 OS=Saccharomyces cerevisiae (strain ATCC 204508 / S288c) OX=559292 GN=RVB1 PE=1 SV=1 - [RUVB1_YEAST]	42.2	22.03	1	9	9	13	0.991	10	14.1	1.094	10	9.1	1.029	10	10.8	1.059	10	6.5	0.999	11	9.1	1.026	13	21.9	1.021	13	7.1	782000000	463	50.4	5.87
588	S000002581	YDR174W	Hmo1p	Q03973	High mobility group protein 1 OS=Saccharomyces cerevisiae (strain ATCC 204508 / S288c) OX=559292 GN=HMO1 PE=1 SV=1 - [HMO1_YEAST]	51.31	36.18	1	7	7	13	1.018	10	3.6	1.001	10	10.2	1	10	5.7	1.044	10	2.8	1.048	10	3.5	1.005	10	4.3	1.012	10	11.4	684000000	246	27.5	8.51
589	S000004839	YMR226C	Ymr226Cp	Q05016	NADP-dependent 3-hydroxy acid dehydrogenase OS=Saccharomyces cerevisiae (strain ATCC 204508 / S288c) OX=559292 GN=YMR226C PE=1 SV=1 - [YM71_YEAST]	81.2	44.94	1	9	9	23	0.948	10	10.7	1.044	10	7.2	1.031	10	4.6	0.984	10	10	0.981	10	6.9	1	12	14.1	1.025	12	5.8	1750000000	267	29.1	6.81
590	S000005765	YOR239W	Abp140p	Q08641	tRNA(Thr) (cytosine(32)-N(3))-methyltransferase OS=Saccharomyces cerevisiae (strain ATCC 204508 / S288c) OX=559292 GN=ABP140 PE=1 SV=3 - [AB140_YEAST]	42.3	17.83	1	9	10	18	0.998	10	9.9	1.031	10	9.6	1.049	10	9.4	1.014	10	7.9	0.967	10	7.4	1.012	10	7.6	1.037	10	4.9	992000000	628	71.4	4.7
591	S000002290	YDL132W	Cdc53p	Q12018	Cell division control protein 53 OS=Saccharomyces cerevisiae (strain ATCC 204508 / S288c) OX=559292 GN=CDC53 PE=1 SV=1 - [CDC53_YEAST]	36.14	13.99	1	10	10	13	0.941	10	5.4	1.012	10	6.5	1.062	10	11.2	0.988	10	6.4	0.938	10	5.8	0.994	10	7.4	1.012	10	5.6	95600000	815	93.9	8.41
592	S000004096	YLR106C	Rea1p	Q12019	Midasin OS=Saccharomyces cerevisiae (strain ATCC 204508 / S288c) OX=559292 GN=MDN1 PE=1 SV=1 - [MDN1_YEAST]	29.55	2.12	1	11	11	12	0.963	10	7.1	1.08	11	8.8	0.984	11	8.1	1.007	11	10.5	1.02	11	4.3	0.959	11	10.2	1.049	11	5.6	29200000	4910	559	5.01
593	S000002918	YDR510W	Smt3p	Q12306	Ubiquitin-like protein SMT3 OS=Saccharomyces cerevisiae (strain ATCC 204508 / S288c) OX=559292 GN=SMT3 PE=1 SV=1 - [SMT3_YEAST]	58.18	46.53	1	4	4	16	1.096	10	5.3	0.974	10	8.6	0.957	10	6.4	1.009	10	10.2	1	10	5.1	0.936	10	6.1	1.029	10	6.3	1020000000	101	11.6	5.02
594	S000005547	YOR021C	Sfm1p	Q12314	Protein arginine N-methyltransferase SFM1 OS=Saccharomyces cerevisiae (strain ATCC 204508 / S288c) OX=559292 GN=SFM1 PE=1 SV=1 - [SFM1_YEAST]	26.9	23	2	7	7	10	0.967	10	12.3	1.13	10	7.7	1.126	10	8.5	0.938	10	7.2	0.953	10	5.5	0.959	10	8.9	1.045	10	8.1	301000000	213	24.7	5.07
595	S000002268	YDL110C	Tma17p	Q12513	Translation machinery-associated protein 17 OS=Saccharomyces cerevisiae (strain ATCC 204508 / S288c) OX=559292 GN=TMA17 PE=1 SV=1 - [TMA17_YEAST]	52.19	40	1	6	6	18	0.938	10	19.6	0.981	10	18.1	1.076	10	20.1	0.971	10	10.4	0.921	10	11.5	0.996	10	11.1	1.109	10	14.6	892000000	150	16.8	4.73
596	S000002937	YDR529C	Qcr7p	P00128	Cytochrome b-c1 complex subunit 7 OS=Saccharomyces cerevisiae (strain ATCC 204508 / S288c) OX=559292 GN=QCR7 PE=1 SV=2 - [QCR7_YEAST]	30.37	50.39	1	5	5	11	1.091	9	9.1	0.876	9	17.8	1.051	9	10.2	1.086	9	3.5	1.158	9	7.6	1.005	9	17.2	0.845	9	8.7	750000000	127	14.6	5.88
597	S000002340	YDL181W	Inh1p	P01097	ATPase inhibitor, mitochondrial OS=Saccharomyces cerevisiae (strain ATCC 204508 / S288c) OX=559292 GN=INH1 PE=1 SV=2 - [ATIF_YEAST]	26.38	36.47	2	4	4	10	1.374	9	6.6	0.605	9	10.4	0.607	9	21.6	1.189	9	9.4	1.284	9	15.1	1.177	9	4.7	0.619	9	28.7	664000000	85	9.9	10.07
598	S000004019	YLR029C	Rpl15Ap	P05748	60S ribosomal protein L15-A OS=Saccharomyces cerevisiae (strain ATCC 204508 / S288c) OX=559292 GN=RPL15A PE=1 SV=3 - [RL15A_YEAST]	57.52	24.51	2	5	5	19	0.982	9	8.4	1.045	9	4.8	0.98	9	5.7	0.957	9	6.6	0.994	9	3.2	1.025	9	6.4	0.986	9	2.8	2920000000	204	24.4	11.39
599	S000006158	YPL237W	Sui3p	P09064	Eukaryotic translation initiation factor 2 subunit beta OS=Saccharomyces cerevisiae (strain ATCC 204508 / S288c) OX=559292 GN=SUI3 PE=1 SV=2 - [IF2B_YEAST]	49.39	29.47	1	7	7	13	0.928	9	8.4	1.129	11	11.4	1.105	11	6.4	0.898	11	13.8	0.936	11	12.2	0.941	11	15.9	1.155	11	5.4	354000000	285	31.6	9.5
600	S000002640	YDR232W	Hem1p	P09950	5-aminolevulinate synthase, mitochondrial OS=Saccharomyces cerevisiae (strain ATCC 204508 / S288c) OX=559292 GN=HEM1 PE=1 SV=1 - [HEM1_YEAST]	21.83	7.3	1	5	5	9	0.901	9	16.1	1.192	9	12.5	1.166	9	11.1	1.052	9	12	0.919	9	6.2	0.999	9	10.1	1.167	9	6.5	77100000	548	59.3	7.52
601	S000002157	YBR089C-A	Nhp6Bp	P11633	Non-histone chromosomal protein 6B OS=Saccharomyces cerevisiae (strain ATCC 204508 / S288c) OX=559292 GN=NHP6B PE=1 SV=3 - [NHP6B_YEAST]	28.75	40.4	1	4	5	12	1.048	9	4.7	0.898	9	8.7	0.904	9	4.5	1.018	9	3.1	1.009	9	3.7	1.088	9	6.4	0.964	9	6.7	463000000	99	11.5	9.89
602	S000002602	YDR194C	Mss116p	P15424	ATP-dependent RNA helicase MSS116, mitochondrial OS=Saccharomyces cerevisiae (strain ATCC 204508 / S288c) OX=559292 GN=MSS116 PE=1 SV=1 - [MS116_YEAST]	16.04	10.99	1	8	8	10	0.98	9	12.2	0.984	10	6.1	1.022	10	11	1.034	10	4.3	1.065	10	12.4	0.939	10	9	0.929	10	10	226000000	664	76.2	8.98
603	S000002862	YDR454C	Guk1p	P15454	Guanylate kinase OS=Saccharomyces cerevisiae (strain ATCC 204508 / S288c) OX=559292 GN=GUK1 PE=1 SV=2 - [KGUA_YEAST]	61.84	52.41	1	8	8	17	1.024	9	2.9	1.11	9	8.5	1.042	10	8	1.056	10	7.1	1.05	10	7.7	1.035	10	12.5	1.097	10	7.5	959000000	187	20.6	7.18
604	S000005364	YOL004W	Sin3p	P22579	Transcriptional regulatory protein SIN3 OS=Saccharomyces cerevisiae (strain ATCC 204508 / S288c) OX=559292 GN=SIN3 PE=1 SV=2 - [SIN3_YEAST]	20.55	4.75	1	8	8	9	1.021	9	3.8	0.983	9	11.1	0.995	9	3.7	1.017	9	9.8	1.019	9	8.5	1.032	9	7.7	0.963	9	8.6	76300000	1536	174.7	5.62
605	S000000517	YCL011C	Gbp2p	P25555	Single-strand telomeric DNA-binding protein GBP2 OS=Saccharomyces cerevisiae (strain ATCC 204508 / S288c) OX=559292 GN=GBP2 PE=1 SV=1 - [GBP2_YEAST]	24.26	18.74	1	7	7	10	1	9	6.2	1.051	9	9.6	1.084	9	14.3	0.926	9	7.6	0.99	9	11.1	0.98	9	8.5	1.067	9	11.3	74100000	427	48.7	6.28
606	S000004248	YLR258W	Gsy2p	P27472	Glycogen [starch] synthase isoform 2 OS=Saccharomyces cerevisiae (strain ATCC 204508 / S288c) OX=559292 GN=GSY2 PE=1 SV=3 - [GYS2_YEAST]	73.24	21.56	1	9	13	26	1.008	9	10.4	0.939	9	15.5	0.919	9	7.3	0.998	9	7.3	1.049	9	8.6	0.916	9	23.4	0.893	9	8.8	619000000	705	80	6.35
607	S000001490	YKL007W	Cap1p	P28495	F-actin-capping protein subunit alpha OS=Saccharomyces cerevisiae (strain ATCC 204508 / S288c) OX=559292 GN=CAP1 PE=1 SV=1 - [CAPZA_YEAST]	30.92	23.88	1	6	6	11	0.963	9	8.8	1.08	9	7.5	1.114	9	9.2	0.95	9	7.1	1.002	9	7.1	1.03	9	4.9	1.043	9	6	318000000	268	30.7	5.31
608	S000001600	YKL117W	Sba1p	P28707	Co-chaperone protein SBA1 OS=Saccharomyces cerevisiae (strain ATCC 204508 / S288c) OX=559292 GN=SBA1 PE=1 SV=3 - [SBA1_YEAST]	37.34	18.98	1	4	4	12	0.991	9	4.7	0.957	9	14	0.981	9	7	1.011	9	3.4	0.958	9	10.1	0.996	9	9.3	1.009	9	3.4	1220000000	216	24.1	4.59
609	S000003968	YLL045C	Rpl8Bp	P29453	60S ribosomal protein L8-B OS=Saccharomyces cerevisiae (strain ATCC 204508 / S288c) OX=559292 GN=RPL8B PE=1 SV=3 - [RL8B_YEAST]	207.14	55.08	1	3	14	69	1.052	9	8	0.994	9	8.4	0.947	9	6.2	1.044	9	3.5	0.962	9	2	0.958	9	7.1	0.98	9	6.9	7890000000	256	28.1	10.02
610	S000004589	YML120C	Ndi1p	P32340	Rotenone-insensitive NADH-ubiquinone oxidoreductase, mitochondrial OS=Saccharomyces cerevisiae (strain ATCC 204508 / S288c) OX=559292 GN=NDI1 PE=1 SV=1 - [NDI1_YEAST]	36.48	16.96	1	8	8	12	1.119	9	9.3	0.845	9	15.1	0.799	9	5.8	1.212	9	8.5	1.127	9	1.7	1.076	9	16.9	0.907	9	10.1	232000000	513	57.2	9.44
611	S000004439	YLR447C	Vma6p	P32366	V-type proton ATPase subunit d OS=Saccharomyces cerevisiae (strain ATCC 204508 / S288c) OX=559292 GN=VMA6 PE=1 SV=2 - [VA0D_YEAST]	32.59	24.64	1	6	6	13	1.081	9	6	1.037	9	23.6	0.997	9	15.6	1.085	9	2.5	1.037	9	13.7	0.861	9	24.4	0.988	9	18.3	450000000	345	39.8	4.6
612	S000003485	YGR253C	Pup2p	P32379	Proteasome subunit alpha type-5 OS=Saccharomyces cerevisiae (strain ATCC 204508 / S288c) OX=559292 GN=PUP2 PE=1 SV=2 - [PSA5_YEAST]	34.54	29.23	1	8	8	11	1.004	9	3.2	1.03	10	5.1	0.963	10	9.1	0.979	10	5.5	1.054	10	5.8	1.042	10	6.6	0.993	10	11.4	592000000	260	28.6	4.73
613	S000003518	YGR286C	Bio2p	P32451	Biotin synthase, mitochondrial OS=Saccharomyces cerevisiae (strain ATCC 204508 / S288c) OX=559292 GN=BIO2 PE=1 SV=2 - [BIOB_YEAST]	18.99	14.4	1	6	6	10	0.945	9	14.6	1.434	9	6.2	1.238	9	19.5	1.071	9	13.6	0.942	10	7.9	0.954	10	8.2	1.268	10	10.8	357000000	375	41.9	8.5
614	S000001948	YFR052W	Rpn12p	P32496	26S proteasome regulatory subunit RPN12 OS=Saccharomyces cerevisiae (strain ATCC 204508 / S288c) OX=559292 GN=RPN12 PE=1 SV=3 - [RPN12_YEAST]	31.91	26.64	1	7	7	11	1.032	9	5.8	0.967	9	9.5	0.994	9	2.4	0.991	9	4.6	0.998	9	2.2	0.986	9	2.9	0.995	9	4.1	281000000	274	31.9	4.92
615	S000004284	YLR293C	Gsp1p	P32835	GTP-binding nuclear protein GSP1/CNR1 OS=Saccharomyces cerevisiae (strain ATCC 204508 / S288c) OX=559292 GN=GSP1 PE=1 SV=1 - [GSP1_YEAST]	26.58	22.83	2	5	5	10	0.96	9	9.2	1.041	9	5.7	1.008	9	4	1.01	9	4.5	1.018	9	5.4	0.961	9	6.9	1.026	9	4.4	2610000000	219	24.8	6.55
616	S000004460	YML001W	Ypt7p	P32939	GTP-binding protein YPT7 OS=Saccharomyces cerevisiae (strain ATCC 204508 / S288c) OX=559292 GN=YPT7 PE=1 SV=1 - [YPT7_YEAST]	27.51	37.02	1	7	7	10	1.018	9	4	1.02	10	7.9	1.012	10	11.4	1.027	10	4.8	1.045	10	5.6	1.061	10	8.4	1.038	10	11.4	288000000	208	23	4.93
617	S000001662	YKL179C	Coy1p	P34237	Protein CASP OS=Saccharomyces cerevisiae (strain ATCC 204508 / S288c) OX=559292 GN=COY1 PE=1 SV=2 - [CASP_YEAST]	16.94	14.14	1	10	10	11	1.088	9	10.5	0.98	9	4	0.974	9	13.2	1.019	9	5.3	1.047	9	7.6	1.007	10	6.8	1.081	10	12.4	397000000	679	77.5	6.06
618	S000001537	YKL054C	Def1p	P35732	RNA polymerase II degradation factor 1 OS=Saccharomyces cerevisiae (strain ATCC 204508 / S288c) OX=559292 GN=DEF1 PE=1 SV=1 - [DEF1_YEAST]	46.86	15.45	1	8	8	14	1.069	9	6.3	0.893	9	13.5	0.902	9	6.3	1.044	9	8.1	1.008	9	4.4	1.035	9	4.1	0.837	9	3.5	600000000	738	83.9	4.98
619	S000004391	YLR399C	Bdf1p	P35817	Bromodomain-containing factor 1 OS=Saccharomyces cerevisiae (strain ATCC 204508 / S288c) OX=559292 GN=BDF1 PE=1 SV=3 - [BDF1_YEAST]	17.51	6.27	2	6	6	9	1.019	9	7.8	0.978	9	8.2	0.992	9	8.7	0.984	9	9.4	1.049	9	7.5	0.909	9	21.6	0.935	9	4.6	58100000	686	76.9	6.02
620	S000000187	YBL091C	Map2p	P38174	Methionine aminopeptidase 2 OS=Saccharomyces cerevisiae (strain ATCC 204508 / S288c) OX=559292 GN=MAP2 PE=1 SV=4 - [MAP2_YEAST]	30.44	16.39	1	6	6	10	1.071	9	3.7	0.96	9	9.6	1.003	9	9.2	0.914	9	4.4	1.027	9	5.1	0.949	9	7.8	0.941	9	1.7	240000000	421	47.5	6.24
621	S000000256	YBR052C	Rfs1p	P38234	Protein RFS1 OS=Saccharomyces cerevisiae (strain ATCC 204508 / S288c) OX=559292 GN=RFS1 PE=1 SV=1 - [RFS1_YEAST]	26.45	21.9	1	5	5	10	1.047	9	4.7	0.912	9	5.2	0.826	9	2.4	1.117	9	8.6	1.091	9	8.5	1.021	9	15.1	0.873	9	8.4	245000000	210	22.9	5.29
622	S000001129	YHR087W	Rtc3p	P38804	Restriction of telomere capping protein 3 OS=Saccharomyces cerevisiae (strain ATCC 204508 / S288c) OX=559292 GN=RTC3 PE=1 SV=1 - [SDO1L_YEAST]	34.18	47.75	1	5	5	10	1.172	9	4.7	0.871	9	21.3	0.787	9	14.2	1.069	9	8.9	1.079	9	8.3	1.05	9	5	0.795	9	19.9	989000000	111	12	5.07
623	S000001140	YHR098C	Sfb3p	P38810	SED5-binding protein 3 OS=Saccharomyces cerevisiae (strain ATCC 204508 / S288c) OX=559292 GN=SFB3 PE=1 SV=1 - [SFB3_YEAST]	24.23	5.81	1	6	6	9	0.996	9	8.8	1.052	9	12.9	1.045	9	8.4	0.978	9	9.5	0.968	9	6.9	1.042	9	13.5	1.011	9	7.8	157000000	929	103.9	6.29
624	S000000957	YER155C	Bem2p	P39960	GTPase-activating protein BEM2/IPL2 OS=Saccharomyces cerevisiae (strain ATCC 204508 / S288c) OX=559292 GN=BEM2 PE=1 SV=1 - [BEM2_YEAST]	13.81	3.32	1	8	8	9	1.044	9	6	0.892	9	10	0.915	9	9.7	1.067	9	9.5	1.001	9	7.5	1.022	9	11.8	0.917	9	10.4	60400000	2167	245.3	8.38
625	S000004695	YMR089C	Yta12p	P40341	Mitochondrial respiratory chain complexes assembly protein YTA12 OS=Saccharomyces cerevisiae (strain ATCC 204508 / S288c) OX=559292 GN=YTA12 PE=1 SV=2 - [YTA12_YEAST]	27.39	12.85	1	11	12	12	1.075	9	4.4	0.93	9	9.7	0.901	9	8.2	0.981	9	8	1.039	9	6.8	0.989	10	6.7	0.928	10	3.8	114000000	825	93.2	7.56
626	S000001477	YIR038C	Gtt1p	P40582	Glutathione S-transferase 1 OS=Saccharomyces cerevisiae (strain ATCC 204508 / S288c) OX=559292 GN=GTT1 PE=1 SV=1 - [GST1_YEAST]	34.66	33.33	1	7	7	10	1.059	9	7.8	0.952	9	7	0.964	9	7.5	1.052	9	4.9	1.001	10	7.6	1.058	10	4.5	0.986	10	5.6	267000000	234	26.8	6.65
627	S000001912	YFR016C	Aip5p	P43597	Uncharacterized protein YFR016C OS=Saccharomyces cerevisiae (strain ATCC 204508 / S288c) OX=559292 GN=YFR016C PE=1 SV=1 - [YFI6_YEAST]	30.2	11.11	1	11	11	12	1.029	9	13	0.906	9	7.7	0.924	10	9.4	1.071	10	13.2	0.972	10	9.1	0.979	10	12.5	0.879	10	5.4	50800000	1233	137.6	4.48
628	S000001933	YFR037C	Rsc8p	P43609	Chromatin structure-remodeling complex protein RSC8 OS=Saccharomyces cerevisiae (strain ATCC 204508 / S288c) OX=559292 GN=RSC8 PE=1 SV=1 - [RSC8_YEAST]	26.37	12.21	1	7	7	9	1.082	9	12	0.977	9	6.4	1.079	9	11.4	1.028	9	9.5	0.952	9	6	0.993	9	7	1.022	9	4.4	41000000	557	63.1	5.38
629	S000001947	YFR051C	Ret2p	P43621	Coatomer subunit delta OS=Saccharomyces cerevisiae (strain ATCC 204508 / S288c) OX=559292 GN=RET2 PE=1 SV=3 - [COPD_YEAST]	24.73	10.62	1	6	6	11	1.026	9	6.8	0.945	9	6.4	0.992	11	3.4	0.999	11	8.8	1.003	11	7.8	0.995	11	3	0.976	11	5.6	446000000	546	60.6	5.2
630	S000003831	YJR070C	Lia1p	P47120	Deoxyhypusine hydroxylase OS=Saccharomyces cerevisiae (strain ATCC 204508 / S288c) OX=559292 GN=LIA1 PE=1 SV=1 - [DOHH_YEAST]	48.73	43.08	1	12	12	16	0.931	9	12.5	1.069	10	11	1.047	10	13.5	0.985	10	9.2	0.971	10	7	1.072	10	13.8	1.03	10	5.4	494000000	325	36.1	4.87
631	S000003848	YJR088C	Emc2p	P47133	ER membrane protein complex subunit 2 OS=Saccharomyces cerevisiae (strain ATCC 204508 / S288c) OX=559292 GN=EMC2 PE=1 SV=1 - [EMC2_YEAST]	23.99	19.18	1	6	6	9	0.94	9	12.3	1.033	9	6.1	1.043	9	4.4	0.967	9	3.2	0.989	9	4.9	0.961	9	5	1.043	9	3.4	1270000000	292	33.8	5.68
632	S000004175	YLR185W	Rpl37Ap	P49166	60S ribosomal protein L37-A OS=Saccharomyces cerevisiae (strain ATCC 204508 / S288c) OX=559292 GN=RPL37A PE=1 SV=2 - [RL37A_YEAST]	30.31	34.09	1	2	4	14	1.163	9	7	1.01	9	6.1	0.888	9	6.5	1.02	9	5.1	1.089	9	8.1	0.803	9	34.8	1.006	9	11.1	2280000000	88	9.8	11.63
633	S000004317	YLR325C	Rpl38p	P49167	60S ribosomal protein L38 OS=Saccharomyces cerevisiae (strain ATCC 204508 / S288c) OX=559292 GN=RPL38 PE=1 SV=1 - [RL38_YEAST]	43.82	48.72	1	4	4	13	0.997	9	4.5	1.048	9	6	0.96	9	6.3	1.015	9	10	1.034	9	4.5	1.007	9	6.1	0.996	9	8.7	2650000000	78	8.8	10.93
634	S000004484	YML022W	Apt1p	P49435	Adenine phosphoribosyltransferase 1 OS=Saccharomyces cerevisiae (strain ATCC 204508 / S288c) OX=559292 GN=APT1 PE=1 SV=3 - [APT1_YEAST]	27.45	18.72	1	4	4	9	1.009	9	5.5	1.04	9	5.9	1.044	9	8.8	0.991	9	8.9	0.95	9	1.9	0.899	9	9	1.078	9	5.3	584000000	187	20.6	5.1
635	S000003005	YGL037C	Pnc1p	P53184	Nicotinamidase OS=Saccharomyces cerevisiae (strain ATCC 204508 / S288c) OX=559292 GN=PNC1 PE=1 SV=1 - [PNC1_YEAST]	58.69	36.57	1	6	6	18	0.959	9	10.8	0.952	9	11	1.021	9	5.3	0.968	9	14.8	0.977	9	12.1	0.93	9	2.2	0.92	9	3	1990000000	216	25	6.27
636	S000005062	YNL118C	Dcp2p	P53550	m7GpppN-mRNA hydrolase OS=Saccharomyces cerevisiae (strain ATCC 204508 / S288c) OX=559292 GN=DCP2 PE=1 SV=1 - [DCP2_YEAST]	16.08	7.94	1	8	8	11	0.993	9	6.8	0.962	9	5.6	0.931	9	17	0.953	9	6.3	0.956	9	7.9	0.989	9	14	0.912	9	5.6	81300000	970	108.6	5.88
637	S000004989	YNL044W	Yip3p	P53633	Prenylated Rab acceptor 1 OS=Saccharomyces cerevisiae (strain ATCC 204508 / S288c) OX=559292 GN=YIP3 PE=1 SV=2 - [PRA1_YEAST]	28.84	23.3	1	4	4	9	0.945	9	5.2	1.22	9	10.2	1.152	9	5.4	1.003	9	6.9	0.919	9	6.1	0.989	9	7.9	1.183	9	8.8	486000000	176	19.4	8.41
638	S000005225	YNL281W	Hch1p	P53834	Hsp90 co-chaperone HCH1 OS=Saccharomyces cerevisiae (strain ATCC 204508 / S288c) OX=559292 GN=HCH1 PE=1 SV=1 - [HCH1_YEAST]	44.58	47.06	1	7	7	14	0.914	9	6.2	1.053	12	14	1.045	12	6	0.9	12	9	0.899	12	5.4	0.867	12	11.3	1.066	12	8.3	410000000	153	17.2	4.78
639	S000005175	YNL231C	Pdr16p	P53860	Phosphatidylinositol transfer protein PDR16 OS=Saccharomyces cerevisiae (strain ATCC 204508 / S288c) OX=559292 GN=PDR16 PE=1 SV=1 - [PDR16_YEAST]	23.12	21.94	1	8	8	10	1.041	9	10.7	0.911	9	8.5	0.959	9	0.8	1.058	9	1.7	0.99	9	4.4	1.02	9	8.1	0.948	9	5.6	137000000	351	40.7	7.96
640	S000007255	YDR322C-A	Tim11p	P81449	ATP synthase subunit e, mitochondrial OS=Saccharomyces cerevisiae (strain ATCC 204508 / S288c) OX=559292 GN=TIM11 PE=1 SV=2 - [ATPJ_YEAST]	30.74	43.75	1	4	4	10	1.212	9	7.9	0.723	9	15.9	0.749	9	5.4	1.16	9	10.3	1.158	9	3.8	1.142	9	6.5	0.728	9	4.8	479000000	96	10.9	6.1
641	S000004932	YMR315W	Ymr315Wp	Q04869	Uncharacterized protein YMR315W OS=Saccharomyces cerevisiae (strain ATCC 204508 / S288c) OX=559292 GN=YMR315W PE=1 SV=1 - [YM94_YEAST]	52.11	30.09	1	8	8	15	1.002	9	4.9	0.951	9	5	0.946	9	4.4	1.017	9	5.6	1.022	9	5.7	0.984	9	15.2	1.036	9	11	542000000	349	38.2	6.62
642	S000006352	YPR148C	Ypr148Cp	Q06523	Uncharacterized protein YPR148C OS=Saccharomyces cerevisiae (strain ATCC 204508 / S288c) OX=559292 GN=YPR148C PE=1 SV=1 - [YP148_YEAST]	38.07	25.52	1	10	10	15	0.968	9	8.9	1.002	9	5.4	0.982	9	6.8	0.963	9	14.4	0.98	9	4.7	0.891	9	25.2	0.993	9	5.4	269000000	435	49.2	4.75
643	S000002289	YDL131W	Lys21p	Q12122	Homocitrate synthase, mitochondrial OS=Saccharomyces cerevisiae (strain ATCC 204508 / S288c) OX=559292 GN=LYS21 PE=1 SV=1 - [HOSM_YEAST]	210.46	52.73	1	5	19	59	0.907	9	11.4	1.088	9	3.5	1.067	9	6.2	1.002	9	10.2	0.988	9	2.7	1.033	9	3.8	1.074	9	8.2	3070000000	440	48.6	6.3
644	S000005699	YOR173W	Dcs2p	Q12123	Inactive diphosphatase DCS2 OS=Saccharomyces cerevisiae (strain ATCC 204508 / S288c) OX=559292 GN=DCS2 PE=1 SV=3 - [DCS2_YEAST]	66.08	25.21	1	7	8	24	1.037	9	12.3	0.967	9	3.4	0.975	9	4.1	1.031	9	4.7	1.062	9	3.5	0.963	9	6	0.99	9	8	159000000	353	40.9	6.64
645	S000002895	YDR487C	Rib3p	Q99258	3,4-dihydroxy-2-butanone 4-phosphate synthase OS=Saccharomyces cerevisiae (strain ATCC 204508 / S288c) OX=559292 GN=RIB3 PE=1 SV=1 - [RIB3_YEAST]	23.1	16.83	1	4	4	9	1.002	9	8.4	1.012	9	13	1.003	9	7.2	1.011	9	13.6	0.996	9	7.9	1.023	9	10.8	1.022	9	6.1	228000000	208	22.6	5.78
646	S000006438	YPL249C-A	Rpl36Bp	O14455	60S ribosomal protein L36-B OS=Saccharomyces cerevisiae (strain ATCC 204508 / S288c) OX=559292 GN=RPL36B PE=1 SV=3 - [RL36B_YEAST]	52.5	46	1	1	5	23	0.975	8	13.1	1.027	8	7.2	0.907	8	7.1	0.984	8	10	0.957	8	4	1.132	8	4.4	0.975	8	8.8	4560000000	100	11.1	11.59
647	S000000364	YBR160W	Cdc28p	P00546	Cyclin-dependent kinase 1 OS=Saccharomyces cerevisiae (strain ATCC 204508 / S288c) OX=559292 GN=CDC28 PE=1 SV=1 - [CDK1_YEAST]	30.55	26.17	1	6	8	12	0.981	8	12	0.986	8	14.1	0.973	8	7.4	0.967	8	4.6	0.992	8	7.1	0.903	8	13.7	1.034	8	5.2	182000000	298	34	8.35
648	S000003389	YGR157W	Cho2p	P05374	Phosphatidylethanolamine N-methyltransferase OS=Saccharomyces cerevisiae (strain ATCC 204508 / S288c) OX=559292 GN=CHO2 PE=1 SV=1 - [CHO2_YEAST]	22.29	5.52	1	5	6	10	0.954	8	7	1.131	8	4.4	1.145	8	13.5	0.97	8	11.6	0.934	8	5.4	0.869	8	10.6	1.12	8	6.2	219000000	869	101.1	8.35
649	S000004440	YLR448W	Rpl6Bp	P05739	60S ribosomal protein L6-B OS=Saccharomyces cerevisiae (strain ATCC 204508 / S288c) OX=559292 GN=RPL6B PE=1 SV=4 - [RL6B_YEAST]	92.2	44.89	1	3	8	29	0.965	8	6	1.007	8	5.5	0.989	8	10.3	0.954	8	6.1	1.057	8	4.6	0.929	8	10.2	0.972	8	6.5	3450000000	176	20	10.08
650	S000005730	YOR204W	Ded1p	P06634	ATP-dependent RNA helicase DED1 OS=Saccharomyces cerevisiae (strain ATCC 204508 / S288c) OX=559292 GN=DED1 PE=1 SV=2 - [DED1_YEAST]	77.69	27.98	1	11	15	26	0.939	8	5	1.123	8	9.3	1.114	8	4.9	0.997	8	6.7	0.956	8	5.2	0.98	9	11.9	1.118	9	16.2	751000000	604	65.5	7.83
651	S000005032	YNL088W	Top2p	P06786	DNA topoisomerase 2 OS=Saccharomyces cerevisiae (strain ATCC 204508 / S288c) OX=559292 GN=TOP2 PE=1 SV=2 - [TOP2_YEAST]	19.86	5.46	1	9	9	9	0.966	8	6.8	1.072	9	5.8	1.037	9	9.5	0.97	9	10.1	0.991	9	7.3	0.994	9	6.3	1.047	9	8.4	33600000	1428	164.1	7.03
652	S000004153	YLR163C	Mas1p	P10507	Mitochondrial-processing peptidase subunit beta OS=Saccharomyces cerevisiae (strain ATCC 204508 / S288c) OX=559292 GN=MAS1 PE=1 SV=1 - [MPPB_YEAST]	17.79	12.77	1	7	7	8	1.063	8	9.5	0.954	8	14.6	1.004	8	16.8	1.066	8	8.9	0.988	8	6.8	0.984	8	8.6	0.931	8	10.7	71400000	462	51.1	7.03
653	S000003677	YJL141C	Yak1p	P14680	Dual specificity protein kinase YAK1 OS=Saccharomyces cerevisiae (strain ATCC 204508 / S288c) OX=559292 GN=YAK1 PE=1 SV=1 - [YAK1_YEAST]	12	6.69	1	6	6	8	1.052	8	6.1	0.939	8	17.5	0.954	8	8.9	0.981	8	10.5	0.994	8	12.6	1.008	8	6.4	0.929	8	7.7	59800000	807	91.2	8.38
654	S000004498	YML035C	Amd1p	P15274	AMP deaminase OS=Saccharomyces cerevisiae (strain ATCC 204508 / S288c) OX=559292 GN=AMD1 PE=1 SV=2 - [AMPD_YEAST]	26.86	13.21	1	10	10	10	0.958	8	3	1.018	8	13.2	0.981	8	9.8	0.986	8	8.3	0.969	8	7.5	1.03	8	1.9	1.053	8	6.9	111000000	810	93.2	6.61
655	S000006393	YPR189W	Ski3p	P17883	Superkiller protein 3 OS=Saccharomyces cerevisiae (strain ATCC 204508 / S288c) OX=559292 GN=SKI3 PE=1 SV=2 - [SKI3_YEAST]	24.8	5.66	1	8	8	9	0.972	8	5.4	0.962	8	7	0.999	8	5.6	1.038	8	9.8	0.98	8	12.7	1.101	8	10.7	0.963	8	3.3	52600000	1432	163.6	5.38
656	S000000207	YBR003W	Coq1p	P18900	Hexaprenyl pyrophosphate synthase, mitochondrial OS=Saccharomyces cerevisiae (strain ATCC 204508 / S288c) OX=559292 GN=COQ1 PE=1 SV=1 - [COQ1_YEAST]	19.07	12.05	1	6	6	8	0.976	8	6.6	0.88	8	7.6	0.956	8	8.3	0.996	8	12.9	1.053	8	6.8	0.982	8	19.8	0.919	8	6.3	91300000	473	52.5	8.84
657	S000005572	YOR046C	Dbp5p	P20449	ATP-dependent RNA helicase DBP5 OS=Saccharomyces cerevisiae (strain ATCC 204508 / S288c) OX=559292 GN=DBP5 PE=1 SV=2 - [DBP5_YEAST]	31.39	26.56	1	11	11	13	0.876	8	8.2	1.239	8	8.3	1.131	8	9.5	0.979	8	6.7	0.929	8	3.8	0.904	8	8.3	1.062	8	11.1	145000000	482	53.8	7.43
658	S000006139	YPL218W	Sar1p	P20606	Small COPII coat GTPase SAR1 OS=Saccharomyces cerevisiae (strain ATCC 204508 / S288c) OX=559292 GN=SAR1 PE=1 SV=1 - [SAR1_YEAST]	31.18	30.53	1	5	5	9	1.022	8	4.9	1.124	8	12.8	1.116	8	1.8	0.992	8	8.8	0.95	8	12.1	1.02	8	7.4	1.089	8	4.8	821000000	190	21.4	5.38
659	S000003065	YGL097W	Srm1p	P21827	Guanine nucleotide exchange factor SRM1 OS=Saccharomyces cerevisiae (strain ATCC 204508 / S288c) OX=559292 GN=SRM1 PE=1 SV=1 - [RCC1_YEAST]	20.9	7.26	1	4	4	8	1.013	8	10.3	1.033	8	3.5	0.99	8	5.8	0.933	8	7	1.016	8	11	0.975	8	2.6	1.007	8	5.5	156000000	482	53	6.1
660	S000006214	YPR010C	Rpa135p	P22138	DNA-directed RNA polymerase I subunit RPA135 OS=Saccharomyces cerevisiae (strain ATCC 204508 / S288c) OX=559292 GN=RPA135 PE=1 SV=1 - [RPA2_YEAST]	17.58	5.82	1	8	8	8	0.981	8	9.6	0.979	8	3	0.987	8	5.8	0.956	8	8.6	0.967	8	4.9	0.981	8	7	0.996	8	5.2	119000000	1203	135.7	7.65
661	S000000905	YER103W	Ssa4p	P22202	Heat shock protein SSA4 OS=Saccharomyces cerevisiae (strain ATCC 204508 / S288c) OX=559292 GN=SSA4 PE=1 SV=3 - [HSP74_YEAST]	345.02	44.08	1	9	26	106	1.006	8	8.5	0.511	8	36.4	0.533	8	10.3	0.985	8	4	0.963	10	8.8	1.089	11	13.4	0.6	11	31.7	21600000000	642	69.6	5.14
662	S000000679	YCR083W	Trx3p	P25372	Thioredoxin-3, mitochondrial OS=Saccharomyces cerevisiae (strain ATCC 204508 / S288c) OX=559292 GN=TRX3 PE=1 SV=1 - [TRX3_YEAST]	22.55	36.22	1	5	5	8	1.068	8	6.6	0.97	8	9.8	0.96	8	1.9	1.022	8	11.9	1.011	8	7	0.971	8	6	0.985	8	4.5	260000000	127	14.4	8.9
663	S000000673	YCR077C	Pat1p	P25644	DNA topoisomerase 2-associated protein PAT1 OS=Saccharomyces cerevisiae (strain ATCC 204508 / S288c) OX=559292 GN=PAT1 PE=1 SV=4 - [PAT1_YEAST]	21.48	6.16	1	6	6	8	1.082	8	4.9	0.946	8	6.2	0.923	8	6	1.04	8	5.6	0.999	8	3.9	0.988	8	16.3	0.952	8	8.7	128000000	796	88.5	7.39
664	S000000014	YAL016W	Tpd3p	P31383	Protein phosphatase PP2A regulatory subunit A OS=Saccharomyces cerevisiae (strain ATCC 204508 / S288c) OX=559292 GN=TPD3 PE=1 SV=3 - [2AAA_YEAST]	36.14	14.02	1	8	8	12	1.049	8	3.9	0.996	8	6.6	0.989	8	1.3	1.008	8	8.3	1.032	8	2.6	0.978	8	8.3	1.014	8	7.8	300000000	635	70.9	4.72
665	S000000113	YBL017C	Pep1p	P32319	Vacuolar protein sorting/targeting protein VPS10 OS=Saccharomyces cerevisiae (strain ATCC 204508 / S288c) OX=559292 GN=PEP1 PE=1 SV=1 - [VPS10_YEAST]	24.05	5.45	4	9	9	10	0.942	8	6.4	1.058	8	5.2	1.074	8	6.7	0.99	8	9.8	0.988	8	5.8	0.939	8	11.8	1.052	8	1.7	60100000	1579	177.7	4.89
666	S000000422	YBR218C	Pyc2p	P32327	Pyruvate carboxylase 2 OS=Saccharomyces cerevisiae (strain ATCC 204508 / S288c) OX=559292 GN=PYC2 PE=1 SV=2 - [PYC2_YEAST]	209.85	27.37	1	8	30	70	1.047	8	9.3	0.938	8	10	0.982	8	2.9	1.042	8	4.6	1.062	8	12.6	1.093	8	6.9	0.889	8	3.1	2140000000	1180	130.1	6.51
667	S000003971	YLL048C	Ybt1p	P32386	ATP-dependent bile acid permease OS=Saccharomyces cerevisiae (strain ATCC 204508 / S288c) OX=559292 GN=YBT1 PE=1 SV=2 - [YBT1_YEAST]	20.42	4.58	1	7	7	8	0.969	8	1.4	1.01	8	16	1.028	8	10.3	0.989	8	7.8	0.993	8	3.2	1.007	8	6.1	1.002	8	3.5	88300000	1661	189	8.09
668	S000002236	YDL078C	Mdh3p	P32419	Malate dehydrogenase, peroxisomal OS=Saccharomyces cerevisiae (strain ATCC 204508 / S288c) OX=559292 GN=MDH3 PE=1 SV=3 - [MDHP_YEAST]	38.93	31.49	1	9	9	12	1.152	8	6	0.861	8	4.7	0.896	8	5.8	1.121	8	6.9	1.145	8	6	1.053	8	9.8	0.899	8	9.4	487000000	343	37.2	9.2
669	S000002926	YDR518W	Eug1p	P32474	Protein disulfide-isomerase EUG1 OS=Saccharomyces cerevisiae (strain ATCC 204508 / S288c) OX=559292 GN=EUG1 PE=1 SV=1 - [EUG1_YEAST]	25.44	10.64	1	5	5	10	1.02	8	4.1	1.108	8	8.1	1.021	8	7.6	0.958	8	9.5	0.98	8	4.8	0.856	8	19.2	1.122	8	2.7	200000000	517	58.9	4.91
670	S000004961	YNL016W	Pub1p	P32588	Nuclear and cytoplasmic polyadenylated RNA-binding protein PUB1 OS=Saccharomyces cerevisiae (strain ATCC 204508 / S288c) OX=559292 GN=PUB1 PE=1 SV=4 - [PUB1_YEAST]	32.23	8.39	1	4	4	9	1.005	8	3.6	0.962	8	5.1	0.928	8	6.4	1.009	8	4.8	1.047	8	7.4	1.077	9	7.5	0.988	9	5.6	1080000000	453	50.7	5.11
671	S000000977	YER175C	Tmt1p	P32643	Trans-aconitate 3-methyltransferase OS=Saccharomyces cerevisiae (strain ATCC 204508 / S288c) OX=559292 GN=TMT1 PE=1 SV=1 - [TMT1_YEAST]	25.29	24.08	1	7	7	9	1.207	8	8.7	0.864	8	7.7	0.841	8	11.3	1.094	8	5.5	1.172	8	2.6	1.154	8	7.8	0.827	8	4.6	287000000	299	34.7	6.27
672	S000001878	YFL016C	Mdj1p	P35191	DnaJ homolog 1, mitochondrial OS=Saccharomyces cerevisiae (strain ATCC 204508 / S288c) OX=559292 GN=MDJ1 PE=1 SV=1 - [MDJ1_YEAST]	28.08	13.31	1	8	8	11	0.982	8	10.5	0.897	8	4.3	0.899	8	12.1	0.953	8	12.3	0.973	8	3.9	0.981	8	7.8	0.851	8	2.8	229000000	511	55.5	9.22
673	S000001722	YKR014C	Ypt52p	P36018	GTP-binding protein YPT52 OS=Saccharomyces cerevisiae (strain ATCC 204508 / S288c) OX=559292 GN=YPT52 PE=1 SV=1 - [YPT52_YEAST]	32.54	32.05	1	6	7	10	0.983	8	10	1.02	8	7.1	1	8	6.3	1.093	8	7.6	1.006	8	5.6	1.042	8	6	1.021	8	3.7	330000000	234	26.1	4.82
674	S000001678	YKL195W	Mia40p	P36046	Mitochondrial intermembrane space import and assembly protein 40 OS=Saccharomyces cerevisiae (strain ATCC 204508 / S288c) OX=559292 GN=MIA40 PE=1 SV=2 - [MIA40_YEAST]	56.19	35.98	1	10	10	20	1.152	8	9.5	0.789	8	11.9	0.834	8	9.6	1.052	8	9.9	1.085	10	6.1	1.033	13	19.6	0.909	13	21.8	229000000	403	44.5	4.56
675	S000000310	YBR106W	Snd3p	P38264	SRP-independent targeting protein 3 OS=Saccharomyces cerevisiae (strain ATCC 204508 / S288c) OX=559292 GN=PHO88 PE=1 SV=1 - [PHO88_YEAST]	23.41	23.4	1	4	4	9	1.211	8	8.4	1.296	8	6.7	1.158	8	8.9	1.264	8	3.3	1.185	8	7.7	1.261	8	16.7	1.222	8	7.1	198000000	188	21.1	9.19
676	S000004874	YMR261C	Tps3p	P38426	Trehalose synthase complex regulatory subunit TPS3 OS=Saccharomyces cerevisiae (strain ATCC 204508 / S288c) OX=559292 GN=TPS3 PE=1 SV=3 - [TPS3_YEAST]	35.3	12.14	1	11	12	14	0.932	8	3.8	0.943	8	5.6	1.012	9	10.7	0.99	9	9.9	1.048	10	8.8	1.006	10	5	1.013	10	9.7	353000000	1054	118.8	6.37
677	S000001244	YHR201C	Ppx1p	P38698	Exopolyphosphatase OS=Saccharomyces cerevisiae (strain ATCC 204508 / S288c) OX=559292 GN=PPX1 PE=1 SV=1 - [PPX1_YEAST]	22.62	12.09	1	6	6	8	0.964	8	3.8	1.019	8	5.2	1.016	8	8.6	1.012	8	6.8	1.014	8	10.3	0.948	8	20.5	1.01	8	7.7	81700000	397	45	5.69
678	S000001085	YHR043C	Dog2p	P38773	2-deoxyglucose-6-phosphate phosphatase 2 OS=Saccharomyces cerevisiae (strain ATCC 204508 / S288c) OX=559292 GN=DOG2 PE=1 SV=1 - [DOG2_YEAST]	28.56	25.61	2	6	6	9	0.893	8	3.4	1.103	8	3.4	1.163	8	6.1	0.945	8	12.7	0.909	8	8.2	0.908	8	9.5	1.159	8	7.8	305000000	246	27.1	5.74
679	S000001236	YHR193C	Egd2p	P38879	Nascent polypeptide-associated complex subunit alpha OS=Saccharomyces cerevisiae (strain ATCC 204508 / S288c) OX=559292 GN=EGD2 PE=1 SV=3 - [NACA_YEAST]	85.72	40.8	1	5	5	19	1.012	8	4.1	1.134	8	4.3	1.098	8	5.7	1.039	8	4.2	1.022	8	7.5	0.981	8	7.3	1.1	8	5.7	2430000000	174	18.7	4.94
680	S000005546	YOR020C	Hsp10p	P38910	10 kDa heat shock protein, mitochondrial OS=Saccharomyces cerevisiae (strain ATCC 204508 / S288c) OX=559292 GN=HSP10 PE=1 SV=1 - [CH10_YEAST]	48.74	67.92	1	6	6	13	0.957	8	12.1	1.039	8	10.9	1.03	8	3.3	1.06	8	3.6	0.942	8	5.8	0.976	8	6.7	0.978	8	9	1980000000	106	11.4	9
681	S000002751	YDR343C	Hxt6p	P39003	High-affinity hexose transporter HXT6 OS=Saccharomyces cerevisiae (strain ATCC 204508 / S288c) OX=559292 GN=HXT6 PE=1 SV=2 - [HXT6_YEAST]	59.85	19.82	4	7	9	18	0.99	8	3.3	0.884	8	9.1	0.908	8	5.4	0.924	8	7.8	1.044	8	8.2	1.072	8	2.4	1.003	8	7.2	1700000000	570	62.7	7.75
682	S000002302	YDL143W	Cct4p	P39078	T-complex protein 1 subunit delta OS=Saccharomyces cerevisiae (strain ATCC 204508 / S288c) OX=559292 GN=CCT4 PE=1 SV=2 - [TCPD_YEAST]	44.19	21.02	1	10	10	15	1.027	8	3.9	0.898	8	6.8	0.985	8	10.4	1.004	8	4.7	1.05	8	4.2	1.013	8	5.9	0.959	8	4.5	220000000	528	57.6	7.93
683	S000000891	YER089C	Ptc2p	P39966	Protein phosphatase 2C homolog 2 OS=Saccharomyces cerevisiae (strain ATCC 204508 / S288c) OX=559292 GN=PTC2 PE=1 SV=1 - [PP2C2_YEAST]	33.68	20.69	1	7	9	12	1.012	8	3.6	0.995	8	6	0.953	8	10.9	1.038	8	6.2	0.978	8	7.6	1.068	8	5.1	1.043	8	14.3	279000000	464	50.4	5.05
684	S000000823	YER021W	Rpn3p	P40016	26S proteasome regulatory subunit RPN3 OS=Saccharomyces cerevisiae (strain ATCC 204508 / S288c) OX=559292 GN=RPN3 PE=1 SV=5 - [RPN3_YEAST]	41.57	16.63	1	8	8	15	1.028	8	15.2	1.003	8	5.9	0.958	11	9.2	0.941	11	6.8	1.021	11	11.6	1.029	11	6.7	1.07	11	14	222000000	523	60.4	5.6
685	S000000855	YER053C	Pic2p	P40035	Mitochondrial phosphate carrier protein 2 OS=Saccharomyces cerevisiae (strain ATCC 204508 / S288c) OX=559292 GN=PIC2 PE=1 SV=1 - [PIC2_YEAST]	21.31	15	1	6	6	8	1.262	8	10.3	0.701	8	6.9	0.749	8	9.4	1.12	8	5.4	1.195	8	2.9	1.156	8	9.2	0.731	8	1.4	300000000	300	33.5	9.39
686	S000000865	YER063W	Tho1p	P40040	Protein THO1 OS=Saccharomyces cerevisiae (strain ATCC 204508 / S288c) OX=559292 GN=THO1 PE=1 SV=1 - [THO1_YEAST]	23.5	24.31	1	6	6	8	1.07	8	6.5	0.933	8	9.4	0.97	8	8.8	1.046	8	8.4	1.051	8	6.5	1.145	8	6.5	0.968	8	4.8	300000000	218	24.1	7.25
687	S000000869	YER067W	Rgi1p	P40043	Respiratory growth induced protein 1 OS=Saccharomyces cerevisiae (strain ATCC 204508 / S288c) OX=559292 GN=RGI1 PE=1 SV=1 - [RGI1_YEAST]	21.19	29.19	1	4	4	12	1.195	8	1.5	0.75	8	16.6	0.794	9	10.9	0.988	9	7.5	1.085	10	5.8	1	10	17.7	0.823	10	24.9	804000000	161	19	6.18
688	S000003829	YJR068W	Rfc2p	P40348	Replication factor C subunit 2 OS=Saccharomyces cerevisiae (strain ATCC 204508 / S288c) OX=559292 GN=RFC2 PE=1 SV=1 - [RFC2_YEAST]	18.7	16.15	1	7	7	8	0.967	8	8.4	0.961	8	7.3	0.987	8	10.2	0.977	8	8.5	1.005	8	5.9	0.987	8	3.9	1.021	8	4.4	65700000	353	39.7	8.43
689	S000001370	YIL108W	Yil108Wp	P40483	Putative zinc metalloproteinase YIL108W OS=Saccharomyces cerevisiae (strain ATCC 204508 / S288c) OX=559292 GN=YIL108W PE=1 SV=1 - [YIK8_YEAST]	25.86	12.5	1	8	8	9	0.903	8	10.9	0.955	8	3.2	1.07	8	4.8	0.935	8	7.4	0.975	8	8.2	0.96	8	5.3	0.985	8	8.6	85300000	696	77.4	7.5
690	S000001336	YIL074C	Ser33p	P40510	D-3-phosphoglycerate dehydrogenase 2 OS=Saccharomyces cerevisiae (strain ATCC 204508 / S288c) OX=559292 GN=SER33 PE=1 SV=1 - [SER33_YEAST]	83.6	31.98	1	6	13	30	1.052	8	11.1	0.983	8	4.8	1.002	8	6.3	1.069	8	5.2	1.089	8	5	1.053	8	9.3	0.966	8	4.2	1270000000	469	51.2	6.42
691	S000001324	YIL062C	Arc15p	P40518	Actin-related protein 2/3 complex subunit 5 OS=Saccharomyces cerevisiae (strain ATCC 204508 / S288c) OX=559292 GN=ARC15 PE=1 SV=1 - [ARPC5_YEAST]	26.69	37.66	1	5	5	9	1.04	8	6.6	0.963	8	11.1	0.998	8	10.8	1.036	8	5.4	0.976	8	4.6	1.029	8	23.7	1.035	8	11.2	449000000	154	17.1	5.31
692	S000001272	YIL010W	Dot5p	P40553	Peroxiredoxin DOT5 OS=Saccharomyces cerevisiae (strain ATCC 204508 / S288c) OX=559292 GN=DOT5 PE=1 SV=1 - [DOT5_YEAST]	22.92	26.98	1	6	6	9	0.983	8	9.2	1.083	8	7.1	1.046	8	10.3	0.979	8	6.9	0.974	8	8.2	0.982	9	21.1	1.076	9	8	156000000	215	24.1	9.35
693	S000002219	YDL061C	Rps29Bp	P41058	40S ribosomal protein S29-B OS=Saccharomyces cerevisiae (strain ATCC 204508 / S288c) OX=559292 GN=RPS29B PE=1 SV=3 - [RS29B_YEAST]	19.41	26.79	1	2	2	8	0.981	8	4.4	0.99	8	8.3	0.903	8	8.2	1.12	8	13.1	1.05	8	4.7	1.016	8	6.1	0.957	8	8.6	2450000000	56	6.7	10.01
694	S000005420	YOL059W	Gpd2p	P41911	Glycerol-3-phosphate dehydrogenase [NAD(+)] 2, mitochondrial OS=Saccharomyces cerevisiae (strain ATCC 204508 / S288c) OX=559292 GN=GPD2 PE=1 SV=2 - [GPD2_YEAST]	22.66	11.59	1	5	6	9	1.013	8	7.3	1.033	8	12.7	1.048	8	3.9	1.02	8	6.9	0.996	8	7.1	1.022	8	5.5	1.016	8	2.3	215000000	440	49.4	7.09
695	S000005252	YNL308C	Kri1p	P42846	Protein KRI1 OS=Saccharomyces cerevisiae (strain ATCC 204508 / S288c) OX=559292 GN=KRI1 PE=1 SV=1 - [KRI1_YEAST]	18.86	14.72	3	9	9	9	0.991	8	12.9	1.012	8	5	1.056	8	9.6	1.052	8	4	1.031	8	5.5	0.998	8	5.2	0.995	8	6.1	69400000	591	68.6	5.1
696	S000001890	YFL004W	Vtc2p	P43585	Vacuolar transporter chaperone 2 OS=Saccharomyces cerevisiae (strain ATCC 204508 / S288c) OX=559292 GN=VTC2 PE=1 SV=1 - [VTC2_YEAST]	28.75	14.98	1	11	12	13	1.047	8	0.9	0.976	8	10.4	0.996	8	11.3	1.001	8	7.5	1.046	8	8.8	1.046	8	6.8	0.996	8	11	111000000	828	95.4	6.76
697	S000003618	YJL082W	Iml2p	P47031	Inclusion body clearance protein IML2 OS=Saccharomyces cerevisiae (strain ATCC 204508 / S288c) OX=559292 GN=IML2 PE=1 SV=1 - [IML2_YEAST]	23.85	13.27	1	9	9	9	0.957	8	5.5	0.977	8	5.7	1.04	8	11.3	0.994	8	12.3	0.919	8	10.4	0.991	8	5.9	1.055	8	7.5	67100000	731	82.5	6.64
698	S000003857	YJR096W	Yjr096Wp	P47137	Uncharacterized oxidoreductase YJR096W OS=Saccharomyces cerevisiae (strain ATCC 204508 / S288c) OX=559292 GN=YJR096W PE=1 SV=1 - [YJ66_YEAST]	22.61	17.73	1	5	5	8	0.961	8	12.4	0.892	8	6.4	0.882	8	3.7	0.947	8	7.3	0.993	8	4.9	0.924	8	4	0.912	8	4.6	121000000	282	32.3	6.93
699	S000003909	YJR148W	Bat2p	P47176	Branched-chain-amino-acid aminotransferase, cytosolic OS=Saccharomyces cerevisiae (strain ATCC 204508 / S288c) OX=559292 GN=BAT2 PE=1 SV=1 - [BCA2_YEAST]	63.56	39.89	1	10	12	19	1.024	8	4.2	1.345	8	5.7	1.288	10	10.3	1.058	10	20.7	0.991	10	10.1	1.097	10	15.3	1.291	10	14.4	1350000000	376	41.6	7.3
700	S000005040	YNL096C	Rps7Bp	P48164	40S ribosomal protein S7-B OS=Saccharomyces cerevisiae (strain ATCC 204508 / S288c) OX=559292 GN=RPS7B PE=1 SV=1 - [RS7B_YEAST]	116.08	61.58	1	6	12	44	0.997	8	1.6	1.086	8	6.1	1.034	8	5.4	0.946	8	11.5	1.051	8	2	0.966	8	9.3	1.089	8	4.5	7300000000	190	21.6	9.92
701	S000004801	YMR189W	Gcv2p	P49095	Glycine dehydrogenase (decarboxylating), mitochondrial OS=Saccharomyces cerevisiae (strain ATCC 204508 / S288c) OX=559292 GN=GCV2 PE=1 SV=1 - [GCSP_YEAST]	21.97	7.64	1	8	8	9	1.107	8	10.9	0.926	8	14.1	0.909	8	5.3	1.067	8	2.8	1.076	8	7.1	1.03	9	6.8	0.926	9	4.8	229000000	1034	114.4	7.25
702	S000003488	YGR256W	Gnd2p	P53319	6-phosphogluconate dehydrogenase, decarboxylating 2 OS=Saccharomyces cerevisiae (strain ATCC 204508 / S288c) OX=559292 GN=GND2 PE=1 SV=1 - [6PGD2_YEAST]	57.62	14.23	1	4	8	22	1.02	8	5.1	0.644	8	10.7	0.698	8	12.6	1.007	8	4.4	0.896	8	5.5	1.004	8	6.4	0.641	8	14.8	920000000	492	53.9	7.3
703	S000005668	YOR142W	Lsc1p	P53598	Succinate--CoA ligase [ADP-forming] subunit alpha, mitochondrial OS=Saccharomyces cerevisiae (strain ATCC 204508 / S288c) OX=559292 GN=LSC1 PE=1 SV=1 - [SUCA_YEAST]	63.86	34.65	1	9	9	20	1.003	8	4.7	0.99	8	5.1	1.003	8	5	1.071	8	4.4	1.014	8	2.9	1.009	8	7.6	0.999	8	4.5	675000000	329	35	8.46
704	S000004642	YMR039C	Sub1p	P54000	RNA polymerase II transcriptional coactivator SUB1 OS=Saccharomyces cerevisiae (strain ATCC 204508 / S288c) OX=559292 GN=SUB1 PE=1 SV=1 - [SUB1_YEAST]	27.41	28.42	1	8	8	12	0.937	8	8.3	1.026	8	17.4	1.045	8	9.1	0.89	8	14.2	0.955	8	5.2	0.965	8	11.6	0.977	8	9.3	108000000	292	33.1	5.63
705	S000000080	YAR035W	Yat1p	P80235	Putative mitochondrial carnitine O-acetyltransferase OS=Saccharomyces cerevisiae (strain ATCC 204508 / S288c) OX=559292 GN=YAT1 PE=1 SV=2 - [CACM_YEAST]	47.82	16.59	1	9	9	14	1.317	8	10.6	0.772	8	14.3	0.791	8	21.8	1.196	8	6.7	1.283	8	5	1.261	8	6.8	0.689	8	14.6	245000000	687	77.7	6.93
706	S000000315	YBR111C	Ysa1p	Q01976	ADP-ribose pyrophosphatase OS=Saccharomyces cerevisiae (strain ATCC 204508 / S288c) OX=559292 GN=YSA1 PE=1 SV=2 - [ADPP_YEAST]	27.2	24.24	1	7	7	11	1.021	8	4.4	1.036	8	12.1	1.007	8	16.1	0.997	8	4.4	1.086	8	8	1.024	9	7.7	1.092	9	13.3	574000000	231	26.1	6.38
707	S000001711	YKR003W	Osh6p	Q02201	Oxysterol-binding protein homolog 6 OS=Saccharomyces cerevisiae (strain ATCC 204508 / S288c) OX=559292 GN=OSH6 PE=1 SV=1 - [OSH6_YEAST]	20.99	15.63	1	6	7	11	0.947	8	4	0.991	8	14.8	0.997	8	15.4	1.009	8	8.5	0.982	8	7.8	0.998	8	10.5	0.984	8	7.7	104000000	448	51.6	8.48
708	S000004538	YML073C	Rpl6Ap	Q02326	60S ribosomal protein L6-A OS=Saccharomyces cerevisiae (strain ATCC 204508 / S288c) OX=559292 GN=RPL6A PE=1 SV=2 - [RL6A_YEAST]	103.31	44.89	1	3	8	31	1.028	8	5.7	0.995	8	9.6	0.914	8	5.6	0.989	8	4.2	1.05	8	2.8	0.964	8	12.7	0.975	8	4.4	3540000000	176	19.9	10.1
709	S000003973	YLL050C	Cof1p	Q03048	Cofilin OS=Saccharomyces cerevisiae (strain ATCC 204508 / S288c) OX=559292 GN=COF1 PE=1 SV=1 - [COFI_YEAST]	60.45	51.05	1	5	5	16	1.019	8	19.1	0.986	8	11	1.11	8	13.1	0.938	8	9.6	0.985	8	7.1	0.961	8	8.2	1.047	8	2.8	1720000000	143	15.9	5.2
710	S000004599	YML130C	Ero1p	Q03103	Endoplasmic oxidoreductin-1 OS=Saccharomyces cerevisiae (strain ATCC 204508 / S288c) OX=559292 GN=ERO1 PE=1 SV=1 - [ERO1_YEAST]	34.89	16.7	1	9	9	11	0.983	8	8.4	0.877	8	9.3	0.899	8	8.7	0.895	8	3.7	0.904	8	6	0.977	8	2.6	0.869	8	3	280000000	563	65	5.68
711	S000004696	YMR090W	Ymr090Wp	Q04304	UPF0659 protein YMR090W OS=Saccharomyces cerevisiae (strain ATCC 204508 / S288c) OX=559292 GN=YMR090W PE=1 SV=1 - [YMY0_YEAST]	39.16	40.09	1	8	8	13	1.08	8	9.2	1.001	8	6.6	0.997	8	5	1.008	8	2.3	1.076	8	7.4	0.902	9	21.2	1.009	9	9.8	195000000	227	24.9	5.8
712	S000004937	YMR318C	Adh6p	Q04894	NADP-dependent alcohol dehydrogenase 6 OS=Saccharomyces cerevisiae (strain ATCC 204508 / S288c) OX=559292 GN=ADH6 PE=1 SV=1 - [ADH6_YEAST]	26.82	14.17	1	5	5	10	0.886	8	4.6	1.12	8	8.2	1.093	8	3.6	0.924	8	8	0.948	8	8.9	0.923	8	3.8	1.085	8	8	294000000	360	39.6	6.74
713	S000004182	YLR192C	Hcr1p	Q05775	Eukaryotic translation initiation factor 3 subunit J OS=Saccharomyces cerevisiae (strain ATCC 204508 / S288c) OX=559292 GN=HCR1 PE=1 SV=1 - [EIF3J_YEAST]	43.22	36.98	1	7	7	14	1.113	8	4	0.892	8	2.3	0.936	8	6.7	0.972	8	7.3	1.004	8	3.7	1.029	8	7.4	0.938	8	8.7	855000000	265	29.5	5.16
714	S000002785	YDR377W	Atp17p	Q06405	ATP synthase subunit f, mitochondrial OS=Saccharomyces cerevisiae (strain ATCC 204508 / S288c) OX=559292 GN=ATP17 PE=1 SV=1 - [ATPK_YEAST]	24.36	28.71	1	3	3	8	1.109	8	11.1	0.801	8	11.3	0.846	8	7	1.044	8	10	1.16	8	8.1	1.082	8	3.9	0.837	8	7.2	542000000	101	11.3	10.1
715	S000006273	YPR069C	Spe3p	Q12074	Spermidine synthase OS=Saccharomyces cerevisiae (strain ATCC 204508 / S288c) OX=559292 GN=SPE3 PE=3 SV=1 - [SPEE_YEAST]	43.91	43	1	10	10	16	1.048	8	5.3	0.999	8	12.9	1.037	8	9	0.999	8	9.4	1.097	8	4	0.897	8	20.4	1.001	8	9.5	664000000	293	33.3	5.53
716	S000002294	YDL135C	Rdi1p	Q12434	Rho GDP-dissociation inhibitor OS=Saccharomyces cerevisiae (strain ATCC 204508 / S288c) OX=559292 GN=RDI1 PE=1 SV=1 - [GDIR_YEAST]	24.75	29.7	1	6	6	9	1.007	8	5.1	1.048	8	7.8	1.097	8	7.6	0.967	8	9.1	0.968	8	10	0.935	8	6.2	1.057	8	11.5	351000000	202	23.1	6.04
717	S000002363	YDL204W	Rtn2p	Q12443	Reticulon-like protein 2 OS=Saccharomyces cerevisiae (strain ATCC 204508 / S288c) OX=559292 GN=RTN2 PE=1 SV=1 - [RTN2_YEAST]	26.85	16.28	1	7	7	9	1.112	8	9.8	0.887	8	11.5	0.856	8	20.5	1.059	8	14.9	1.026	8	3.1	0.991	8	3.5	0.82	8	6.1	478000000	393	44.3	9.22
718	S000002477	YDR070C	Fmp16p	Q12497	Protein FMP16, mitochondrial OS=Saccharomyces cerevisiae (strain ATCC 204508 / S288c) OX=559292 GN=FMP16 PE=1 SV=1 - [FMP16_YEAST]	14.47	31.18	1	3	3	8	1.391	8	12.5	0.61	8	10.4	0.621	8	9.9	1.164	8	5.3	1.24	8	5.5	1.245	8	3.6	0.661	8	7.1	930000000	93	10.8	9.64
719	S000004594	YML125C	Pga3p	Q12746	Plasma membrane-associated coenzyme Q6 reductase PGA3 OS=Saccharomyces cerevisiae (strain ATCC 204508 / S288c) OX=559292 GN=PGA3 PE=1 SV=1 - [PGA3_YEAST]	24.71	28.53	1	8	8	14	0.917	8	7.9	1.071	11	14.6	1.104	11	5	0.976	11	13.3	0.942	11	4.3	0.91	11	7.6	1.051	11	9.1	104000000	312	35.3	5.55
720	S000007548	YCL026C-B	Hbn1p	Q96VH4	Putative nitroreductase HBN1 OS=Saccharomyces cerevisiae (strain ATCC 204508 / S288c) OX=559292 GN=HBN1 PE=1 SV=1 - [HBN1_YEAST]	38.37	30.05	1	6	6	11	1.017	8	8.8	0.848	8	4.7	0.892	8	11.3	0.937	8	8.1	0.982	8	4.9	0.976	8	12.1	0.87	8	4.1	1410000000	193	21	6.95
721	S000005713	YOR187W	Tuf1p	P02992	Elongation factor Tu, mitochondrial OS=Saccharomyces cerevisiae (strain ATCC 204508 / S288c) OX=559292 GN=TUF1 PE=1 SV=1 - [EFTU_YEAST]	50.55	31.58	1	12	12	19	0.964	7	6	1.019	7	12	0.993	10	12.7	1.118	10	14	1.059	10	12.5	1.05	10	16.9	1.022	10	15.6	369000000	437	47.9	6.65
722	S000005487	YOL127W	Rpl25p	P04456	60S ribosomal protein L25 OS=Saccharomyces cerevisiae (strain ATCC 204508 / S288c) OX=559292 GN=RPL25 PE=1 SV=4 - [RL25_YEAST]	56.63	34.51	1	4	4	18	1.018	7	6.4	1.03	7	14.3	1.018	7	8.3	1.074	7	3.1	1.021	7	2.6	1.078	7	4.7	0.958	7	7.7	4980000000	142	15.7	10.11
723	S000003624	YJL088W	Arg3p	P05150	Ornithine carbamoyltransferase OS=Saccharomyces cerevisiae (strain ATCC 204508 / S288c) OX=559292 GN=ARG3 PE=1 SV=1 - [OTC_YEAST]	34.43	23.37	1	6	7	15	1.121	7	7.3	1.073	7	3.4	0.985	7	9.2	1.055	7	5.8	1.077	7	4.2	0.918	7	27.9	1.132	7	11.1	669000000	338	37.8	6.3
724	S000004051	YLR061W	Rpl22Ap	P05749	60S ribosomal protein L22-A OS=Saccharomyces cerevisiae (strain ATCC 204508 / S288c) OX=559292 GN=RPL22A PE=1 SV=3 - [RL22A_YEAST]	29.34	38.02	2	3	3	11	1.005	7	11	1.188	7	14.2	1.202	7	4.4	0.953	7	5.8	1.008	7	5	0.94	7	3.9	1.191	7	12	896000000	121	13.7	6.14
725	S000000324	YBR120C	Cbp6p	P07253	Cytochrome B pre-mRNA-processing protein 6 OS=Saccharomyces cerevisiae (strain ATCC 204508 / S288c) OX=559292 GN=CBP6 PE=1 SV=1 - [CBP6_YEAST]	18.57	22.22	1	4	4	7	0.967	7	8.9	0.931	7	4.2	0.888	7	5.5	1.086	7	3.3	1.051	7	4.1	1.024	7	2.8	0.953	7	9	88500000	162	18.7	9.89
726	S000001889	YFL005W	Sec4p	P07560	Ras-related protein SEC4 OS=Saccharomyces cerevisiae (strain ATCC 204508 / S288c) OX=559292 GN=SEC4 PE=1 SV=1 - [SEC4_YEAST]	37.65	44.19	1	7	8	13	0.992	7	6	1.041	7	15.3	0.99	7	2	1.006	7	16.3	0.984	7	4.7	0.92	7	11.7	1.024	7	5.9	533000000	215	23.5	7.09
727	S000002295	YDL136W	Rpl35Bp	P0CX85	60S ribosomal protein L35-B OS=Saccharomyces cerevisiae (strain ATCC 204508 / S288c) OX=559292 GN=RPL35B PE=1 SV=1 - [RL35B_YEAST]	28.06	28.33	1	3	3	8	1.07	7	5.6	0.994	7	5.8	0.89	8	4	1.029	8	6.8	1.088	8	5.2	1.026	8	2.7	0.942	8	4.4	3160000000	120	13.9	10.58
728	S000001805	YKR097W	Pck1p	P10963	Phosphoenolpyruvate carboxykinase (ATP) OS=Saccharomyces cerevisiae (strain ATCC 204508 / S288c) OX=559292 GN=PCK1 PE=1 SV=2 - [PCKA_YEAST]	34.7	12.57	1	8	8	12	1.586	7	13	0.67	7	15.2	0.69	8	22.8	1.469	8	11	1.661	8	5.9	1.384	8	13.8	0.657	8	26.3	351000000	549	60.9	6.34
729	S000000316	YBR112C	Cyc8p	P14922	General transcriptional corepressor CYC8 OS=Saccharomyces cerevisiae (strain ATCC 204508 / S288c) OX=559292 GN=CYC8 PE=1 SV=2 - [CYC8_YEAST]	19.49	5.69	1	6	6	8	1.034	7	5	0.968	8	17.2	1.063	8	10.3	1.012	8	5.6	1.094	8	10	0.931	8	9.2	0.912	8	8.3	99000000	966	107.1	5
730	S000001297	YIL035C	Cka1p	P15790	Casein kinase II subunit alpha OS=Saccharomyces cerevisiae (strain ATCC 204508 / S288c) OX=559292 GN=CKA1 PE=1 SV=1 - [CSK21_YEAST]	16.35	7.53	1	4	4	7	1.02	7	8.1	1.046	7	6.2	1.005	7	5.1	0.971	7	5.6	1.044	7	3.5	0.994	7	7	0.964	7	4	106000000	372	44.6	8.59
731	S000000292	YBR088C	Pol30p	P15873	Proliferating cell nuclear antigen OS=Saccharomyces cerevisiae (strain ATCC 204508 / S288c) OX=559292 GN=POL30 PE=1 SV=1 - [PCNA_YEAST]	54.02	38.76	1	8	8	14	1.032	7	5.3	1.047	7	1.1	1.018	7	4.1	1.029	7	8.9	0.968	7	4.4	1.008	7	8.7	1.119	7	6.2	366000000	258	28.9	4.59
732	S000001025	YHL033C	Rpl8Ap	P17076	60S ribosomal protein L8-A OS=Saccharomyces cerevisiae (strain ATCC 204508 / S288c) OX=559292 GN=RPL8A PE=1 SV=4 - [RL8A_YEAST]	192.46	55.08	1	3	14	61	0.959	7	4.8	1.094	7	6.4	1.034	7	1.7	0.953	7	2.8	0.97	7	1.5	0.969	7	6.5	1.141	7	8.6	7890000000	256	28.1	10.04
733	S000004784	YMR173W	Ddr48p	P18899	Stress protein DDR48 OS=Saccharomyces cerevisiae (strain ATCC 204508 / S288c) OX=559292 GN=DDR48 PE=1 SV=4 - [DDR48_YEAST]	99.51	40	1	8	8	29	0.886	7	6.5	1.119	7	8.6	1.073	7	13.6	0.931	7	7.4	0.948	7	12.2	0.916	7	6.3	1.058	7	6.2	3090000000	430	46.2	4.54
734	S000002584	YDR177W	Ubc1p	P21734	Ubiquitin-conjugating enzyme E2 1 OS=Saccharomyces cerevisiae (strain ATCC 204508 / S288c) OX=559292 GN=UBC1 PE=1 SV=1 - [UBC1_YEAST]	18.45	31.16	1	7	7	8	0.929	7	2.9	1.248	7	4.3	1.163	7	12.4	0.892	7	8.3	0.93	7	6.9	0.984	7	8.3	1.128	7	10.1	264000000	215	24.2	5.24
735	S000004528	YML063W	Rps1Bp	P23248	40S ribosomal protein S1-B OS=Saccharomyces cerevisiae (strain ATCC 204508 / S288c) OX=559292 GN=RPS1B PE=1 SV=3 - [RS3A2_YEAST]	188.46	49.41	1	3	15	61	1.057	7	8.1	1.108	7	2	1.013	7	8.6	1.01	7	6.6	1.036	10	8.5	1.029	10	13.7	1.077	10	7.8	6530000000	255	28.8	10.02
736	S000001673	YKL190W	Cnb1p	P25296	Calcineurin subunit B OS=Saccharomyces cerevisiae (strain ATCC 204508 / S288c) OX=559292 GN=CNB1 PE=1 SV=3 - [CANB_YEAST]	32.77	50.86	1	8	8	13	0.974	7	11.5	1.06	7	11.9	1.005	7	6.5	0.981	7	19.1	0.925	7	5.4	0.964	7	7.4	0.954	7	5.9	184000000	175	19.6	4.55
737	S000000615	YCR021C	Hsp30p	P25619	30 kDa heat shock protein OS=Saccharomyces cerevisiae (strain ATCC 204508 / S288c) OX=559292 GN=HSP30 PE=1 SV=1 - [HSP30_YEAST]	31.29	15.66	1	5	5	11	1.489	7	1.1	0.459	7	37.8	0.458	7	14.7	1.267	7	6.1	1.288	7	7.5	1.141	7	11.4	0.435	7	15.3	830000000	332	37	5.21
738	S000005450	YOL090W	Msh2p	P25847	DNA mismatch repair protein MSH2 OS=Saccharomyces cerevisiae (strain ATCC 204508 / S288c) OX=559292 GN=MSH2 PE=1 SV=2 - [MSH2_YEAST]	18.2	6.43	1	6	7	10	0.895	7	10.9	0.839	7	11.9	1.037	7	4.1	0.962	7	19.8	0.953	7	5	0.986	7	17.2	0.896	7	9.7	127000000	964	108.8	6.1
739	S000001910	YFR014C	Cmk1p	P27466	Calcium/calmodulin-dependent protein kinase I OS=Saccharomyces cerevisiae (strain ATCC 204508 / S288c) OX=559292 GN=CMK1 PE=1 SV=2 - [KCC1_YEAST]	24.13	16.37	1	7	8	10	1.053	7	6.4	0.916	7	4.7	0.857	7	7.1	1.077	7	12.1	1.069	7	10.2	0.994	7	28.9	0.947	7	9.7	157000000	446	50.3	6.11
740	S000001699	YKL216W	Ura1p	P28272	Dihydroorotate dehydrogenase (fumarate) OS=Saccharomyces cerevisiae (strain ATCC 204508 / S288c) OX=559292 GN=URA1 PE=1 SV=1 - [PYRD_YEAST]	17.93	9.55	1	4	4	7	0.877	7	5	0.947	7	4.8	0.912	7	11.7	0.909	7	7.3	0.869	7	5.3	0.931	7	8.4	0.9	7	9.3	619000000	314	34.8	6.05
741	S000006223	YPR019W	Mcm4p	P30665	DNA replication licensing factor MCM4 OS=Saccharomyces cerevisiae (strain ATCC 204508 / S288c) OX=559292 GN=MCM4 PE=1 SV=2 - [MCM4_YEAST]	14.69	5.25	1	5	5	7	1.007	7	5.4	1.01	7	15.5	0.96	7	11.7	1.001	7	8.4	0.956	7	5	1.04	7	10.6	0.976	7	7.4	47300000	933	104.9	6.21
742	S000004193	YLR203C	Mss51p	P32335	Protein MSS51, mitochondrial OS=Saccharomyces cerevisiae (strain ATCC 204508 / S288c) OX=559292 GN=MSS51 PE=1 SV=2 - [MSS51_YEAST]	19.76	16.97	1	8	8	8	0.99	7	4.2	0.886	7	8.2	0.906	7	3.3	1.035	7	5.3	1.032	7	7.3	1.052	7	3.2	0.927	7	2.1	86000000	436	50.8	8.73
743	S000003651	YJL115W	Asf1p	P32447	Histone chaperone ASF1 OS=Saccharomyces cerevisiae (strain ATCC 204508 / S288c) OX=559292 GN=ASF1 PE=1 SV=1 - [ASF1_YEAST]	28.56	28.32	1	6	6	10	1.026	7	5.1	1.055	7	8.4	0.98	7	5.7	0.955	7	6.2	0.985	7	6.2	1.013	7	6.3	0.998	7	2.2	141000000	279	31.6	3.99
744	S000004327	YLR335W	Nup2p	P32499	Nucleoporin NUP2 OS=Saccharomyces cerevisiae (strain ATCC 204508 / S288c) OX=559292 GN=NUP2 PE=1 SV=2 - [NUP2_YEAST]	31.17	12.5	1	8	8	13	1.03	7	1.6	0.936	7	8.4	0.941	7	6.8	1.008	7	11	1.035	7	13.8	1.064	7	10.6	0.953	7	8.1	87500000	720	77.8	7.2
745	S000002619	YDR211W	Gcd6p	P32501	Translation initiation factor eIF-2B subunit epsilon OS=Saccharomyces cerevisiae (strain ATCC 204508 / S288c) OX=559292 GN=GCD6 PE=1 SV=1 - [EI2BE_YEAST]	19.33	11.66	1	8	8	8	0.982	7	7.2	1.075	6	13	1.116	7	3.8	0.946	7	6.2	0.957	7	8.7	1.024	7	10.6	1.038	7	8.6	65700000	712	81.1	4.81
746	S000000777	YEL051W	Vma8p	P32610	V-type proton ATPase subunit D OS=Saccharomyces cerevisiae (strain ATCC 204508 / S288c) OX=559292 GN=VMA8 PE=1 SV=1 - [VATD_YEAST]	23.79	19.53	1	4	4	10	1.171	7	8	0.828	7	10.1	1.113	7	12.7	1.095	7	20.5	1.083	7	5.8	1.12	7	3.8	0.921	7	9.9	317000000	256	29.2	5.92
747	S000002333	YDL174C	Dld1p	P32891	D-lactate dehydrogenase [cytochrome] 1, mitochondrial OS=Saccharomyces cerevisiae (strain ATCC 204508 / S288c) OX=559292 GN=DLD1 PE=1 SV=2 - [DLD1_YEAST]	40.3	19.93	2	10	10	14	1.054	7	3.8	0.901	7	6.8	0.915	9	17.8	1.03	9	9.9	1.092	9	14.7	1.087	9	8.6	0.894	9	5.8	183000000	587	65.3	6.83
748	S000006050	YPL129W	Taf14p	P35189	Transcription initiation factor TFIID subunit 14 OS=Saccharomyces cerevisiae (strain ATCC 204508 / S288c) OX=559292 GN=TAF14 PE=1 SV=1 - [TAF14_YEAST]	20.35	30.33	1	7	7	10	1.036	7	9.2	0.994	7	1.7	1.107	7	12	0.989	7	4.4	1.016	7	9.4	0.985	7	5.3	1.001	7	4.1	207000000	244	27.4	5.29
749	S000001639	YKL156W	Rps27Ap	P35997	40S ribosomal protein S27-A OS=Saccharomyces cerevisiae (strain ATCC 204508 / S288c) OX=559292 GN=RPS27A PE=1 SV=1 - [RS27A_YEAST]	18.61	26.83	2	3	3	7	0.922	7	8.1	1.343	7	7.3	1.178	7	15.4	0.935	7	4.5	0.89	7	2.2	0.871	7	8.1	1.276	7	4.8	1860000000	82	8.9	9.14
750	S000005615	YOR089C	Vps21p	P36017	Vacuolar protein sorting-associated protein 21 OS=Saccharomyces cerevisiae (strain ATCC 204508 / S288c) OX=559292 GN=VPS21 PE=1 SV=1 - [VPS21_YEAST]	28.98	37.14	1	6	7	9	0.946	7	6.6	0.97	7	12	1.043	7	5.1	0.978	7	10.6	1.055	7	8.8	1.032	7	3.1	1.058	7	5.6	299000000	210	23.1	5.33
751	S000001696	YKL213C	Doa1p	P36037	Protein DOA1 OS=Saccharomyces cerevisiae (strain ATCC 204508 / S288c) OX=559292 GN=DOA1 PE=1 SV=1 - [DOA1_YEAST]	17.34	9.09	1	7	7	7	0.942	7	16.8	1.068	7	3.8	1.071	7	2.5	0.946	7	2.2	0.875	7	14.2	0.972	7	6.5	1.049	7	10.3	52500000	715	79.5	5.03
752	S000000238	YBR034C	Hmt1p	P38074	Protein arginine N-methyltransferase 1 OS=Saccharomyces cerevisiae (strain ATCC 204508 / S288c) OX=559292 GN=HMT1 PE=1 SV=1 - [HMT1_YEAST]	16.27	16.09	1	6	6	7	0.929	7	3.4	1.01	7	3.1	1.134	7	5.1	1.036	7	11.5	0.944	7	7.3	0.899	7	10.6	1.049	7	3.3	197000000	348	39.8	5.48
753	S000000239	YBR035C	Pdx3p	P38075	Pyridoxamine 5'-phosphate oxidase OS=Saccharomyces cerevisiae (strain ATCC 204508 / S288c) OX=559292 GN=PDX3 PE=1 SV=1 - [PDX3_YEAST]	35.44	35.96	1	7	8	14	1.052	7	4.7	1.012	7	2.8	1.042	8	14.9	1.01	8	10.3	1.052	8	8.3	0.919	8	6.2	0.941	8	8.2	474000000	228	26.9	7.49
754	S000000132	YBL036C	Ybl036Cp	P38197	Pyridoxal phosphate homeostasis protein OS=Saccharomyces cerevisiae (strain ATCC 204508 / S288c) OX=559292 GN=YBL036C PE=1 SV=1 - [PLPHP_YEAST]	32.03	25.68	1	6	6	9	0.896	7	8.3	1.048	7	5.9	0.963	7	10.7	0.924	7	9.4	0.935	7	11	0.878	7	8.6	1.122	7	7.8	216000000	257	29.1	6.43
755	S000000245	YBR041W	Fat1p	P38225	Very long-chain fatty acid transport protein OS=Saccharomyces cerevisiae (strain ATCC 204508 / S288c) OX=559292 GN=FAT1 PE=1 SV=2 - [FAT1_YEAST]	17.76	7.17	1	5	5	7	1.029	7	2.2	0.955	7	8	1.026	7	3.7	1.015	7	2.3	0.98	7	3.9	0.949	7	6.5	1.011	7	8.2	97300000	669	77.1	8.35
756	S000000250	YBR046C	Zta1p	P38230	Probable quinone oxidoreductase OS=Saccharomyces cerevisiae (strain ATCC 204508 / S288c) OX=559292 GN=ZTA1 PE=1 SV=1 - [QOR_YEAST]	23.04	19.76	1	6	6	8	1.214	7	6.4	0.882	7	10.4	0.916	7	8.5	1.08	7	10.1	1.062	7	7	1.107	7	6.3	0.886	7	13.1	72800000	334	37	8.73
757	S000000290	YBR086C	Ist2p	P38250	Increased sodium tolerance protein 2 OS=Saccharomyces cerevisiae (strain ATCC 204508 / S288c) OX=559292 GN=IST2 PE=1 SV=2 - [IST2_YEAST]	16.81	4.44	2	5	5	7	0.996	7	9.9	1.02	7	16.4	0.978	7	5	0.986	7	3.5	0.989	7	5	0.904	7	8.5	0.979	7	8.7	105000000	946	105.8	8.98
758	S000000418	YBR214W	Sds24p	P38314	Protein SDS24 OS=Saccharomyces cerevisiae (strain ATCC 204508 / S288c) OX=559292 GN=SDS24 PE=1 SV=1 - [SDS24_YEAST]	23.25	9.3	1	5	5	8	1.03	7	10.2	0.973	6	4	0.967	7	4	1.06	7	1.6	0.988	7	5.9	1.001	7	8.3	0.92	7	4.7	110000000	527	57.2	8.91
759	S000003864	YJR103W	Ura8p	P38627	CTP synthase 2 OS=Saccharomyces cerevisiae (strain ATCC 204508 / S288c) OX=559292 GN=URA8 PE=1 SV=4 - [URA8_YEAST]	39.47	10.9	1	4	8	16	1	7	4.1	0.892	7	8.9	0.988	7	24.4	1.008	7	5.4	1.058	7	3.7	1.095	7	6	0.828	7	5.1	298000000	578	64.5	5.64
760	S000001081	YHR039C	Msc7p	P38694	Putative aldehyde dehydrogenase-like protein YHR039C OS=Saccharomyces cerevisiae (strain ATCC 204508 / S288c) OX=559292 GN=MSC7 PE=1 SV=1 - [MSC7_YEAST]	19.69	7.61	1	5	5	7	1.006	7	6.7	0.971	7	2.9	0.976	7	7.3	1.048	7	8.7	1.004	7	5	0.97	7	8.1	0.998	7	4.9	61400000	644	71.3	7.69
761	S000004015	YLR025W	Snf7p	P39929	Vacuolar-sorting protein SNF7 OS=Saccharomyces cerevisiae (strain ATCC 204508 / S288c) OX=559292 GN=SNF7 PE=1 SV=1 - [SNF7_YEAST]	24.24	25	1	6	6	8	1.082	7	3.5	0.973	7	5.6	0.955	7	7.1	0.997	7	10.2	1.055	7	4.3	0.96	7	22.4	0.966	7	3.9	160000000	240	27	4.72
762	S000000729	YEL003W	Gim4p	P40005	Prefoldin subunit 2 OS=Saccharomyces cerevisiae (strain ATCC 204508 / S288c) OX=559292 GN=GIM4 PE=1 SV=2 - [PFD2_YEAST]	19.5	36.94	1	5	5	7	1.007	7	9.3	0.979	7	9	1.037	7	6.8	0.957	7	11.1	1.01	7	4.2	1.015	7	2.7	1.059	7	8.4	146000000	111	13	8.07
763	S000000832	YER030W	Chz1p	P40019	Histone H2A.Z-specific chaperone CHZ1 OS=Saccharomyces cerevisiae (strain ATCC 204508 / S288c) OX=559292 GN=CHZ1 PE=1 SV=2 - [CHZ1_YEAST]	24.12	26.14	1	4	4	8	1.142	7	9.1	0.966	7	11	0.967	7	4.8	1.032	7	8.3	0.976	7	9.9	1.061	7	8.5	0.981	7	8.1	312000000	153	17.5	4.56
764	S000000851	YER049W	Tpa1p	P40032	Prolyl 3,4-dihydroxylase TPA1 OS=Saccharomyces cerevisiae (strain ATCC 204508 / S288c) OX=559292 GN=TPA1 PE=1 SV=1 - [TPA1_YEAST]	21.43	8.39	1	5	5	8	1.021	7	9.2	1.026	7	9.4	0.974	7	7.5	0.98	7	5	1.057	7	7.5	1.034	7	1.8	1.054	7	5.4	96600000	644	74	5.39
765	S000000859	YER057C	Hmf1p	P40037	Protein HMF1 OS=Saccharomyces cerevisiae (strain ATCC 204508 / S288c) OX=559292 GN=HMF1 PE=1 SV=1 - [HMF1_YEAST]	31.92	37.21	1	4	4	10	1.004	7	3.4	1.045	7	10.1	0.944	7	2.4	0.99	7	4.1	0.985	7	2.8	1.022	7	8.5	0.93	7	4.7	1730000000	129	13.9	5.41
766	S000005156	YNL212W	Vid27p	P40157	Vacuolar import and degradation protein 27 OS=Saccharomyces cerevisiae (strain ATCC 204508 / S288c) OX=559292 GN=VID27 PE=1 SV=1 - [VID27_YEAST]	17.09	9.34	1	7	7	8	1.11	7	11	0.966	7	13.2	0.94	7	17.1	1.091	7	13.9	1.051	7	8	1.041	7	6	1.041	7	7.2	233000000	782	88.8	5.1
767	S000001301	YIL039W	Ted1p	P40533	Protein TED1 OS=Saccharomyces cerevisiae (strain ATCC 204508 / S288c) OX=559292 GN=TED1 PE=1 SV=1 - [TED1_YEAST]	22.8	11.21	1	6	6	9	0.974	7	25.4	1.186	7	17.2	0.976	7	16.5	0.847	7	7.1	0.913	7	10	0.885	7	31.7	1.199	7	8.4	95200000	473	54.9	5.73
768	S000001442	YIR003W	Aim21p	P40563	Altered inheritance of mitochondria protein 21 OS=Saccharomyces cerevisiae (strain ATCC 204508 / S288c) OX=559292 GN=AIM21 PE=1 SV=1 - [AIM21_YEAST]	14.67	9.28	1	6	6	7	0.986	7	5.7	1.057	7	18.1	0.984	7	10.5	1.035	7	6.2	1	7	6.5	1.023	7	13.3	0.949	7	13.4	27800000	679	74.7	4.97
769	S000001475	YIR036C	Irc24p	P40580	Benzil reductase ((S)-benzoin forming) IRC24 OS=Saccharomyces cerevisiae (strain ATCC 204508 / S288c) OX=559292 GN=IRC24 PE=1 SV=1 - [BZRD_YEAST]	12.81	21.67	2	7	7	7	1.005	7	4.6	0.974	7	8.5	0.984	7	6.4	1.043	7	7	0.988	7	9.6	1.018	7	7.5	0.991	7	6.2	139000000	263	28.8	6.37
770	S000003645	YJL109C	Utp10p	P42945	U3 small nucleolar RNA-associated protein 10 OS=Saccharomyces cerevisiae (strain ATCC 204508 / S288c) OX=559292 GN=UTP10 PE=1 SV=1 - [UTP10_YEAST]	18.18	3	1	5	5	7	0.89	7	7.8	1.14	7	7.6	1.055	7	24.3	0.982	7	5.2	0.958	7	3.2	0.947	7	2.4	1.089	7	10	43600000	1769	200	6.49
771	S000001943	YFR047C	Bna6p	P43619	Nicotinate-nucleotide pyrophosphorylase [carboxylating] OS=Saccharomyces cerevisiae (strain ATCC 204508 / S288c) OX=559292 GN=BNA6 PE=1 SV=1 - [NADC_YEAST]	21.38	16.27	1	5	5	8	1.019	7	6	0.857	7	0.5	0.853	7	2.2	0.96	7	7.6	1.048	7	5.6	1.004	7	0.8	0.939	7	8	348000000	295	32.3	5.85
772	S000003713	YJL177W	Rpl17Bp	P46990	60S ribosomal protein L17-B OS=Saccharomyces cerevisiae (strain ATCC 204508 / S288c) OX=559292 GN=RPL17B PE=1 SV=2 - [RL17B_YEAST]	85.76	45.11	1	1	7	24	0.986	7	9.3	0.901	7	8.9	1.02	7	19.8	0.974	7	6.8	1.027	7	10.5	1.048	7	12	1.033	7	8.7	3410000000	184	20.5	10.92
773	S000003707	YJL171C	Toh1p	P46992	Cell wall protein YJL171C OS=Saccharomyces cerevisiae (strain ATCC 204508 / S288c) OX=559292 GN=YJL171C PE=1 SV=2 - [YJR1_YEAST]	26.66	10.61	1	4	4	9	0.928	7	7	1.003	7	9.7	1.022	7	9.9	0.83	7	11.2	0.813	7	8.2	0.84	8	15.1	1.136	8	10.7	422000000	396	42.9	5.06
774	S000003830	YJR069C	Ham1p	P47119	Inosine triphosphate pyrophosphatase OS=Saccharomyces cerevisiae (strain ATCC 204508 / S288c) OX=559292 GN=HAM1 PE=1 SV=1 - [ITPA_YEAST]	27.46	36.04	1	7	7	11	0.99	7	5.5	1.016	7	5.6	1.003	7	11.9	1.046	7	3.6	1.007	7	6.6	1.04	7	15	0.996	7	4.2	252000000	197	22.1	5.64
775	S000003878	YJR117W	Ste24p	P47154	CAAX prenyl protease 1 OS=Saccharomyces cerevisiae (strain ATCC 204508 / S288c) OX=559292 GN=STE24 PE=1 SV=1 - [STE24_YEAST]	29.22	16.11	1	7	7	10	0.986	7	8.3	1.066	7	11.7	1.03	7	7.6	0.989	7	13.6	0.931	7	9.1	0.968	7	6.9	1.036	7	10.2	130000000	453	52.3	7.91
776	S000004343	YLR351C	Nit3p	P49954	Omega-amidase NIT3 OS=Saccharomyces cerevisiae (strain ATCC 204508 / S288c) OX=559292 GN=NIT3 PE=1 SV=1 - [NIT3_YEAST]	30.7	28.87	1	8	8	10	1.022	7	6	0.962	7	4.3	0.931	7	5.7	1.039	7	2.9	0.993	7	2.7	0.981	7	5.4	1.034	7	1.7	124000000	291	32.5	7.55
777	S000003322	YGR090W	Utp22p	P53254	U3 small nucleolar RNA-associated protein 22 OS=Saccharomyces cerevisiae (strain ATCC 204508 / S288c) OX=559292 GN=UTP22 PE=1 SV=1 - [UTP22_YEAST]	18.32	6.06	1	8	8	8	0.996	7	6.5	0.918	7	7.4	0.948	7	11.5	1.008	7	7.7	1.005	7	10.6	1.009	7	7.6	0.945	7	10.9	53300000	1237	140.4	8.46
778	S000005218	YNL274C	Gor1p	P53839	Glyoxylate reductase 1 OS=Saccharomyces cerevisiae (strain ATCC 204508 / S288c) OX=559292 GN=GOR1 PE=1 SV=1 - [GOR1_YEAST]	32.48	17.71	1	5	5	9	0.912	7	11.5	0.925	7	13.9	1.065	7	13.8	0.968	7	8.2	0.964	7	6.6	0.921	7	13	1.081	7	3.5	305000000	350	38.8	6.34
779	S000005117	YNL173C	Mdg1p	P53885	Signal transduction protein MDG1 OS=Saccharomyces cerevisiae (strain ATCC 204508 / S288c) OX=559292 GN=MDG1 PE=1 SV=1 - [MDG1_YEAST]	21.29	16.94	1	6	6	7	1.087	7	7.8	0.979	7	14.2	0.928	7	19.7	1.091	7	6.5	1.039	7	10.8	0.93	7	19.8	0.968	7	28.8	135000000	366	40.3	5.8
780	S000005107	YNL163C	Ria1p	P53893	Ribosome assembly protein 1 OS=Saccharomyces cerevisiae (strain ATCC 204508 / S288c) OX=559292 GN=RIA1 PE=1 SV=1 - [RIA1_YEAST]	9.92	5.5	1	6	6	7	0.913	7	11.4	0.925	7	6.7	1.03	7	6.9	1.023	7	4.6	0.939	7	7.4	1.077	7	14.2	1.035	7	23.3	111000000	1110	124.4	5.12
781	S000005067	YNL123W	Nma111p	P53920	Pro-apoptotic serine protease NMA111 OS=Saccharomyces cerevisiae (strain ATCC 204508 / S288c) OX=559292 GN=NMA111 PE=1 SV=1 - [NM111_YEAST]	21.18	6.52	1	7	7	8	0.913	7	3.5	1.043	7	15.6	1.094	7	6.4	0.918	7	18.6	0.905	7	5.4	0.946	7	9.4	1.063	7	3.2	62600000	997	110.8	5.96
782	S000003924	YLL001W	Dnm1p	P54861	Dynamin-related protein DNM1 OS=Saccharomyces cerevisiae (strain ATCC 204508 / S288c) OX=559292 GN=DNM1 PE=1 SV=1 - [DNM1_YEAST]	30.12	12.02	1	8	9	11	1.051	7	3.9	0.929	8	11.2	0.902	8	12.7	1.112	8	13.8	1.019	8	9	1.02	8	12.9	0.968	8	16.7	169000000	757	84.9	5.52
783	S000003617	YJL081C	Arp4p	P80428	Actin-related protein 4 OS=Saccharomyces cerevisiae (strain ATCC 204508 / S288c) OX=559292 GN=ARP4 PE=1 SV=1 - [ARP4_YEAST]	16.91	9.82	1	6	6	7	1.092	7	10.7	0.974	7	6	1.009	7	3.7	0.998	7	4.1	1.043	7	9.8	0.999	7	3.9	1.018	7	3.7	80300000	489	54.8	5.45
784	S000002557	YDR150W	Num1p	Q00402	Nuclear migration protein NUM1 OS=Saccharomyces cerevisiae (strain ATCC 204508 / S288c) OX=559292 GN=NUM1 PE=1 SV=2 - [NUM1_YEAST]	34.87	11.57	1	8	11	15	1.107	7	2.7	0.855	7	6.9	1.021	8	6.5	1.088	8	4.9	1.038	8	5.9	1.052	8	7.3	0.946	8	4.8	454000000	2748	312.8	5.4
785	S000005958	YPL037C	Egd1p	Q02642	Nascent polypeptide-associated complex subunit beta-1 OS=Saccharomyces cerevisiae (strain ATCC 204508 / S288c) OX=559292 GN=EGD1 PE=1 SV=2 - [NACB1_YEAST]	81.36	35.03	1	6	6	26	1.106	7	10.5	0.974	7	7.6	0.907	7	2.7	1.062	7	8.6	1.046	7	9.2	1.013	7	15.5	0.902	7	12	2150000000	157	17	6.55
786	S000004600	YML131W	Yml131Wp	Q03102	Uncharacterized membrane protein YML131W OS=Saccharomyces cerevisiae (strain ATCC 204508 / S288c) OX=559292 GN=YML131W PE=1 SV=1 - [YMN1_YEAST]	24.08	17.53	1	7	7	8	0.949	7	3.6	1.01	7	8.5	0.992	7	5.8	0.866	7	2.9	0.89	7	6.3	0.891	8	5.6	1.007	8	7.4	214000000	365	40	8.13
787	S000002548	YDR141C	Dop1p	Q03921	Protein dopey OS=Saccharomyces cerevisiae (strain ATCC 204508 / S288c) OX=559292 GN=DOP1 PE=1 SV=1 - [DOP1_YEAST]	18.06	4.71	1	8	8	8	0.998	7	13.5	1.027	7	6.6	0.967	7	7.8	0.983	7	17.2	1.043	7	12.1	0.997	7	13.3	0.954	7	5.4	269000000	1698	194.6	5.69
788	S000002803	YDR395W	Sxm1p	Q04175	Importin beta SMX1 OS=Saccharomyces cerevisiae (strain ATCC 204508 / S288c) OX=559292 GN=SXM1 PE=1 SV=1 - [SXM1_YEAST]	28.91	6.25	1	6	6	10	1.058	7	8.7	1.104	7	8.7	1.016	7	6.6	0.932	7	8.6	0.975	7	9.6	0.97	7	9.2	1.079	7	5.2	148000000	944	108.3	4.72
789	S000002754	YDR346C	Svf1p	Q05515	Survival factor 1 OS=Saccharomyces cerevisiae (strain ATCC 204508 / S288c) OX=559292 GN=SVF1 PE=1 SV=1 - [SVF1_YEAST]	34.35	15.38	1	6	6	10	0.959	7	2.3	0.997	7	8.8	1.094	7	6	0.952	7	2.5	1.049	9	7.9	1.037	9	9.2	1.049	9	10.1	181000000	481	54.3	4.53
790	S000002730	YDR322W	Mrpl35p	Q06678	54S ribosomal protein L35, mitochondrial OS=Saccharomyces cerevisiae (strain ATCC 204508 / S288c) OX=559292 GN=MRPL35 PE=1 SV=1 - [RM35_YEAST]	10.76	10.35	1	4	4	7	1.012	7	5.3	0.958	7	3.6	0.952	7	6.6	0.952	7	3.8	1.031	7	5.3	1.048	7	9.3	0.95	7	8.9	53200000	367	42.8	9.51
791	S000002732	YDR324C	Utp4p	Q06679	U3 small nucleolar RNA-associated protein 4 OS=Saccharomyces cerevisiae (strain ATCC 204508 / S288c) OX=559292 GN=UTP4 PE=1 SV=1 - [UTP4_YEAST]	15.75	9.02	1	7	7	8	1.064	7	9.7	0.92	8	16.4	0.964	8	6.3	0.97	8	6.7	0.966	8	7.1	0.973	8	12.6	0.997	8	4.5	40300000	776	87.7	6.57
792	S000002230	YDL072C	Yet3p	Q07451	Endoplasmic reticulum transmembrane protein 3 OS=Saccharomyces cerevisiae (strain ATCC 204508 / S288c) OX=559292 GN=YET3 PE=1 SV=1 - [YET3_YEAST]	16.07	19.7	1	5	5	7	1.053	7	10.1	1.142	7	12.2	0.948	7	18.4	0.91	7	7	0.871	7	11.8	0.895	7	20.5	0.993	7	13.2	397000000	203	22.9	7.14
793	S000003963	YLL040C	Vps13p	Q07878	Vacuolar protein sorting-associated protein 13 OS=Saccharomyces cerevisiae (strain ATCC 204508 / S288c) OX=559292 GN=VPS13 PE=1 SV=1 - [VPS13_YEAST]	21.13	3.31	1	11	11	11	1.023	7	7.7	0.943	9	8.9	0.954	9	7.1	1.026	9	11.5	1.072	9	6.8	0.999	9	4.4	1	9	4.5	39600000	3144	357.6	5.6
794	S000005381	YOL021C	Dis3p	Q08162	Exosome complex exonuclease DIS3 OS=Saccharomyces cerevisiae (strain ATCC 204508 / S288c) OX=559292 GN=DIS3 PE=1 SV=1 - [RRP44_YEAST]	21.89	7.59	1	7	8	9	0.994	7	5.4	1.002	7	10.4	0.992	7	6.1	0.958	7	1.3	1.002	7	2.7	0.974	7	18.7	1.002	7	9	59600000	1001	113.6	6.67
795	S000005769	YOR243C	Pus7p	Q08647	Multisubstrate pseudouridine synthase 7 OS=Saccharomyces cerevisiae (strain ATCC 204508 / S288c) OX=559292 GN=PUS7 PE=1 SV=1 - [PUS7_YEAST]	21.39	12.43	1	9	10	11	0.998	7	11.7	1.018	7	13.8	0.993	7	3.4	0.937	7	10.4	0.971	7	12.6	0.97	7	7.6	0.978	7	7.2	99400000	676	77	7.8
796	S000005883	YOR356W	Cir2p	Q08822	Probable electron transfer flavoprotein-ubiquinone oxidoreductase, mitochondrial OS=Saccharomyces cerevisiae (strain ATCC 204508 / S288c) OX=559292 GN=CIR2 PE=1 SV=1 - [ETFD_YEAST]	17.76	12.84	1	8	8	8	1.072	7	11.6	0.978	7	16.9	1.016	7	13.4	1.129	7	10.4	1.014	7	6	1.027	7	4.4	0.978	7	12.7	66600000	631	69.6	7.83
797	S000005621	YOR095C	Rki1p	Q12189	Ribose-5-phosphate isomerase OS=Saccharomyces cerevisiae (strain ATCC 204508 / S288c) OX=559292 GN=RKI1 PE=1 SV=1 - [RPIA_YEAST]	24.98	28.68	1	7	7	8	1.155	7	7.8	0.99	7	11.4	0.956	7	6.5	1.099	7	2.4	1.179	7	5.6	1.061	7	5.7	1.032	7	2.5	172000000	258	28.2	5.92
798	S000002257	YDL099W	Bug1p	Q12191	Binder of USO1 and GRH1 protein 1 OS=Saccharomyces cerevisiae (strain ATCC 204508 / S288c) OX=559292 GN=BUG1 PE=1 SV=1 - [BUG1_YEAST]	21.95	15.54	1	6	6	8	0.952	7	6.3	1.002	7	3.5	0.963	7	5.4	1.013	7	6.2	0.951	7	2.5	1.042	7	8.4	0.964	7	3.8	119000000	341	38.3	4.61
799	S000006170	YPL249C	Gyp5p	Q12344	GTPase-activating protein GYP5 OS=Saccharomyces cerevisiae (strain ATCC 204508 / S288c) OX=559292 GN=GYP5 PE=1 SV=1 - [GYP5_YEAST]	16.11	8.84	1	6	6	8	1.016	7	20.2	0.983	7	10	1.268	7	5.9	0.954	7	14.5	0.988	7	5.4	0.964	7	11.4	0.928	7	5.1	41800000	894	101.7	4.79
800	S000002204	YDL046W	Npc2p	Q12408	Phosphatidylglycerol/phosphatidylinositol transfer protein OS=Saccharomyces cerevisiae (strain ATCC 204508 / S288c) OX=559292 GN=NPC2 PE=1 SV=1 - [NPC2_YEAST]	21.38	13.29	1	2	2	7	1.066	7	6.8	0.783	7	5.5	0.874	7	13.1	1.056	7	5.1	1.09	7	6.6	1.121	7	6.2	0.858	7	7.1	498000000	173	19.1	4.44
801	S000002478	YDR071C	Paa1p	Q12447	Polyamine N-acetyltransferase 1 OS=Saccharomyces cerevisiae (strain ATCC 204508 / S288c) OX=559292 GN=PAA1 PE=1 SV=1 - [PAA1_YEAST]	46.75	36.13	1	6	6	14	0.991	7	15.2	1.089	7	6.2	1.035	7	4.6	0.999	7	3.3	1.004	7	5.9	0.987	7	11.2	1.056	7	8.1	732000000	191	21.9	5.82
802	S000005933	YPL012W	Rrp12p	Q12754	Ribosomal RNA-processing protein 12 OS=Saccharomyces cerevisiae (strain ATCC 204508 / S288c) OX=559292 GN=RRP12 PE=1 SV=1 - [RRP12_YEAST]	27.04	7.08	1	9	9	9	0.923	7	6.2	1.057	7	7.9	1.001	7	9.2	0.914	7	8.2	0.979	7	4.5	1.029	7	5.8	1.024	7	11	74000000	1228	137.4	7.02
803	S000007525	YNR034W-A	Ego4p	Q3E841	Uncharacterized protein YNR034W-A OS=Saccharomyces cerevisiae (strain ATCC 204508 / S288c) OX=559292 GN=YNR034W-A PE=1 SV=1 - [YN034_YEAST]	81.48	71.43	1	5	5	20	0.966	7	7.5	0.812	7	12.1	0.846	7	16.3	0.931	7	10.4	1.023	7	8.7	1.011	7	6.5	0.754	7	13.1	1700000000	98	10.8	8.97
804	S000002173	YDL015C	Tsc13p	Q99190	Very-long-chain enoyl-CoA reductase OS=Saccharomyces cerevisiae (strain ATCC 204508 / S288c) OX=559292 GN=TSC13 PE=1 SV=1 - [TECR_YEAST]	18.77	12.58	1	5	5	7	1.075	7	6.9	1.01	7	1.5	0.977	7	5.4	1.062	7	5.7	1.033	7	5.4	0.974	7	3.3	1	7	3.4	421000000	310	36.7	9.54
805	S000001424	YIL162W	Suc2p	P00724	Invertase 2 OS=Saccharomyces cerevisiae (strain ATCC 204508 / S288c) OX=559292 GN=SUC2 PE=1 SV=1 - [INV2_YEAST]	15.15	6.39	1	4	4	6	0.702	6	10.4	0.884	6	5.9	0.948	6	8.3	0.702	6	7.2	0.77	6	6.1	0.793	6	9.9	0.929	6	7.6	94700000	532	60.6	4.75
806	S000004912	YMR297W	Prc1p	P00729	Carboxypeptidase Y OS=Saccharomyces cerevisiae (strain ATCC 204508 / S288c) OX=559292 GN=PRC1 PE=1 SV=1 - [CBPY_YEAST]	22.98	8.08	1	4	4	8	1.004	6	4.9	0.771	6	7.4	0.829	6	5.5	0.902	6	7.1	0.938	6	3.5	0.918	6	4.9	0.892	6	9.3	640000000	532	59.8	4.73
807	S000006032	YPL111W	Car1p	P00812	Arginase OS=Saccharomyces cerevisiae (strain ATCC 204508 / S288c) OX=559292 GN=CAR1 PE=1 SV=1 - [ARGI_YEAST]	20.82	14.71	1	6	6	7	0.876	6	3.5	1.126	6	3.8	1.095	6	12.5	0.917	6	7.7	0.887	6	6.5	0.9	6	5.9	1.1	6	6.6	202000000	333	35.6	5.64
808	S000002633	YDR225W	Hta1p	P04911	Histone H2A.1 OS=Saccharomyces cerevisiae (strain ATCC 204508 / S288c) OX=559292 GN=HTA1 PE=1 SV=2 - [H2A1_YEAST]	16.58	5.3	2	1	1	6	1.059	6	6.7	0.953	6	5	0.906	6	3.5	1.025	6	11.8	1.018	6	4.6	1.104	6	2.9	0.884	6	3.1	2510000000	132	14	10.67
809	S000005399	YOL039W	Rpp2Ap	P05319	60S acidic ribosomal protein P2-alpha OS=Saccharomyces cerevisiae (strain ATCC 204508 / S288c) OX=559292 GN=RPP2A PE=1 SV=1 - [RLA2_YEAST]	157.82	61.32	1	4	4	31	1.094	6	6.1	0.976	6	7.7	0.943	6	4.9	1.042	6	7.7	1.005	6	2.5	1.025	6	4.4	0.991	6	5.9	5070000000	106	10.7	4.04
810	S000003008	YGL040C	Hem2p	P05373	Delta-aminolevulinic acid dehydratase OS=Saccharomyces cerevisiae (strain ATCC 204508 / S288c) OX=559292 GN=HEM2 PE=1 SV=2 - [HEM2_YEAST]	23.32	16.67	1	5	5	7	1.06	6	2.6	0.908	6	16.3	0.915	6	9.5	1.084	6	4.7	1.004	6	4.3	1.062	6	5	0.936	6	2.4	142000000	342	37.7	6.14
811	S000001663	YKL180W	Rpl17Ap	P05740	60S ribosomal protein L17-A OS=Saccharomyces cerevisiae (strain ATCC 204508 / S288c) OX=559292 GN=RPL17A PE=1 SV=4 - [RL17A_YEAST]	82.4	45.11	1	1	7	23	0.908	6	7.5	1.13	6	3	0.962	6	10.9	1.009	6	2.6	1.012	6	9.2	1.005	6	14.5	1.011	6	6.6	3940000000	184	20.5	10.92
812	S000001378	YIL116W	His5p	P07172	Histidinol-phosphate aminotransferase OS=Saccharomyces cerevisiae (strain ATCC 204508 / S288c) OX=559292 GN=HIS5 PE=3 SV=2 - [HIS8_YEAST]	18.16	14.55	1	6	6	8	1.016	6	7.2	0.979	6	1.9	0.981	6	4.6	1.001	6	14.8	1.062	6	3.7	1.098	6	4.4	0.946	6	6.5	156000000	385	42.6	6.43
813	S000003011	YGL043W	Dst1p	P07273	Transcription elongation factor S-II OS=Saccharomyces cerevisiae (strain ATCC 204508 / S288c) OX=559292 GN=DST1 PE=1 SV=4 - [TFS2_YEAST]	13.28	13.92	1	5	6	7	1.058	6	8.2	1.045	6	8.6	1.018	6	8.1	1.05	6	11.7	1.008	6	4.4	1.003	6	6.8	0.953	6	4.8	83000000	309	34.8	8.87
814	S000005221	YNL277W	Met2p	P08465	Homoserine O-acetyltransferase OS=Saccharomyces cerevisiae (strain ATCC 204508 / S288c) OX=559292 GN=MET2 PE=1 SV=2 - [MET2_YEAST]	16.34	10.7	1	6	6	6	0.909	6	14	1.185	6	4.5	1.153	6	25.2	0.957	6	4.7	0.981	6	8.9	0.812	6	16.8	1.009	6	12.4	85000000	486	53.6	5.64
815	S000002233	YDL075W	Rpl31Ap	P0C2H8	60S ribosomal protein L31-A OS=Saccharomyces cerevisiae (strain ATCC 204508 / S288c) OX=559292 GN=RPL31A PE=1 SV=1 - [RL31A_YEAST]	62.8	54.87	1	1	6	23	1.084	6	6.1	1.008	6	11.8	0.938	6	3	1.081	6	5.5	1.07	6	3.3	0.85	6	31	1.014	6	14	4700000000	113	12.9	9.99
816	S000001609	YKL126W	Ypk1p	P12688	Serine/threonine-protein kinase YPK1 OS=Saccharomyces cerevisiae (strain ATCC 204508 / S288c) OX=559292 GN=YPK1 PE=1 SV=2 - [YPK1_YEAST]	23.21	11.18	2	7	7	9	1.007	6	11.2	1.027	6	6.8	0.96	6	12.9	0.901	6	14.3	0.95	8	15.5	0.928	8	16.3	1.029	8	10.6	92700000	680	76.4	6.51
817	S000003083	YGL115W	Snf4p	P12904	5'-AMP-activated protein kinase subunit gamma OS=Saccharomyces cerevisiae (strain ATCC 204508 / S288c) OX=559292 GN=SNF4 PE=1 SV=1 - [AAKG_YEAST]	18.93	18.63	1	6	6	7	1.02	6	3.6	1.004	6	4.2	1.077	6	10.1	1.034	6	11.6	0.995	6	7.1	0.978	6	14.2	0.965	6	15.1	191000000	322	36.4	5.78
818	S000004574	YML106W	Ura5p	P13298	Orotate phosphoribosyltransferase 1 OS=Saccharomyces cerevisiae (strain ATCC 204508 / S288c) OX=559292 GN=URA5 PE=1 SV=2 - [PYRE_YEAST]	35.44	30.53	1	5	6	10	0.904	6	3.8	1.11	6	21.8	1.182	6	23.8	0.923	6	12.4	0.887	6	6.4	0.979	6	10.8	1.045	6	13.8	508000000	226	24.6	6.05
819	S000003425	YGR193C	Pdx1p	P16451	Pyruvate dehydrogenase complex protein X component, mitochondrial OS=Saccharomyces cerevisiae (strain ATCC 204508 / S288c) OX=559292 GN=PDX1 PE=1 SV=1 - [ODPX_YEAST]	19.13	9.51	1	4	4	6	1.029	6	4.6	0.931	6	21.9	1.003	6	5.9	1.046	6	6.7	0.99	6	5.3	1.005	6	12.8	1.008	6	12	120000000	410	45.3	5.73
820	S000005500	YOL140W	Arg8p	P18544	Acetylornithine aminotransferase, mitochondrial OS=Saccharomyces cerevisiae (strain ATCC 204508 / S288c) OX=559292 GN=ARG8 PE=1 SV=1 - [ARGD_YEAST]	28.11	18.44	1	7	7	9	1.059	6	5.2	1.181	6	20.6	1.048	6	15.5	1.095	6	2.5	1.094	6	9.5	0.993	6	14.7	1.123	6	15.5	302000000	423	46.7	7.55
821	S000002555	YDR148C	Kgd2p	P19262	Dihydrolipoyllysine-residue succinyltransferase component of 2-oxoglutarate dehydrogenase complex, mitochondrial OS=Saccharomyces cerevisiae (strain ATCC 204508 / S288c) OX=559292 GN=KGD2 PE=1 SV=2 - [ODO2_YEAST]	61.62	24.19	1	9	9	17	1.169	6	8.5	0.804	9	14.1	0.898	9	19.2	1.139	9	6.1	1.192	9	8	1.187	9	8.8	0.851	9	18.3	818000000	463	50.4	8.85
822	S000003416	YGR184C	Ubr1p	P19812	E3 ubiquitin-protein ligase UBR1 OS=Saccharomyces cerevisiae (strain ATCC 204508 / S288c) OX=559292 GN=UBR1 PE=1 SV=1 - [UBR1_YEAST]	6.73	2.21	1	5	5	6	1.084	6	1.3	1.017	6	9.6	0.96	6	6.1	1.03	6	5.4	0.93	6	4.2	1.041	6	8.2	0.945	6	5.2	130000000	1950	224.7	5.54
823	S000004412	YLR420W	Ura4p	P20051	Dihydroorotase OS=Saccharomyces cerevisiae (strain ATCC 204508 / S288c) OX=559292 GN=URA4 PE=1 SV=2 - [PYRC_YEAST]	18.26	14.56	1	5	5	8	0.986	6	9.1	0.96	6	6.8	0.913	6	8.9	0.963	6	4.8	0.959	6	12.9	0.998	6	10.4	0.931	6	4.4	142000000	364	40.3	6.54
824	S000000358	YBR154C	Rpb5p	P20434	DNA-directed RNA polymerases I, II, and III subunit RPABC1 OS=Saccharomyces cerevisiae (strain ATCC 204508 / S288c) OX=559292 GN=RPB5 PE=1 SV=1 - [RPAB1_YEAST]	15.52	12.09	1	3	3	6	0.991	6	11.2	0.969	6	5.4	1.018	6	4.8	0.994	6	12.3	1.051	6	7.9	0.985	6	7.4	1.018	6	5	277000000	215	25.1	9.1
825	S000004186	YLR196W	Pwp1p	P21304	Periodic tryptophan protein 1 OS=Saccharomyces cerevisiae (strain ATCC 204508 / S288c) OX=559292 GN=PWP1 PE=1 SV=1 - [PWP1_YEAST]	38.44	22.05	1	10	10	12	0.939	6	10.7	1.068	6	8.1	1.144	6	16.1	1.016	6	6.1	0.949	6	5.1	0.931	6	7.2	1.075	6	4.8	183000000	576	63.8	4.61
826	S000003964	YLL041C	Sdh2p	P21801	Succinate dehydrogenase [ubiquinone] iron-sulfur subunit, mitochondrial OS=Saccharomyces cerevisiae (strain ATCC 204508 / S288c) OX=559292 GN=SDH2 PE=1 SV=1 - [SDHB_YEAST]	21.25	18.8	1	5	5	7	1.158	6	7.2	0.759	6	20.3	0.744	6	22.5	1.458	6	10	1.382	6	11.6	1.428	6	8.6	0.676	6	19	357000000	266	30.2	8.82
827	S000005486	YOL126C	Mdh2p	P22133	Malate dehydrogenase, cytoplasmic OS=Saccharomyces cerevisiae (strain ATCC 204508 / S288c) OX=559292 GN=MDH2 PE=1 SV=2 - [MDHC_YEAST]	18.69	9.55	1	4	4	6	1.502	6	6.9	0.79	6	13.4	0.679	6	12.1	1.296	6	8	1.355	6	14.2	1.302	6	3.6	0.698	6	19.5	258000000	377	40.7	6.9
828	S000000595	YCR002C	Cdc10p	P25342	Cell division control protein 10 OS=Saccharomyces cerevisiae (strain ATCC 204508 / S288c) OX=559292 GN=CDC10 PE=1 SV=1 - [CDC10_YEAST]	27.37	26.4	1	7	7	8	0.978	6	12.2	0.969	6	8.9	1.044	6	11.2	0.949	6	6.4	0.936	6	10.1	0.96	6	4.3	0.954	6	4.5	195000000	322	37	5.72
829	S000004543	YML078W	Cpr3p	P25719	Peptidyl-prolyl cis-trans isomerase C, mitochondrial OS=Saccharomyces cerevisiae (strain ATCC 204508 / S288c) OX=559292 GN=CPR3 PE=1 SV=1 - [CYPC_YEAST]	41.63	43.96	1	6	8	15	0.952	6	7.1	1.133	6	6.3	1.093	6	15.3	1.057	6	4.7	0.966	6	4.6	1.016	6	13.5	1.102	6	7.5	1830000000	182	19.9	8.7
830	S000002891	YDR483W	Kre2p	P27809	Glycolipid 2-alpha-mannosyltransferase OS=Saccharomyces cerevisiae (strain ATCC 204508 / S288c) OX=559292 GN=KRE2 PE=1 SV=1 - [KRE2_YEAST]	19.52	12.22	1	6	6	8	0.842	6	8.5	1.117	6	4	1.234	6	7.4	0.888	6	7.4	0.874	6	3.1	0.866	6	6.5	1.145	6	3.8	113000000	442	51.4	5.4
831	S000000135	YBL039C	Ura7p	P28274	CTP synthase 1 OS=Saccharomyces cerevisiae (strain ATCC 204508 / S288c) OX=559292 GN=URA7 PE=1 SV=2 - [URA7_YEAST]	43.22	17.62	1	7	11	21	0.978	6	7.3	1.015	6	3.7	1.07	6	8.6	0.985	6	6.5	0.992	6	9.6	1.055	7	11.6	0.971	7	10.5	312000000	579	64.7	6.01
832	S000002443	YDR036C	Ehd3p	P28817	3-hydroxyisobutyryl-CoA hydrolase, mitochondrial OS=Saccharomyces cerevisiae (strain ATCC 204508 / S288c) OX=559292 GN=EHD3 PE=1 SV=2 - [HIBCH_YEAST]	13.85	11	1	6	6	7	1.03	6	7.3	0.935	6	6.2	0.91	6	10.4	1.009	6	15.3	1.03	6	8.5	1.005	6	9.7	0.907	6	8.4	109000000	500	56.3	8.34
833	S000002761	YDR353W	Trr1p	P29509	Thioredoxin reductase 1 OS=Saccharomyces cerevisiae (strain ATCC 204508 / S288c) OX=559292 GN=TRR1 PE=1 SV=3 - [TRXB1_YEAST]	88.52	32.6	1	7	7	20	0.953	6	3.8	1.04	6	3.5	1.011	6	3.7	0.921	6	6.6	0.971	6	3.6	1.023	6	9.1	0.984	6	4.2	969000000	319	34.2	5.94
834	S000006307	YPR103W	Pre2p	P30656	Proteasome subunit beta type-5 OS=Saccharomyces cerevisiae (strain ATCC 204508 / S288c) OX=559292 GN=PRE2 PE=1 SV=3 - [PSB5_YEAST]	19.27	12.2	1	3	3	6	0.965	6	24.8	1.024	6	11.1	1.049	6	3.3	0.947	6	3.5	0.942	6	10.5	0.922	6	8.1	1.007	6	9.6	262000000	287	31.6	6.23
835	S000004925	YMR308C	Pse1p	P32337	Importin subunit beta-3 OS=Saccharomyces cerevisiae (strain ATCC 204508 / S288c) OX=559292 GN=PSE1 PE=1 SV=2 - [IMB3_YEAST]	15.04	4.13	1	5	5	6	1.005	6	3.4	1.037	6	5.9	1.063	6	17.4	0.935	6	6.5	0.918	6	9.2	0.93	6	4.9	1.016	6	6.1	48300000	1089	121	4.74
836	S000003221	YGL252C	Rtg2p	P32608	Retrograde regulation protein 2 OS=Saccharomyces cerevisiae (strain ATCC 204508 / S288c) OX=559292 GN=RTG2 PE=1 SV=2 - [RTG2_YEAST]	17.25	13.78	2	7	8	10	1.001	6	2.2	0.999	6	5.4	1.068	6	2.7	1.02	6	9.1	0.946	6	7.4	1.012	6	8.2	1.044	6	6.2	131000000	588	65.5	7.99
837	S000006228	YPR024W	Yme1p	P32795	Mitochondrial inner membrane i-AAA protease supercomplex subunit YME1 OS=Saccharomyces cerevisiae (strain ATCC 204508 / S288c) OX=559292 GN=YME1 PE=1 SV=1 - [YME1_YEAST]	14.3	10.17	1	7	7	7	0.994	6	9.6	0.951	6	7.7	1.021	6	6.9	0.932	6	11.9	0.958	6	12.4	1.066	6	6.9	0.925	6	7.1	45800000	747	81.7	7.08
838	S000003159	YGL191W	Cox13p	P32799	Cytochrome c oxidase subunit 6A, mitochondrial OS=Saccharomyces cerevisiae (strain ATCC 204508 / S288c) OX=559292 GN=COX13 PE=1 SV=1 - [COX13_YEAST]	14.76	25.58	1	4	4	6	1.033	6	17.4	0.83	6	25.7	1.017	6	25.2	0.987	6	22	0.974	6	10.3	1.104	6	9.2	0.7	6	14.4	87800000	129	15	8.18
839	S000003931	YLL008W	Drs1p	P32892	ATP-dependent RNA helicase DRS1 OS=Saccharomyces cerevisiae (strain ATCC 204508 / S288c) OX=559292 GN=DRS1 PE=1 SV=2 - [DRS1_YEAST]	12.29	7.71	1	6	6	7	0.949	6	11.7	1.079	6	10.1	1.067	6	23.4	0.936	6	8.2	0.897	6	14.8	0.933	6	28.5	1.202	6	3.1	36300000	752	84.8	5.74
840	S000001664	YKL181W	Prs1p	P32895	Ribose-phosphate pyrophosphokinase 1 OS=Saccharomyces cerevisiae (strain ATCC 204508 / S288c) OX=559292 GN=PRS1 PE=1 SV=1 - [KPR1_YEAST]	23.1	20.84	1	7	7	9	0.933	6	10	1.095	6	10.7	1.068	6	6.4	0.928	6	13.5	0.932	6	6.4	0.959	6	9	1.027	6	6.7	124000000	427	47	5.73
841	S000004370	YLR378C	Sec61p	P32915	Protein transport protein SEC61 OS=Saccharomyces cerevisiae (strain ATCC 204508 / S288c) OX=559292 GN=SEC61 PE=1 SV=1 - [SC61A_YEAST]	18.54	7.5	1	4	4	6	0.927	6	5.7	1.083	6	5.3	1.032	6	6.2	0.984	6	4	0.955	6	5	1.019	6	7.4	1.124	6	6.1	180000000	480	52.9	9.35
842	S000004165	YLR175W	Cbf5p	P33322	H/ACA ribonucleoprotein complex subunit CBF5 OS=Saccharomyces cerevisiae (strain ATCC 204508 / S288c) OX=559292 GN=CBF5 PE=1 SV=1 - [CBF5_YEAST]	37.17	11.59	1	5	6	15	1.001	6	10.7	0.95	6	5.6	0.979	6	5.8	0.975	6	5.4	1.062	6	2.5	1.014	6	9.3	0.95	6	6.7	437000000	483	54.7	8.9
843	S000004390	YLR398C	Ski2p	P35207	Antiviral helicase SKI2 OS=Saccharomyces cerevisiae (strain ATCC 204508 / S288c) OX=559292 GN=SKI2 PE=1 SV=2 - [SKI2_YEAST]	10.72	4.82	1	6	6	7	1.028	6	13.9	0.921	6	23.1	0.88	6	21.5	0.981	6	11.8	1.035	6	10.3	1.017	6	11.5	1.013	6	7.8	68800000	1287	146	6.74
844	S000001618	YKL135C	Apl2p	P36000	AP-1 complex subunit beta-1 OS=Saccharomyces cerevisiae (strain ATCC 204508 / S288c) OX=559292 GN=APL2 PE=1 SV=1 - [AP1B1_YEAST]	14.94	6.89	1	6	6	6	0.983	6	5.2	0.96	6	12.5	0.943	6	5.5	1.027	6	2.6	0.981	6	3.4	0.999	6	9.5	0.98	6	8.7	61600000	726	81.8	5.24
845	S000001560	YKL077W	Psg1p	P36081	Uncharacterized protein YKL077W OS=Saccharomyces cerevisiae (strain ATCC 204508 / S288c) OX=559292 GN=YKL077W PE=1 SV=1 - [YKH7_YEAST]	14.38	7.4	1	4	4	6	1.018	6	7.6	1.076	6	6.9	1.038	6	8.1	0.944	6	8.1	0.978	6	6.6	0.995	6	8.4	0.966	6	5.6	265000000	392	46	8.91
846	S000000219	YBR015C	Mnn2p	P38069	Alpha-1,2-mannosyltransferase MNN2 OS=Saccharomyces cerevisiae (strain ATCC 204508 / S288c) OX=559292 GN=MNN2 PE=1 SV=1 - [MNN2_YEAST]	22.66	10.22	1	6	6	7	0.964	6	8.7	0.981	6	6.3	0.987	6	8.7	0.947	6	4.7	1.012	6	4.2	0.964	6	11.2	1.023	6	9.2	127000000	597	67.7	6.27
847	S000000346	YBR142W	Mak5p	P38112	ATP-dependent RNA helicase MAK5 OS=Saccharomyces cerevisiae (strain ATCC 204508 / S288c) OX=559292 GN=MAK5 PE=1 SV=1 - [MAK5_YEAST]	6.54	6.73	1	5	5	6	0.956	6	11.1	0.994	6	15.5	1.019	6	6.3	0.954	6	10.1	0.92	6	7.3	0.99	6	11.3	1.03	6	7.3	24700000	773	87	8.4
848	S000000449	YBR245C	Isw1p	P38144	ISWI chromatin-remodeling complex ATPase ISW1 OS=Saccharomyces cerevisiae (strain ATCC 204508 / S288c) OX=559292 GN=ISW1 PE=1 SV=2 - [ISW1_YEAST]	19.18	4.78	1	6	6	6	0.982	6	7.4	0.997	6	10.1	1.03	6	7.4	0.946	6	2.7	0.953	6	2.7	0.949	6	8.8	1.017	6	6	63700000	1129	131	6.64
849	S000000460	YBR256C	Rib5p	P38145	Riboflavin synthase OS=Saccharomyces cerevisiae (strain ATCC 204508 / S288c) OX=559292 GN=RIB5 PE=1 SV=1 - [RISA_YEAST]	22.32	23.95	1	5	5	8	1.031	6	10.5	0.935	6	14.6	0.935	6	7.3	0.996	6	2.6	1.074	6	8.5	1.089	6	6.6	0.871	6	7.8	202000000	238	26.2	5.17
850	S000000495	YBR291C	Ctp1p	P38152	Tricarboxylate transport protein OS=Saccharomyces cerevisiae (strain ATCC 204508 / S288c) OX=559292 GN=CTP1 PE=2 SV=3 - [TXTP_YEAST]	15.94	12.37	1	4	4	6	0.943	6	10.3	1.088	6	7.4	1.086	6	11	0.912	6	15.1	0.971	6	6.1	0.95	6	6.9	0.988	6	6.8	67000000	299	32.2	9.57
851	S000000128	YBL032W	Hek2p	P38199	Heterogeneous nuclear rnp K-like protein 2 OS=Saccharomyces cerevisiae (strain ATCC 204508 / S288c) OX=559292 GN=HEK2 PE=1 SV=1 - [HEK2_YEAST]	17.38	10.24	1	4	4	6	1.11	6	4.7	0.978	6	7.2	0.95	6	4.2	1.03	6	9.9	1.022	6	4.6	1.038	6	6.3	0.907	6	7.8	2570000000	381	41.7	6.06
852	S000000355	YBR151W	Apd1p	P38281	Actin patches distal protein 1 OS=Saccharomyces cerevisiae (strain ATCC 204508 / S288c) OX=559292 GN=APD1 PE=1 SV=1 - [APD1_YEAST]	13.85	16.77	1	5	5	6	0.917	6	7.2	1.018	6	7	0.983	6	8.2	1.068	6	11.2	1.032	6	8.6	1.021	6	12.6	1.024	6	15.6	22500000	316	35.7	7.18
853	S000000431	YBR227C	Mcx1p	P38323	ATP-dependent clpX-like chaperone, mitochondrial OS=Saccharomyces cerevisiae (strain ATCC 204508 / S288c) OX=559292 GN=MCX1 PE=1 SV=1 - [CLPX_YEAST]	13.94	8.85	1	5	5	6	1.033	6	7.9	1.021	6	14.5	1.006	6	12.5	1.07	6	3.8	0.971	6	7.4	0.913	6	7.8	0.989	6	8	47000000	520	57.9	7.75
854	S000000451	YBR247C	Enp1p	P38333	Essential nuclear protein 1 OS=Saccharomyces cerevisiae (strain ATCC 204508 / S288c) OX=559292 GN=ENP1 PE=1 SV=1 - [ENP1_YEAST]	12.76	16.15	1	7	7	7	0.943	6	18.4	1.018	6	9	1.112	6	6.9	0.991	6	5.7	0.915	6	8.4	1.028	6	14.9	0.968	6	5	15900000	483	55.1	4.94
855	S000005234	YNL290W	Rfc3p	P38629	Replication factor C subunit 3 OS=Saccharomyces cerevisiae (strain ATCC 204508 / S288c) OX=559292 GN=RFC3 PE=1 SV=1 - [RFC3_YEAST]	22.49	18.24	1	6	7	10	0.96	6	7.1	1.062	6	11.6	1.095	6	13.5	1.007	6	9.9	0.965	6	8.1	1.025	8	23	1.019	8	20.4	283000000	340	38.2	6.44
856	S000001112	YHR070W	Trm5p	P38793	tRNA (guanine(37)-N1)-methyltransferase OS=Saccharomyces cerevisiae (strain ATCC 204508 / S288c) OX=559292 GN=TRM5 PE=1 SV=1 - [TRM5_YEAST]	11.13	10.02	1	6	6	6	0.962	6	4.3	1.145	6	13.3	1.025	6	14.5	0.916	6	8.4	0.935	6	3.2	0.915	6	9.3	1.081	6	7.2	27600000	499	56.5	8.85
857	S000001189	YHR146W	Crp1p	P38845	Cruciform DNA-recognizing protein 1 OS=Saccharomyces cerevisiae (strain ATCC 204508 / S288c) OX=559292 GN=CRP1 PE=1 SV=1 - [CRP1_YEAST]	27.88	16.34	1	8	8	10	0.928	6	11.2	1.191	6	10.7	1.103	6	5.3	0.997	6	8.9	0.992	6	3.9	1.059	6	10.5	1.148	6	10.1	197000000	465	51.1	7.34
858	S000001206	YHR163W	Sol3p	P38858	6-phosphogluconolactonase 3 OS=Saccharomyces cerevisiae (strain ATCC 204508 / S288c) OX=559292 GN=SOL3 PE=1 SV=2 - [SOL3_YEAST]	28.46	28.11	1	7	7	9	1.005	6	6.1	1.016	6	11.9	1.009	6	5.3	1.037	6	6.8	1.013	7	7.6	1.09	7	11.1	0.982	7	6.3	250000000	249	27.8	5.5
859	S000005365	YOL005C	Rpb11p	P38902	DNA-directed RNA polymerase II subunit RPB11 OS=Saccharomyces cerevisiae (strain ATCC 204508 / S288c) OX=559292 GN=RPB11 PE=1 SV=1 - [RPB11_YEAST]	9.15	30	1	4	4	6	1.041	6	12.3	1.07	6	4.9	0.944	6	4.3	1.084	6	6.9	0.996	6	10.6	0.957	6	13.6	0.975	6	9.5	181000000	120	13.6	5.57
860	S000005028	YNL084C	End3p	P39013	Actin cytoskeleton-regulatory complex protein END3 OS=Saccharomyces cerevisiae (strain ATCC 204508 / S288c) OX=559292 GN=END3 PE=1 SV=1 - [END3_YEAST]	24.42	29.23	1	9	9	9	0.974	6	8.8	1.01	6	5.1	1.032	6	4.1	0.916	6	2.6	1.001	6	8.6	0.976	6	4	0.96	6	8.3	182000000	349	40.3	5.38
861	S000000047	YAL049C	Aim2p	P39721	Protein AIM2 OS=Saccharomyces cerevisiae (strain ATCC 204508 / S288c) OX=559292 GN=AIM2 PE=1 SV=1 - [AIM2_YEAST]	16.58	13.01	1	4	4	6	1.044	6	3.7	1	6	10.1	0.95	6	12.4	1.027	6	12	1.038	6	4.1	1.059	6	7.7	0.988	6	5	172000000	246	27.1	6.28
862	S000004240	YLR250W	Ssp120p	P39931	Protein SSP120 OS=Saccharomyces cerevisiae (strain ATCC 204508 / S288c) OX=559292 GN=SSP120 PE=1 SV=1 - [SS120_YEAST]	34.67	32.91	1	6	6	12	1.051	6	1.4	1.048	6	9.6	1.057	6	3.7	0.934	6	7.2	0.977	6	6.6	0.975	6	3.9	1.002	6	3.3	414000000	234	27.3	5.11
863	S000000806	YER004W	Fmp52p	P40008	Protein FMP52, mitochondrial OS=Saccharomyces cerevisiae (strain ATCC 204508 / S288c) OX=559292 GN=FMP52 PE=1 SV=1 - [FMP52_YEAST]	26.41	26.41	1	6	6	9	0.941	6	14.6	1.027	6	9.9	1	6	4.3	0.947	6	10.6	0.991	8	14.6	1.002	8	12.5	1.016	8	17.2	186000000	231	25.1	9.25
864	S000000875	YER073W	Ald5p	P40047	Aldehyde dehydrogenase 5, mitochondrial OS=Saccharomyces cerevisiae (strain ATCC 204508 / S288c) OX=559292 GN=ALD5 PE=1 SV=4 - [ALDH5_YEAST]	54.9	20	1	9	10	15	1.061	6	5.2	1.099	6	8.5	1.108	9	16.5	1.083	9	21.5	1.126	9	11.2	1.025	11	23.8	1.287	11	30.3	1360000000	520	56.7	8.15
865	S000001399	YIL137C	Tma108p	P40462	Protein TMA108 OS=Saccharomyces cerevisiae (strain ATCC 204508 / S288c) OX=559292 GN=TMA108 PE=1 SV=1 - [TM108_YEAST]	14.3	3.17	1	4	4	6	1.004	6	6.4	1.04	6	4.3	1.023	6	4.6	0.974	6	12.3	1.013	6	6.7	0.954	6	3.6	1.001	6	10.2	63900000	946	107.7	6.54
866	S000001386	YIL124W	Ayr1p	P40471	NADPH-dependent 1-acyldihydroxyacetone phosphate reductase OS=Saccharomyces cerevisiae (strain ATCC 204508 / S288c) OX=559292 GN=AYR1 PE=1 SV=1 - [AYR1_YEAST]	28.03	16.84	1	5	5	8	1.079	6	3.4	0.962	6	7.9	0.973	6	4.9	1.01	6	13.2	0.959	6	4	0.98	6	3.5	0.989	6	8.1	374000000	297	32.8	9.16
867	S000001377	YIL115C	Nup159p	P40477	Nucleoporin NUP159 OS=Saccharomyces cerevisiae (strain ATCC 204508 / S288c) OX=559292 GN=NUP159 PE=1 SV=1 - [NU159_YEAST]	22.64	7.19	1	9	9	9	0.985	6	11.3	0.959	6	12	0.96	6	4.3	0.975	6	10.4	1.034	6	16.6	1.004	6	12.8	0.933	6	2.5	45700000	1460	158.8	4.83
868	S000001474	YIR035C	Nre1p	P40579	Uncharacterized oxidoreductase YIR035C OS=Saccharomyces cerevisiae (strain ATCC 204508 / S288c) OX=559292 GN=YIR035C PE=1 SV=1 - [YIV5_YEAST]	19.49	20.08	1	5	5	7	1.02	6	7.9	0.926	6	9.7	0.895	6	6.4	0.928	6	4.9	0.913	6	7.2	0.94	6	5	0.847	6	3.5	118000000	254	27.5	6.35
869	S000001476	YIR037W	Hyr1p	P40581	Glutathione peroxidase-like peroxiredoxin HYR1 OS=Saccharomyces cerevisiae (strain ATCC 204508 / S288c) OX=559292 GN=HYR1 PE=1 SV=1 - [GPX3_YEAST]	31.65	26.99	1	4	5	10	1.005	6	6.1	0.891	6	10.5	0.962	6	4	1.065	6	7.3	1.025	9	11.4	1.287	9	27.3	0.941	9	13.1	1400000000	163	18.6	8.19
870	S000004928	YMR311C	Glc8p	P41818	Protein GLC8 OS=Saccharomyces cerevisiae (strain ATCC 204508 / S288c) OX=559292 GN=GLC8 PE=1 SV=1 - [GLC8_YEAST]	34.74	57.64	1	10	10	16	1.165	6	11.8	0.88	6	6	0.888	10	7.7	1.182	10	20.7	1.14	10	15.6	1.214	10	26.3	0.926	10	15.9	296000000	229	26.6	4.69
871	S000003578	YJL042W	Mhp1p	P43638	MAP-homologous protein 1 OS=Saccharomyces cerevisiae (strain ATCC 204508 / S288c) OX=559292 GN=MHP1 PE=1 SV=1 - [MHP1_YEAST]	17.01	6.51	1	7	7	8	1.068	6	12.9	0.956	6	19.4	0.958	6	12.7	1.087	6	14.1	0.991	6	4.5	1.055	6	6.5	0.91	6	5.1	107000000	1398	155.1	7.3
872	S000003694	YJL158C	Cis3p	P47001	Cell wall mannoprotein CIS3 OS=Saccharomyces cerevisiae (strain ATCC 204508 / S288c) OX=559292 GN=CIS3 PE=1 SV=1 - [CIS3_YEAST]	17.14	7.93	1	2	2	6	0.966	6	3.8	1.074	6	5.8	1.035	6	5	0.933	6	7.3	0.986	6	2.1	0.941	6	4	1.061	6	4.3	1070000000	227	23.2	4.68
873	S000003762	YJR002W	Mpp10p	P47083	U3 small nucleolar RNA-associated protein MPP10 OS=Saccharomyces cerevisiae (strain ATCC 204508 / S288c) OX=559292 GN=MPP10 PE=1 SV=1 - [MPP10_YEAST]	17.65	9.95	1	7	7	8	0.965	6	5.9	1.101	6	7.3	1.052	6	4.7	0.979	6	6.4	0.914	6	6.7	0.971	6	4.8	1.047	6	6.3	61700000	593	66.9	4.65
874	S000003768	YJR008W	Mho1p	P47085	MEMO1 family protein YJR008W OS=Saccharomyces cerevisiae (strain ATCC 204508 / S288c) OX=559292 GN=YJR008W PE=1 SV=1 - [YJX8_YEAST]	12.5	10.36	1	5	5	6	1.047	6	6.3	0.915	6	6.3	0.953	6	6.4	1.053	6	11.9	1.093	6	2.4	1.032	6	5.3	0.912	6	3.2	157000000	338	38.5	6.84
875	S000003820	YJR059W	Ptk2p	P47116	Serine/threonine-protein kinase PTK2/STK2 OS=Saccharomyces cerevisiae (strain ATCC 204508 / S288c) OX=559292 GN=PTK2 PE=1 SV=1 - [PTK2_YEAST]	16.31	3.91	1	4	4	7	0.993	6	3.8	0.935	6	4.2	0.956	6	4.2	1.041	6	6.9	0.996	6	4.1	1.012	6	6.8	0.915	6	5	78900000	818	91.3	8.88
876	S000003886	YJR125C	Ent3p	P47160	Epsin-3 OS=Saccharomyces cerevisiae (strain ATCC 204508 / S288c) OX=559292 GN=ENT3 PE=1 SV=1 - [ENT3_YEAST]	20.36	13.24	1	5	5	8	1.026	6	5.6	1.05	8	7.1	1.032	8	9.8	1.046	8	5	0.995	8	7.9	1.035	8	7.4	0.992	8	6.2	273000000	408	45.1	4.84
877	S000003894	YJR133W	Xpt1p	P47165	Xanthine phosphoribosyltransferase 1 OS=Saccharomyces cerevisiae (strain ATCC 204508 / S288c) OX=559292 GN=XPT1 PE=1 SV=1 - [XPT1_YEAST]	21.8	24.88	1	5	5	8	1.048	6	12.7	1.001	6	6.1	1.061	8	18.7	1.112	8	21.1	1.076	8	10.1	1.123	8	15	1.053	8	26.1	138000000	209	23.7	6.23
878	S000004860	YMR246W	Faa4p	P47912	Long-chain-fatty-acid--CoA ligase 4 OS=Saccharomyces cerevisiae (strain ATCC 204508 / S288c) OX=559292 GN=FAA4 PE=1 SV=1 - [LCF4_YEAST]	25.79	13.11	1	8	9	11	0.982	6	7.3	1.025	6	6.1	1.022	6	6	1.054	6	5.1	0.981	6	6.5	1.011	7	4.3	1.05	7	7.8	577000000	694	77.2	6.55
879	S000003419	YGR187C	Hgh1p	P48362	Protein HGH1 OS=Saccharomyces cerevisiae (strain ATCC 204508 / S288c) OX=559292 GN=HGH1 PE=1 SV=2 - [HGH1_YEAST]	13.74	11.68	1	5	5	6	0.939	6	10.5	1.053	6	9.1	1.08	6	3.8	0.952	6	6.6	0.949	6	7.5	0.961	6	11.5	1.045	6	3.5	86800000	394	44.9	4.73
880	S000003310	YGR078C	Pac10p	P48363	Prefoldin subunit 3 OS=Saccharomyces cerevisiae (strain ATCC 204508 / S288c) OX=559292 GN=PAC10 PE=1 SV=1 - [PFD3_YEAST]	15.26	14.07	1	4	4	6	0.985	6	2.8	1.023	6	3.7	1.028	6	12.1	1.037	6	8.3	1.046	6	2.8	1.035	6	6.2	1.027	6	4.9	197000000	199	23.1	4.89
881	S000006006	YPL085W	Sec16p	P48415	COPII coat assembly protein SEC16 OS=Saccharomyces cerevisiae (strain ATCC 204508 / S288c) OX=559292 GN=SEC16 PE=1 SV=2 - [SEC16_YEAST]	15.29	2.92	1	6	6	7	1.067	6	12.9	0.986	6	4.2	0.985	6	5.8	0.994	6	19.4	1.068	6	8.5	0.972	6	12	0.999	6	5.2	43200000	2195	241.5	5.38
882	S000006005	YPL084W	Bro1p	P48582	Vacuolar-sorting protein BRO1 OS=Saccharomyces cerevisiae (strain ATCC 204508 / S288c) OX=559292 GN=BRO1 PE=1 SV=2 - [BRO1_YEAST]	22.93	9.36	1	7	9	9	0.989	6	4.3	0.925	6	12.9	0.938	6	18.5	1.063	6	13	0.996	6	8.8	1.014	6	11.9	0.971	6	10.3	55100000	844	97.2	5.4
883	S000003351	YGR119C	Nup57p	P48837	Nucleoporin NUP57 OS=Saccharomyces cerevisiae (strain ATCC 204508 / S288c) OX=559292 GN=NUP57 PE=1 SV=1 - [NUP57_YEAST]	15.92	8.13	1	5	5	6	1.016	6	7.9	0.99	6	6.2	0.94	6	4.5	0.984	6	2.7	1.022	6	6.7	1.085	6	4.3	0.954	6	1.4	76900000	541	57.5	9.58
884	S000004578	YML110C	Coq5p	P49017	2-methoxy-6-polyprenyl-1,4-benzoquinol methylase, mitochondrial OS=Saccharomyces cerevisiae (strain ATCC 204508 / S288c) OX=559292 GN=COQ5 PE=1 SV=1 - [COQ5_YEAST]	15.82	13.36	1	4	4	7	1.001	6	10.1	0.834	6	13.8	0.824	6	15.9	1.063	6	6	0.957	6	8.9	0.99	6	6.9	0.87	6	4.9	67500000	307	34.7	6.55
885	S000003060	YGL092W	Nup145p	P49687	Nucleoporin NUP145 OS=Saccharomyces cerevisiae (strain ATCC 204508 / S288c) OX=559292 GN=NUP145 PE=1 SV=1 - [NU145_YEAST]	11.32	4.25	1	6	6	6	1.099	6	5.1	0.925	6	10.4	1.009	6	5.7	1.004	6	12.3	1.049	6	9.8	1.005	6	9.8	0.967	6	5	41500000	1317	145.6	5.74
886	S000003464	YGR232W	Nas6p	P50086	Probable 26S proteasome regulatory subunit p28 OS=Saccharomyces cerevisiae (strain ATCC 204508 / S288c) OX=559292 GN=NAS6 PE=1 SV=1 - [PSD10_YEAST]	20.04	16.67	1	4	4	6	0.983	6	8.2	0.968	6	13.5	0.992	6	11.7	1.028	6	7.9	1.022	6	3.9	1.059	6	5.9	1.005	6	14.6	180000000	228	25.6	6.44
887	S000005317	YNR034W	Sol1p	P50278	6-phosphogluconolactonase-like protein 1 OS=Saccharomyces cerevisiae (strain ATCC 204508 / S288c) OX=559292 GN=SOL1 PE=1 SV=1 - [SOL1_YEAST]	24.81	24.92	1	6	8	10	1.045	6	4.6	0.832	6	9.8	0.926	6	10.7	0.98	6	10.9	1.032	6	3	0.987	6	12.4	0.875	6	5.6	117000000	321	35.6	7.55
888	S000003280	YGR048W	Ufd1p	P53044	Ubiquitin fusion degradation protein 1 OS=Saccharomyces cerevisiae (strain ATCC 204508 / S288c) OX=559292 GN=UFD1 PE=1 SV=1 - [UFD1_YEAST]	18.86	13.57	1	5	5	8	0.937	6	4.1	0.886	6	1.2	0.989	6	3.6	1.012	6	3.8	0.981	6	6.5	1.061	6	0.7	0.877	6	6.7	112000000	361	39.8	6.21
889	S000003201	YGL232W	Tan1p	P53072	tRNA acetyltransferase TAN1 OS=Saccharomyces cerevisiae (strain ATCC 204508 / S288c) OX=559292 GN=TAN1 PE=1 SV=1 - [TAN1_YEAST]	13.34	12.11	1	4	4	6	1.029	6	5.1	0.962	6	5.4	0.971	6	2.7	1.031	6	4.5	1.043	6	5.2	1.06	6	20.8	0.961	6	4.5	70300000	289	33.5	8.41
890	S000003249	YGR017W	Ygr017Wp	P53210	Uncharacterized protein YGR017W OS=Saccharomyces cerevisiae (strain ATCC 204508 / S288c) OX=559292 GN=YGR017W PE=1 SV=1 - [YG1B_YEAST]	9.53	18.18	1	6	6	7	0.978	6	4.2	1.001	6	7.1	1.07	6	13.1	0.927	6	6.5	0.919	6	6.5	0.994	6	12.3	0.982	6	11.3	73600000	297	34.7	4.68
891	S000003480	YGR248W	Sol4p	P53315	6-phosphogluconolactonase 4 OS=Saccharomyces cerevisiae (strain ATCC 204508 / S288c) OX=559292 GN=SOL4 PE=1 SV=1 - [SOL4_YEAST]	19.1	18.04	1	4	4	9	1.138	6	8.6	0.842	6	18.8	0.906	6	17	1.067	6	7.9	1.083	6	7.9	1.084	6	15.5	0.832	6	25.6	198000000	255	28.4	5.35
892	S000003511	YGR279C	Scw4p	P53334	Probable family 17 glucosidase SCW4 OS=Saccharomyces cerevisiae (strain ATCC 204508 / S288c) OX=559292 GN=SCW4 PE=1 SV=1 - [SCW4_YEAST]	22.22	15.54	1	5	5	8	1.017	6	7.3	0.744	6	5.8	0.79	6	6.1	1.029	6	4.5	0.911	6	2.7	0.887	6	6.1	1.123	6	6.9	220000000	386	40.1	4.83
893	S000006048	YPL127C	Hho1p	P53551	Histone H1 OS=Saccharomyces cerevisiae (strain ATCC 204508 / S288c) OX=559292 GN=HHO1 PE=1 SV=1 - [H1_YEAST]	15.66	15.5	1	4	4	6	0.977	6	13.9	0.969	6	10.5	1.02	6	6.5	1.082	6	5.1	1.023	6	5.7	0.996	6	9.6	0.977	6	2.6	99100000	258	27.8	10.21
894	S000005200	YNL256W	Fol1p	P53848	Folic acid synthesis protein FOL1 OS=Saccharomyces cerevisiae (strain ATCC 204508 / S288c) OX=559292 GN=FOL1 PE=1 SV=2 - [FOL1_YEAST]	6.91	3.88	1	4	4	6	1.004	6	15.2	0.971	6	2.7	0.987	6	2.9	1.049	6	8.6	1.044	6	7.3	1.003	6	12.2	1.008	6	14.7	26700000	824	93.1	6.44
895	S000005076	YNL132W	Kre33p	P53914	RNA cytidine acetyltransferase OS=Saccharomyces cerevisiae (strain ATCC 204508 / S288c) OX=559292 GN=KRE33 PE=1 SV=1 - [NAT10_YEAST]	18.34	7.29	1	7	8	9	0.94	6	6	1.089	7	10.2	1.019	7	8.8	0.961	7	4.4	1.048	7	3.8	1.048	7	15.7	1.073	7	5.9	103000000	1056	119.3	7.8
896	S000003158	YGL190C	Cdc55p	Q00362	Protein phosphatase PP2A regulatory subunit B OS=Saccharomyces cerevisiae (strain ATCC 204508 / S288c) OX=559292 GN=CDC55 PE=1 SV=2 - [2ABA_YEAST]	13.61	8.37	1	5	5	7	0.998	6	8.3	0.982	6	5.3	0.924	6	5.5	0.966	6	16.5	1.05	6	6.1	0.909	6	12.7	0.939	6	9	119000000	526	59.6	6.39
897	S000002435	YDR028C	Reg1p	Q00816	Resistance to glucose repression protein 1 OS=Saccharomyces cerevisiae (strain ATCC 204508 / S288c) OX=559292 GN=REG1 PE=1 SV=1 - [REG1_YEAST]	6.48	5.82	1	6	6	9	0.936	6	10.4	0.913	6	13.4	0.985	6	3.5	1.018	6	5.3	1.045	6	1.2	1.005	6	7.9	0.992	6	0.2	77700000	1014	112.5	5.08
898	S000004028	YLR038C	Cox12p	Q01519	Cytochrome c oxidase subunit 6B OS=Saccharomyces cerevisiae (strain ATCC 204508 / S288c) OX=559292 GN=COX12 PE=1 SV=2 - [COX12_YEAST]	17.86	34.94	1	3	3	7	1.297	6	8.5	0.596	6	7.7	0.64	6	7.2	1.301	6	21.1	1.274	6	11.6	1.316	6	8.6	0.603	6	17.3	110000000	83	9.8	5.39
899	S000004790	YMR178W	Fpy1p	Q03219	Uncharacterized protein YMR178W OS=Saccharomyces cerevisiae (strain ATCC 204508 / S288c) OX=559292 GN=YMR178W PE=1 SV=1 - [YM44_YEAST]	20.33	15.69	1	4	4	7	1.081	6	5.9	1.028	6	7.5	1.044	6	6.2	1.005	6	5.4	0.945	6	5.5	1.023	6	14.7	1.003	6	6.3	165000000	274	31.1	6.05
900	S000004800	YMR188C	Mrps17p	Q03246	37S ribosomal protein S17, mitochondrial OS=Saccharomyces cerevisiae (strain ATCC 204508 / S288c) OX=559292 GN=MRPS17 PE=1 SV=1 - [RT17_YEAST]	13.12	18.14	1	4	4	6	1.004	6	4.1	0.963	6	8	0.936	6	15.2	0.996	6	11.9	1.026	6	4.7	1.111	6	11.1	0.909	6	8.1	73600000	237	27.6	9.58
901	S000004905	YMR291W	Tda1p	Q03533	Serine/threonine-protein kinase TDA1 OS=Saccharomyces cerevisiae (strain ATCC 204508 / S288c) OX=559292 GN=TDA1 PE=1 SV=1 - [TDA1_YEAST]	11.3	5.63	1	4	4	6	0.899	6	11.4	1.02	6	3.7	0.998	6	6.5	0.993	6	4.9	0.986	6	9.3	0.938	6	15.2	1.054	6	2.5	129000000	586	66.2	6.96
902	S000002559	YDR152W	Gir2p	Q03768	Protein GIR2 OS=Saccharomyces cerevisiae (strain ATCC 204508 / S288c) OX=559292 GN=GIR2 PE=1 SV=1 - [GIR2_YEAST]	19.55	20.75	1	6	6	7	0.966	6	6.5	1.013	6	6.6	1.032	6	5.1	0.952	6	9.2	0.984	6	5.2	0.872	6	5.5	1.091	6	3.2	123000000	265	31	4.58
903	S000004854	YMR241W	Yhm2p	Q04013	Citrate/oxoglutarate carrier protein OS=Saccharomyces cerevisiae (strain ATCC 204508 / S288c) OX=559292 GN=YHM2 PE=1 SV=1 - [YHM2_YEAST]	21.74	12.74	1	4	4	7	1.043	6	10.1	1.064	6	4.6	1.083	6	4.9	1.031	6	7.4	1.007	6	5	0.999	6	5.9	1.095	6	2.6	476000000	314	34.2	9.88
904	S000002904	YDR496C	Puf6p	Q04373	Pumilio homology domain family member 6 OS=Saccharomyces cerevisiae (strain ATCC 204508 / S288c) OX=559292 GN=PUF6 PE=1 SV=1 - [PUF6_YEAST]	8.85	6.4	1	4	4	6	0.968	6	7.9	1.109	6	7.3	0.938	6	12.3	0.926	6	14.1	0.965	6	8.1	0.775	6	3.7	1.12	6	7.4	80500000	656	75.1	6.89
905	S000004652	YMR049C	Erb1p	Q04660	Ribosome biogenesis protein ERB1 OS=Saccharomyces cerevisiae (strain ATCC 204508 / S288c) OX=559292 GN=ERB1 PE=1 SV=1 - [ERB1_YEAST]	20.15	8.92	1	7	7	8	0.905	6	6.8	1.118	7	2.7	1.067	7	10.1	0.964	7	0.9	0.93	7	6.5	0.939	7	7.1	1.148	7	8.4	71100000	807	91.6	5.17
906	S000002702	YDR294C	Dpl1p	Q05567	Sphingosine-1-phosphate lyase OS=Saccharomyces cerevisiae (strain ATCC 204508 / S288c) OX=559292 GN=DPL1 PE=1 SV=1 - [SGPL_YEAST]	12.05	5.77	1	4	4	6	0.947	6	5.7	1.119	6	4.6	1.022	6	9.5	1.004	6	2.1	0.916	6	7.5	0.957	6	3.8	1.092	6	7.5	82200000	589	65.5	8.03
907	S000004361	YLR369W	Ssq1p	Q05931	Heat shock protein SSQ1, mitochondrial OS=Saccharomyces cerevisiae (strain ATCC 204508 / S288c) OX=559292 GN=SSQ1 PE=1 SV=1 - [HSP7Q_YEAST]	20.9	7.76	1	4	6	10	1.168	6	12.4	0.839	6	2	0.957	6	12.6	0.939	6	8.7	1.041	6	1.1	1.009	6	3.6	0.873	6	16.3	166000000	657	72.3	6.4
908	S000004362	YLR370C	Arc18p	Q05933	Actin-related protein 2/3 complex subunit 3 OS=Saccharomyces cerevisiae (strain ATCC 204508 / S288c) OX=559292 GN=ARC18 PE=1 SV=1 - [ARPC3_YEAST]	18.43	14.04	1	3	3	6	0.994	6	6.8	1.077	6	2.6	1.049	6	8.8	0.966	6	2.6	0.942	6	1.5	0.972	6	8.8	1.066	6	3.1	242000000	178	20.6	7.97
909	S000004247	YLR257W	Ylr257Wp	Q06146	Uncharacterized protein YLR257W OS=Saccharomyces cerevisiae (strain ATCC 204508 / S288c) OX=559292 GN=YLR257W PE=1 SV=1 - [YL257_YEAST]	27.8	26.17	1	7	7	10	0.961	6	6.5	1.125	6	16.1	1.129	6	4.7	0.982	6	7.2	0.992	6	4.9	1.027	6	7.3	1.129	6	3.4	245000000	321	36	4.91
910	S000002780	YDR372C	Vps74p	Q06385	Vacuolar protein sorting-associated protein 74 OS=Saccharomyces cerevisiae (strain ATCC 204508 / S288c) OX=559292 GN=VPS74 PE=1 SV=1 - [VPS74_YEAST]	17	11.3	2	4	4	7	1.024	6	2.4	0.981	6	10	1.01	6	12.3	0.994	6	6.3	0.969	6	8.4	1.009	6	6.1	0.905	6	8	168000000	345	39.3	5.12
911	S000002788	YDR380W	Aro10p	Q06408	Transaminated amino acid decarboxylase OS=Saccharomyces cerevisiae (strain ATCC 204508 / S288c) OX=559292 GN=ARO10 PE=1 SV=1 - [ARO10_YEAST]	15.98	5.83	1	5	5	6	0.857	6	7.8	1.347	6	8.7	1.211	6	10	0.862	6	12	0.972	6	7.5	0.859	6	8.6	1.268	6	1.5	61300000	635	71.3	6.54
912	S000006322	YPR118W	Mri1p	Q06489	Methylthioribose-1-phosphate isomerase OS=Saccharomyces cerevisiae (strain ATCC 204508 / S288c) OX=559292 GN=MRI1 PE=1 SV=1 - [MTNA_YEAST]	16.78	11.92	1	5	5	6	0.987	6	7.3	1.071	6	1.9	1.034	6	4	0.98	6	2.7	1.012	6	5.3	0.971	6	9.4	1.072	6	4.3	65800000	411	45	5.03
913	S000004376	YLR384C	Iki3p	Q06706	Elongator complex protein 1 OS=Saccharomyces cerevisiae (strain ATCC 204508 / S288c) OX=559292 GN=IKI3 PE=1 SV=1 - [ELP1_YEAST]	19.61	4.82	1	6	6	8	0.94	6	5.6	1.143	6	9.6	1.162	6	4.7	0.911	6	6.2	0.953	6	7.6	0.973	6	10.2	1.091	6	5.9	56200000	1349	152.9	5.07
914	S000002232	YDL074C	Bre1p	Q07457	E3 ubiquitin-protein ligase BRE1 OS=Saccharomyces cerevisiae (strain ATCC 204508 / S288c) OX=559292 GN=BRE1 PE=1 SV=1 - [BRE1_YEAST]	9.36	6.86	1	6	6	6	1.07	6	5.9	0.887	6	11.2	1.021	6	2.3	1.008	6	8.2	0.978	6	4	1.009	6	12.4	0.93	6	11.8	30400000	700	80.6	6.43
915	S000002384	YDL225W	Shs1p	Q07657	Seventh homolog of septin 1 OS=Saccharomyces cerevisiae (strain ATCC 204508 / S288c) OX=559292 GN=SHS1 PE=1 SV=1 - [SHS1_YEAST]	23.46	16.88	1	9	9	9	1.034	6	6.4	1.066	6	15.1	0.957	6	13	0.971	6	5.4	0.963	7	9	1.043	7	21.3	0.995	7	16.3	76900000	551	62.6	5.53
916	S000005416	YOL055C	Thi20p	Q08224	Hydroxymethylpyrimidine/phosphomethylpyrimidine kinase THI20 OS=Saccharomyces cerevisiae (strain ATCC 204508 / S288c) OX=559292 GN=THI20 PE=1 SV=1 - [THI20_YEAST]	15.62	7.8	2	5	5	6	1.196	6	3.1	0.943	6	10.1	0.873	6	6.3	1.043	6	8.1	1.163	6	6.4	1.088	6	6.2	0.898	6	6.9	62800000	551	61.2	6.16
917	S000005881	YOR354C	Msc6p	Q08818	Meiotic sister-chromatid recombination protein 6, mitochondrial OS=Saccharomyces cerevisiae (strain ATCC 204508 / S288c) OX=559292 GN=MSC6 PE=1 SV=1 - [MSC6_YEAST]	13.85	7.08	1	6	6	6	1.007	6	6.8	0.97	6	9.1	1.001	6	4.7	1.031	6	2.6	0.977	6	5.3	1.025	6	6.3	0.912	6	2.3	33700000	692	79.9	8.15
918	S000006116	YPL195W	Apl5p	Q08951	AP-3 complex subunit delta OS=Saccharomyces cerevisiae (strain ATCC 204508 / S288c) OX=559292 GN=APL5 PE=1 SV=1 - [AP3D_YEAST]	25.24	9.66	1	8	9	9	1.025	6	5.9	1.013	6	3.1	0.959	6	6.8	1.015	6	5.9	1.022	6	3.6	0.926	6	4.6	0.897	6	5.5	69900000	932	106.9	5.08
919	S000005815	YOR289W	Yor289Wp	Q12012	Uncharacterized protein YOR289W OS=Saccharomyces cerevisiae (strain ATCC 204508 / S288c) OX=559292 GN=YOR289W PE=1 SV=1 - [YO289_YEAST]	20.49	17.13	1	4	4	7	0.999	6	7.5	0.897	6	10	0.98	6	14.5	0.979	6	13.7	1.016	6	2.7	0.992	6	7.9	0.922	6	11.3	235000000	251	29.1	8.34
920	S000005690	YOR164C	Get4p	Q12125	Golgi to ER traffic protein 4 OS=Saccharomyces cerevisiae (strain ATCC 204508 / S288c) OX=559292 GN=GET4 PE=1 SV=1 - [GET4_YEAST]	30.27	24.04	1	7	7	9	0.977	6	3.4	0.997	7	5.9	1.028	7	3.2	1.043	7	9.1	1.085	7	6.3	1.045	7	6.8	0.982	7	5	229000000	312	36.3	5.2
921	S000003980	YLL057C	Jlp1p	Q12358	Alpha-ketoglutarate-dependent sulfonate dioxygenase OS=Saccharomyces cerevisiae (strain ATCC 204508 / S288c) OX=559292 GN=JLP1 PE=1 SV=1 - [JLP1_YEAST]	21.02	14.08	1	5	6	8	0.982	6	4	0.96	6	9.3	0.991	6	14.2	1.192	6	10.3	1.043	6	10.5	1.028	6	8.3	0.949	6	7.4	216000000	412	47	6.65
922	S000005436	YOL076W	Mdm20p	Q12387	N-terminal acetyltransferase B complex subunit MDM20 OS=Saccharomyces cerevisiae (strain ATCC 204508 / S288c) OX=559292 GN=MDM20 PE=1 SV=1 - [NAA25_YEAST]	15.56	6.66	1	6	6	6	1.002	6	5.6	1.03	6	4.7	1.008	6	7.2	0.951	6	2.5	0.973	6	4.6	0.963	6	5.9	1.086	6	5.2	43800000	796	92.7	7.72
923	S000005814	YOR288C	Mpd1p	Q12404	Protein disulfide-isomerase MPD1 OS=Saccharomyces cerevisiae (strain ATCC 204508 / S288c) OX=559292 GN=MPD1 PE=1 SV=1 - [MPD1_YEAST]	22.63	19.5	1	6	6	8	0.901	6	8.4	1.096	8	5.5	1.128	8	4.9	0.989	8	4.7	0.928	8	9.8	0.966	8	5.4	1.167	8	4.4	243000000	318	36.4	9.6
924	S000006220	YPR016C	Tif6p	Q12522	Eukaryotic translation initiation factor 6 OS=Saccharomyces cerevisiae (strain ATCC 204508 / S288c) OX=559292 GN=TIF6 PE=1 SV=1 - [IF6_YEAST]	31.06	21.63	1	4	4	10	0.979	6	6.4	1.044	6	11.3	1.017	6	8.5	0.903	6	13.5	0.94	6	6.2	0.938	6	5.9	1.047	6	10.2	502000000	245	26.4	4.64
925	S000005595	YOR069W	Vps5p	Q92331	Vacuolar protein sorting-associated protein 5 OS=Saccharomyces cerevisiae (strain ATCC 204508 / S288c) OX=559292 GN=VPS5 PE=1 SV=1 - [VPS5_YEAST]	13.12	8.44	1	6	6	8	0.986	6	5.1	0.872	6	12.2	0.959	6	10.4	0.947	6	7.6	1.068	6	10.5	0.918	6	11.9	0.953	6	8.4	441000000	675	76.4	5.19
926	S000005448	YOL088C	Mpd2p	Q99316	Protein disulfide isomerase MPD2 OS=Saccharomyces cerevisiae (strain ATCC 204508 / S288c) OX=559292 GN=MPD2 PE=1 SV=1 - [MPD2_YEAST]	19.13	14.08	1	5	5	7	0.933	6	5.6	0.992	6	11.2	0.992	6	10.8	1.032	6	4.5	0.975	6	2.7	0.969	6	9.1	1.052	6	3.7	61800000	277	32.4	6.55
927	S000007256	YEL020W-A	Tim9p	O74700	Mitochondrial import inner membrane translocase subunit TIM9 OS=Saccharomyces cerevisiae (strain ATCC 204508 / S288c) OX=559292 GN=TIM9 PE=1 SV=1 - [TIM9_YEAST]	14.13	33.33	1	3	3	5	1.073	5	5.6	1.024	5	7.6	1.068	5	5.2	1.058	5	4.4	1.008	5	7.6	1.024	5	13.3	1.069	5	6.6	106000000	87	10.2	8.18
928	S000003809	YJR048W	Cyc1p	P00044	Cytochrome c iso-1 OS=Saccharomyces cerevisiae (strain ATCC 204508 / S288c) OX=559292 GN=CYC1 PE=1 SV=2 - [CYC1_YEAST]	16.74	21.1	1	2	3	6	1.244	5	4.8	0.664	5	10.7	0.732	5	3.3	1.273	5	20.5	1.235	5	2	1.26	5	13.5	0.547	5	5.3	263000000	109	12.2	9.42
929	S000001050	YHR008C	Sod2p	P00447	Superoxide dismutase [Mn], mitochondrial OS=Saccharomyces cerevisiae (strain ATCC 204508 / S288c) OX=559292 GN=SOD2 PE=1 SV=1 - [SODM_YEAST]	20.31	12.88	1	3	3	6	1.109	5	4.7	0.974	5	7.1	0.942	5	7.1	1.1	5	2.1	1.11	5	7.2	1.035	5	5.9	0.902	5	5.5	871000000	233	25.8	8.48
930	S000005366	YOL006C	Top1p	P04786	DNA topoisomerase 1 OS=Saccharomyces cerevisiae (strain ATCC 204508 / S288c) OX=559292 GN=TOP1 PE=1 SV=2 - [TOP1_YEAST]	8.47	5.98	1	5	5	5	0.938	5	14.4	1.008	5	18	1.071	5	17.7	0.894	5	4.2	1.054	5	8.2	0.935	5	12.8	0.993	5	4	20500000	769	89.9	8.73
931	S000002239	YDL081C	Rpp1Ap	P05318	60S acidic ribosomal protein P1-alpha OS=Saccharomyces cerevisiae (strain ATCC 204508 / S288c) OX=559292 GN=RPP1A PE=1 SV=4 - [RLA1_YEAST]	12.75	7.55	1	1	1	5	1.073	5	2.6	0.995	5	8.6	0.989	5	9.9	1.086	5	13.4	1.013	5	7.4	0.965	5	13.4	0.989	5	4.8	6970000000	106	10.9	3.88
932	S000002762	YDR354W	Trp4p	P07285	Anthranilate phosphoribosyltransferase OS=Saccharomyces cerevisiae (strain ATCC 204508 / S288c) OX=559292 GN=TRP4 PE=1 SV=1 - [TRPD_YEAST]	7.64	6.05	1	2	2	5	1.032	5	4.6	0.867	5	30.2	0.967	5	3.8	1.111	5	2.2	1.072	5	5.3	0.924	5	3.8	1.002	5	3.1	135000000	380	41.3	6.67
933	S000004430	YLR438W	Car2p	P07991	Ornithine aminotransferase OS=Saccharomyces cerevisiae (strain ATCC 204508 / S288c) OX=559292 GN=CAR2 PE=1 SV=2 - [OAT_YEAST]	37.04	20.05	1	7	7	14	0.971	5	9.8	0.945	5	14.8	1.023	5	11.7	1.01	5	5.3	0.98	6	6.9	1.974	12	106.8	2.141	12	40.2	263000000	424	46.1	6.95
934	S000003744	YJL208C	Nuc1p	P08466	Mitochondrial nuclease OS=Saccharomyces cerevisiae (strain ATCC 204508 / S288c) OX=559292 GN=NUC1 PE=1 SV=1 - [NUC1_YEAST]	12.66	10.64	1	4	4	5	1.088	5	10.9	0.974	5	5.5	0.955	5	2.4	1.056	5	3.9	0.957	5	4.4	1.022	5	8.2	0.946	5	3.6	42900000	329	37.2	8.78
935	S000003726	YJL190C	Rps22Ap	P0C0W1	40S ribosomal protein S22-A OS=Saccharomyces cerevisiae (strain ATCC 204508 / S288c) OX=559292 GN=RPS22A PE=1 SV=2 - [RS22A_YEAST]	177.94	33.08	2	4	4	52	1.07	5	2.5	1.004	5	9.1	0.977	5	6.5	1.026	5	0.9	1.028	5	4	0.959	5	12.8	0.936	5	10.3	4200000000	130	14.6	9.94
936	S000007380	NA	NA	P0C2J3	Transposon Ty2-LR1 Gag-Pol polyprotein OS=Saccharomyces cerevisiae (strain ATCC 204508 / S288c) OX=559292 GN=TY2B-LR1 PE=3 SV=1 - [YL21B_YEAST]	39.51	4.92	22	4	10	16	1.076	5	5.3	1.089	5	4.9	1.031	5	4	1.009	5	1.8	1.02	5	5.9	1.104	5	6.3	1.055	5	3.3	286000000	1770	202	8.22
937	S000005106	YNL162W	Rpl42Ap	P0CX27	60S ribosomal protein L42-A OS=Saccharomyces cerevisiae (strain ATCC 204508 / S288c) OX=559292 GN=RPL42A PE=1 SV=1 - [RL44A_YEAST]	12.72	15.09	1	2	2	5	0.957	5	2.4	1.06	5	6.2	1.037	5	1.5	0.908	5	6.2	1.022	5	6.5	0.834	5	7.3	1.083	5	1.3	2450000000	106	12.2	10.59
938	S000003225	YGL256W	Adh4p	P10127	Alcohol dehydrogenase 4 OS=Saccharomyces cerevisiae (strain ATCC 204508 / S288c) OX=559292 GN=ADH4 PE=1 SV=3 - [ADH4_YEAST]	59.55	35.08	1	9	9	18	1.027	5	12.3	0.635	5	16.3	0.763	7	24.8	2.048	7	19.6	1.197	7	11.2	2.225	7	9.7	0.761	7	17.9	496000000	382	41.1	6.15
939	S000002755	YDR347W	Mrp1p	P10662	37S ribosomal protein MRP1, mitochondrial OS=Saccharomyces cerevisiae (strain ATCC 204508 / S288c) OX=559292 GN=MRP1 PE=1 SV=2 - [RT01_YEAST]	12.41	16.51	1	5	5	6	1.067	5	8.2	0.893	5	7.6	0.952	5	11.4	1.04	5	11.2	1.003	5	2.6	0.972	5	8.6	1.059	5	10.8	53300000	321	36.7	9.06
940	S000001066	YHR024C	Mas2p	P11914	Mitochondrial-processing peptidase subunit alpha OS=Saccharomyces cerevisiae (strain ATCC 204508 / S288c) OX=559292 GN=MAS2 PE=1 SV=1 - [MPPA_YEAST]	8.71	8.51	1	5	5	5	1.047	5	4.5	0.921	5	6.6	0.932	5	6.1	0.999	5	4.6	1.09	5	3.2	0.96	5	5.9	1.031	5	1.6	397000000	482	53.3	6.34
941	S000004950	YNL005C	Mrp7p	P12687	54S ribosomal protein L2, mitochondrial OS=Saccharomyces cerevisiae (strain ATCC 204508 / S288c) OX=559292 GN=MRP7 PE=1 SV=1 - [RM02_YEAST]	10.41	13.48	1	5	5	6	1.098	5	4.4	0.873	5	12.1	0.974	5	8.9	1.039	5	1.9	1.013	5	11.9	0.997	5	6.3	0.946	5	11	70100000	371	43.2	9.82
942	S000001296	YIL034C	Cap2p	P13517	F-actin-capping protein subunit beta OS=Saccharomyces cerevisiae (strain ATCC 204508 / S288c) OX=559292 GN=CAP2 PE=1 SV=3 - [CAPZB_YEAST]	21.72	20.21	1	6	6	7	0.914	5	10.8	1.15	5	13.8	1.198	5	9.5	0.942	5	16.3	0.93	5	1.6	1.011	5	16	1.071	5	11.7	258000000	287	32.6	4.72
943	S000004185	YLR195C	Nmt1p	P14743	Glycylpeptide N-tetradecanoyltransferase OS=Saccharomyces cerevisiae (strain ATCC 204508 / S288c) OX=559292 GN=NMT1 PE=1 SV=1 - [NMT_YEAST]	16.63	12.31	1	6	6	7	1.076	5	24.6	1.161	6	32.2	0.783	6	51.6	0.956	6	18.9	1.082	6	14.9	1.025	6	13.2	1.078	6	23.8	73400000	455	52.8	7.42
944	S000004124	YLR134W	Pdc5p	P16467	Pyruvate decarboxylase isozyme 2 OS=Saccharomyces cerevisiae (strain ATCC 204508 / S288c) OX=559292 GN=PDC5 PE=1 SV=4 - [PDC5_YEAST]	125.39	8.53	1	2	4	42	0.898	5	8.8	1.137	5	4.1	1.104	5	4.1	0.999	5	0.9	0.954	5	6.8	0.946	5	10.4	1.232	5	6.6	9960000000	563	61.9	6.43
945	S000005702	YOR176W	Hem15p	P16622	Ferrochelatase, mitochondrial OS=Saccharomyces cerevisiae (strain ATCC 204508 / S288c) OX=559292 GN=HEM15 PE=1 SV=1 - [HEMH_YEAST]	11.54	8.91	1	4	4	5	1.108	5	15.9	1.071	5	11.3	0.97	5	6.6	0.98	5	9.6	1.036	5	1.1	1.049	5	5.6	0.938	5	11.9	293000000	393	44.6	9.03
946	S000005587	YOR061W	Cka2p	P19454	Casein kinase II subunit alpha' OS=Saccharomyces cerevisiae (strain ATCC 204508 / S288c) OX=559292 GN=CKA2 PE=1 SV=2 - [CSK22_YEAST]	13.69	7.37	1	3	3	5	0.898	5	7.5	1.053	5	5	1.039	5	7	0.934	5	9.7	0.934	5	1.6	1.024	5	13.5	1.047	5	2.9	71100000	339	39.4	8.53
947	S000004924	YMR307W	Gas1p	P22146	1,3-beta-glucanosyltransferase GAS1 OS=Saccharomyces cerevisiae (strain ATCC 204508 / S288c) OX=559292 GN=GAS1 PE=1 SV=2 - [GAS1_YEAST]	47.59	13.77	1	6	7	16	0.901	5	3.1	1.196	5	7.5	1.162	5	4.8	0.793	5	18.3	0.858	5	1.4	0.881	5	10.1	1.205	5	3	1020000000	559	59.5	4.67
948	S000002597	YDR189W	Sly1p	P22213	Protein SLY1 OS=Saccharomyces cerevisiae (strain ATCC 204508 / S288c) OX=559292 GN=SLY1 PE=1 SV=1 - [SLY1_YEAST]	11.13	4.8	1	4	4	5	1.025	5	9.5	1.03	5	9.4	0.994	5	5.2	1.038	5	10.4	0.959	5	4	0.992	5	8.6	1.048	5	11.1	95400000	666	74.6	5.22
949	S000004816	YMR203W	Tom40p	P23644	Mitochondrial import receptor subunit TOM40 OS=Saccharomyces cerevisiae (strain ATCC 204508 / S288c) OX=559292 GN=TOM40 PE=1 SV=1 - [TOM40_YEAST]	20.26	12.4	1	4	4	6	1.056	5	16.1	0.894	5	10.1	0.98	5	10.8	1.03	5	7.4	0.961	5	6.7	1.08	5	12.6	0.88	5	16.4	531000000	387	42	5.54
950	S000004291	YLR300W	Exg1p	P23776	Glucan 1,3-beta-glucosidase I/II OS=Saccharomyces cerevisiae (strain ATCC 204508 / S288c) OX=559292 GN=EXG1 PE=1 SV=1 - [EXG1_YEAST]	13.44	4.24	1	2	2	5	0.918	5	5.9	0.54	5	37.2	0.551	5	7	1.002	5	0.8	0.981	5	12.9	0.962	5	1.5	0.777	5	5.5	271000000	448	51.3	4.75
951	S000004059	YLR069C	Mef1p	P25039	Elongation factor G, mitochondrial OS=Saccharomyces cerevisiae (strain ATCC 204508 / S288c) OX=559292 GN=MEF1 PE=1 SV=2 - [EFGM_YEAST]	13.65	4.73	1	5	5	5	1.05	5	2.4	0.865	5	0	0.889	5	5.7	1.043	5	6.6	1.048	5	0.9	1.049	5	4.6	0.876	5	5	66100000	761	84.5	6.86
952	S000005683	YOR157C	Pup1p	P25043	Proteasome subunit beta type-2 OS=Saccharomyces cerevisiae (strain ATCC 204508 / S288c) OX=559292 GN=PUP1 PE=1 SV=1 - [PSB2_YEAST]	14.1	13.41	1	4	4	5	0.999	5	2.1	1	5	3.5	0.992	5	1.3	1.009	5	4.1	1.041	5	1.7	0.975	5	2.8	0.973	5	9	308000000	261	28.3	6.61
953	S000000597	YCR004C	Ycp4p	P25349	Flavoprotein-like protein YCP4 OS=Saccharomyces cerevisiae (strain ATCC 204508 / S288c) OX=559292 GN=YCP4 PE=1 SV=1 - [YCP4_YEAST]	47.25	34.41	1	6	7	15	0.968	5	8.1	1.025	5	1.7	0.981	5	5.1	0.952	5	26.2	0.995	5	14.7	0.954	5	12	0.98	5	5.9	1250000000	247	26.3	8.19
954	S000000522	YCL017C	Nfs1p	P25374	Cysteine desulfurase, mitochondrial OS=Saccharomyces cerevisiae (strain ATCC 204508 / S288c) OX=559292 GN=NFS1 PE=1 SV=2 - [NFS1_YEAST]	28.06	15.29	1	7	7	9	0.965	5	13.4	1.029	6	6.1	0.987	6	3.5	0.983	6	8.7	1.016	6	11.9	0.954	6	22	0.969	6	9.4	280000000	497	54.4	8.19
955	S000000542	YCL037C	Sro9p	P25567	RNA-binding protein SRO9 OS=Saccharomyces cerevisiae (strain ATCC 204508 / S288c) OX=559292 GN=SRO9 PE=1 SV=2 - [SRO9_YEAST]	16.92	7.83	1	3	3	5	0.94	5	6.7	1.001	5	8.9	0.965	5	3.4	0.99	5	9.2	0.968	5	4.2	0.926	5	8.1	1.061	5	6.1	136000000	434	48	8.9
956	S000005625	YOR099W	Ktr1p	P27810	Alpha-1,2 mannosyltransferase KTR1 OS=Saccharomyces cerevisiae (strain ATCC 204508 / S288c) OX=559292 GN=KTR1 PE=1 SV=1 - [KTR1_YEAST]	17.75	11.2	1	4	4	6	0.799	5	12.6	1.208	5	6.8	1.248	5	0.5	0.866	5	2.7	0.924	5	2.4	0.842	5	6.5	1.27	5	1.2	226000000	393	46	6.68
957	S000003116	YGL148W	Aro2p	P28777	Chorismate synthase OS=Saccharomyces cerevisiae (strain ATCC 204508 / S288c) OX=559292 GN=ARO2 PE=1 SV=1 - [AROC_YEAST]	33.44	27.39	1	8	8	20	1.008	5	15.8	1.045	5	6.5	1.076	5	5.1	0.939	5	4.8	1.005	5	9.7	0.963	5	0.1	1.041	5	5.7	413000000	376	40.8	7.8
958	S000004264	YLR274W	Mcm5p	P29496	Minichromosome maintenance protein 5 OS=Saccharomyces cerevisiae (strain ATCC 204508 / S288c) OX=559292 GN=MCM5 PE=1 SV=1 - [MCM5_YEAST]	12.05	5.16	1	5	5	5	1.027	5	7.2	0.876	5	8.7	0.957	5	4.2	1.07	5	7.8	0.994	5	2.1	1.056	5	6.2	0.891	5	1.4	62600000	775	86.4	5.71
959	S000004884	YMR271C	Ura10p	P30402	Orotate phosphoribosyltransferase 2 OS=Saccharomyces cerevisiae (strain ATCC 204508 / S288c) OX=559292 GN=URA10 PE=1 SV=3 - [PYRX_YEAST]	21.02	16.74	1	3	4	7	1.034	5	22.3	0.881	5	9.6	1.005	5	12	1.19	5	10.8	1.074	5	6.6	1.222	5	9.6	0.864	5	5.7	194000000	227	24.8	8.51
960	S000000021	YAL023C	Pmt2p	P31382	Dolichyl-phosphate-mannose--protein mannosyltransferase 2 OS=Saccharomyces cerevisiae (strain ATCC 204508 / S288c) OX=559292 GN=PMT2 PE=1 SV=2 - [PMT2_YEAST]	18.25	7.51	1	5	5	7	0.948	5	23.6	1.034	5	14.6	1.033	5	4.3	0.966	5	12.8	0.952	5	16.6	0.95	5	13.8	1.069	5	2.6	195000000	759	86.8	7.71
961	S000007222	YCR028C-A	Rim1p	P32445	Single-stranded DNA-binding protein RIM1, mitochondrial OS=Saccharomyces cerevisiae (strain ATCC 204508 / S288c) OX=559292 GN=RIM1 PE=1 SV=1 - [RIM1_YEAST]	31.15	34.81	1	4	4	10	1.023	5	6.6	0.981	5	9.5	0.968	5	1.9	1.117	5	10.2	0.997	5	3.3	1.043	5	6.3	1.003	5	0.3	716000000	135	15.4	8.34
962	S000003637	YJL101C	Gsh1p	P32477	Glutamate--cysteine ligase OS=Saccharomyces cerevisiae (strain ATCC 204508 / S288c) OX=559292 GN=GSH1 PE=1 SV=1 - [GSH1_YEAST]	16.2	7.67	1	6	6	6	1.045	5	4.3	0.979	5	11.1	0.986	5	4.1	1.001	5	7.6	1.002	6	6.6	1.035	6	1.6	0.964	6	3.7	93500000	678	78.2	6.28
963	S000002367	YDL208W	Nhp2p	P32495	H/ACA ribonucleoprotein complex subunit NHP2 OS=Saccharomyces cerevisiae (strain ATCC 204508 / S288c) OX=559292 GN=NHP2 PE=1 SV=2 - [NHP2_YEAST]	15.16	11.54	1	2	2	5	1.03	5	6.2	1.002	5	5.6	0.94	5	5.5	0.984	5	5.7	1.032	5	6.1	0.957	5	1.6	0.974	5	8.9	339000000	156	17.1	9.72
964	S000000146	YBL050W	Sec17p	P32602	Alpha-soluble NSF attachment protein OS=Saccharomyces cerevisiae (strain ATCC 204508 / S288c) OX=559292 GN=SEC17 PE=1 SV=4 - [SEC17_YEAST]	45.11	29.45	1	7	7	14	1.151	5	5.3	1.058	5	11.7	1.03	5	6.7	0.963	5	2.1	1.051	5	4	0.923	5	16.4	1.083	5	7.6	228000000	292	32.8	5.1
965	S000001610	YKL127W	Pgm1p	P33401	Phosphoglucomutase 1 OS=Saccharomyces cerevisiae (strain ATCC 204508 / S288c) OX=559292 GN=PGM1 PE=1 SV=1 - [PGM1_YEAST]	44.61	20.53	1	8	11	16	0.903	5	5.1	1.1	5	14.4	1.213	5	5.9	0.911	5	5.5	1.015	6	17.1	0.926	6	27.9	1.312	6	26.7	816000000	570	63.1	7.24
966	S000000374	YBR170C	Npl4p	P33755	Nuclear protein localization protein 4 OS=Saccharomyces cerevisiae (strain ATCC 204508 / S288c) OX=559292 GN=NPL4 PE=1 SV=1 - [NPL4_YEAST]	15.05	5.86	1	4	4	5	1.005	5	4	1.014	5	4.8	0.981	5	12.5	1.022	5	9.3	0.995	5	12.9	1.004	5	13.2	0.91	5	15.6	66800000	580	65.7	5.73
967	S000002253	YDL095W	Pmt1p	P33775	Dolichyl-phosphate-mannose--protein mannosyltransferase 1 OS=Saccharomyces cerevisiae (strain ATCC 204508 / S288c) OX=559292 GN=PMT1 PE=1 SV=1 - [PMT1_YEAST]	24.12	6.12	1	5	5	10	1.005	5	4.3	1.081	5	8.6	1.097	5	0.5	0.932	5	5.8	0.995	5	1.1	0.976	5	8.9	1.025	5	5.4	239000000	817	92.6	6.68
968	S000001898	YFR002W	Nic96p	P34077	Nucleoporin NIC96 OS=Saccharomyces cerevisiae (strain ATCC 204508 / S288c) OX=559292 GN=NIC96 PE=1 SV=2 - [NIC96_YEAST]	15.35	6.79	1	6	6	6	0.984	5	9.3	0.943	5	15.7	1.026	5	3.9	1.007	5	5.5	0.999	5	5.3	1.078	5	5.8	0.994	5	6.2	84200000	839	96.1	6.83
969	S000002712	YDR304C	Cpr5p	P35176	Peptidyl-prolyl cis-trans isomerase D OS=Saccharomyces cerevisiae (strain ATCC 204508 / S288c) OX=559292 GN=CPR5 PE=2 SV=1 - [CYPD_YEAST]	28.53	25.78	2	5	6	10	0.979	5	1.9	1.17	6	3.5	1.147	6	6.1	1.041	6	6	0.967	6	4.9	1	6	5.8	1.173	6	8.3	862000000	225	25.3	5.6
970	S000002494	YDR087C	Rrp1p	P35178	Ribosomal RNA-processing protein 1 OS=Saccharomyces cerevisiae (strain ATCC 204508 / S288c) OX=559292 GN=RRP1 PE=1 SV=2 - [RRP1_YEAST]	17.65	19.42	1	6	6	7	0.901	5	7.8	1.046	5	12.6	1.094	5	9.4	0.982	5	3.4	0.95	6	6.9	0.892	7	10.5	1.102	7	6.6	56700000	278	33.2	5.29
971	S000002385	YDL226C	Gcs1p	P35197	ADP-ribosylation factor GTPase-activating protein GCS1 OS=Saccharomyces cerevisiae (strain ATCC 204508 / S288c) OX=559292 GN=GCS1 PE=1 SV=1 - [GCS1_YEAST]	21.65	27.56	1	7	7	10	1.051	5	5.2	0.975	5	3.3	0.987	5	11	1.022	5	12	0.993	5	2.5	0.996	5	6.7	0.985	5	3.7	139000000	352	39.3	5.92
972	S000001775	YKR067W	Gpt2p	P36148	Glycerol-3-phosphate O-acyltransferase 2 OS=Saccharomyces cerevisiae (strain ATCC 204508 / S288c) OX=559292 GN=GPT2 PE=1 SV=1 - [GPT2_YEAST]	16.72	7.4	1	5	5	6	1.123	5	12.2	0.827	3	8.2	0.927	5	5.3	1.033	5	5.4	1.113	5	18.2	1.097	5	3.6	0.925	5	4.9	48300000	743	83.6	9.48
973	S000001790	YKR082W	Nup133p	P36161	Nucleoporin NUP133 OS=Saccharomyces cerevisiae (strain ATCC 204508 / S288c) OX=559292 GN=NUP133 PE=1 SV=1 - [NU133_YEAST]	16.3	5.53	2	7	7	7	1.029	5	9.8	0.999	5	12.2	1.032	6	5.2	1.022	6	18.6	1.043	6	6	0.902	7	11.6	1.075	7	6.1	41100000	1157	133.2	5.12
974	S000000272	YBR068C	Bap2p	P38084	Leu/Val/Ile amino-acid permease OS=Saccharomyces cerevisiae (strain ATCC 204508 / S288c) OX=559292 GN=BAP2 PE=1 SV=2 - [BAP2_YEAST]	6.03	3.28	2	3	3	5	0.94	5	13.9	1.249	5	12	1.237	5	2.4	0.799	5	19.8	0.87	5	20.5	0.772	5	15.5	1.377	5	17.4	38400000	609	67.7	8.24
975	S000000343	YBR139W	Atg42p	P38109	Putative serine carboxypeptidase YBR139W OS=Saccharomyces cerevisiae (strain ATCC 204508 / S288c) OX=559292 GN=YBR139W PE=1 SV=1 - [YBY9_YEAST]	14.81	5.12	1	3	3	5	1.115	5	4.9	0.799	5	9.2	0.747	5	12.1	1.08	5	8.6	1.025	5	8.2	0.992	5	3.5	0.793	5	7.4	305000000	508	57.6	5.31
976	S000000349	YBR145W	Adh5p	P38113	Alcohol dehydrogenase 5 OS=Saccharomyces cerevisiae (strain ATCC 204508 / S288c) OX=559292 GN=ADH5 PE=1 SV=1 - [ADH5_YEAST]	37.72	9.69	1	3	4	15	1.119	5	14.7	1.055	5	4.6	0.872	5	3.6	1.088	5	10.9	1.218	5	6.1	1.089	5	11.2	0.98	5	1.7	9310000000	351	37.6	6.38
977	S000000409	YBR205W	Ktr3p	P38130	Probable mannosyltransferase KTR3 OS=Saccharomyces cerevisiae (strain ATCC 204508 / S288c) OX=559292 GN=KTR3 PE=1 SV=1 - [KTR3_YEAST]	13.56	9.9	1	4	4	5	0.997	5	7	1.038	5	4.9	1.097	5	9.7	0.965	5	2.3	0.969	5	1.9	1.006	5	15.5	1.042	5	7.2	169000000	404	47.5	8.73
978	S000000426	YBR222C	Pcs60p	P38137	Peroxisomal-coenzyme A synthetase OS=Saccharomyces cerevisiae (strain ATCC 204508 / S288c) OX=559292 GN=PCS60 PE=1 SV=1 - [FAT2_YEAST]	26.48	12.71	1	6	6	10	1.059	5	3.8	0.978	5	9.9	0.942	5	6.2	1.083	5	7.3	1.093	5	7.2	1.078	5	1.7	0.86	5	4.2	166000000	543	60.5	9.2
979	S000000363	YBR159W	Ifa38p	P38286	Very-long-chain 3-oxoacyl-CoA reductase OS=Saccharomyces cerevisiae (strain ATCC 204508 / S288c) OX=559292 GN=IFA38 PE=1 SV=1 - [MKAR_YEAST]	20.43	12.1	1	4	4	7	0.945	5	5.3	0.942	5	6.1	1.038	5	4.2	1.007	5	9.9	0.97	5	2.7	0.957	5	2.3	1.004	5	11.7	305000000	347	38.7	9.48
980	S000000483	YBR279W	Paf1p	P38351	RNA polymerase II-associated protein 1 OS=Saccharomyces cerevisiae (strain ATCC 204508 / S288c) OX=559292 GN=PAF1 PE=1 SV=1 - [PAF1_YEAST]	14.92	8.09	1	4	4	5	1.012	5	10.8	0.947	5	11.6	0.972	5	5	1.025	5	1.1	1.017	5	9.8	0.954	5	2.1	1.03	5	7.4	71200000	445	51.8	4.93
981	S000006164	YPL243W	Srp68p	P38687	Signal recognition particle subunit SRP68 OS=Saccharomyces cerevisiae (strain ATCC 204508 / S288c) OX=559292 GN=SRP68 PE=1 SV=1 - [SRP68_YEAST]	18.64	10.35	1	6	6	7	0.991	5	1.6	0.982	5	5.3	1.008	5	4.8	1.018	5	13.6	0.991	5	7.6	1.041	5	6.2	0.971	5	1.9	119000000	599	69	8.75
982	S000001138	YHR096C	Hxt5p	P38695	Probable glucose transporter HXT5 OS=Saccharomyces cerevisiae (strain ATCC 204508 / S288c) OX=559292 GN=HXT5 PE=1 SV=1 - [HXT5_YEAST]	28.6	7.43	4	3	5	10	1.405	5	9.7	0.697	5	11.6	0.787	5	5	1.176	5	7.2	1.356	5	12.1	1.071	5	7.3	0.751	5	5.2	488000000	592	66.2	7.61
983	S000001107	YHR065C	Rrp3p	P38712	ATP-dependent rRNA helicase RRP3 OS=Saccharomyces cerevisiae (strain ATCC 204508 / S288c) OX=559292 GN=RRP3 PE=1 SV=2 - [RRP3_YEAST]	13.79	7.58	1	4	4	5	0.854	5	5.3	1.262	5	15.4	1.1	5	17.4	0.876	5	14	0.885	5	6.9	0.884	5	13.9	1.07	5	8	44500000	501	55.9	9.16
984	S000001051	YHR009C	Tda3p	P38758	Putative oxidoreductase TDA3 OS=Saccharomyces cerevisiae (strain ATCC 204508 / S288c) OX=559292 GN=TDA3 PE=1 SV=2 - [TDA3_YEAST]	13.09	9.75	1	5	5	5	1.147	5	9.3	0.954	5	2.1	0.923	5	9	1.004	5	9.3	1.073	5	3.1	1.041	5	6.4	1.05	5	9.4	33000000	523	57.6	5.83
985	S000001118	YHR076W	Ptc7p	P38797	Protein phosphatase 2C homolog 7, mitochondrial OS=Saccharomyces cerevisiae (strain ATCC 204508 / S288c) OX=559292 GN=PTC7 PE=1 SV=2 - [PP2C7_YEAST]	18.81	17.49	1	6	6	6	0.97	5	2.7	1.098	5	5.1	1.016	5	1.4	1.025	5	7.2	0.971	5	1.5	0.933	5	14.4	1.017	5	4.5	108000000	343	37.8	6.58
986	S000001155	YHR113W	Ape4p	P38821	Aspartyl aminopeptidase 4 OS=Saccharomyces cerevisiae (strain ATCC 204508 / S288c) OX=559292 GN=APE4 PE=1 SV=1 - [DNPEP_YEAST]	7.45	6.12	1	3	3	5	1.093	5	9.6	1.032	4	4.3	1.101	5	26.4	1.031	5	7.6	1.004	5	3.5	0.982	5	6.7	1.033	5	17.7	89400000	490	54.1	7.02
987	S000001242	YHR199C	Aim46p	P38885	Altered inheritance of mitochondria protein 46, mitochondrial OS=Saccharomyces cerevisiae (strain ATCC 204508 / S288c) OX=559292 GN=AIM46 PE=1 SV=1 - [AIM46_YEAST]	13.32	12.9	1	4	4	5	1.127	5	1.9	1.051	5	9.3	0.942	5	1.2	1.002	5	0.2	1.076	5	3	0.937	5	7.9	0.973	5	21.1	26600000	310	34.1	9.06
988	S000003063	YGL095C	Vps45p	P38932	Vacuolar protein sorting-associated protein 45 OS=Saccharomyces cerevisiae (strain ATCC 204508 / S288c) OX=559292 GN=VPS45 PE=1 SV=2 - [VPS45_YEAST]	15.2	7.97	1	5	5	5	0.878	5	8.3	0.937	5	10.5	0.999	5	16	0.962	5	6.5	0.978	5	3.8	0.927	5	15.6	0.949	5	2.5	38600000	577	67	6.27
989	S000005971	YPL050C	Mnn9p	P39107	Mannan polymerase complexes subunit MNN9 OS=Saccharomyces cerevisiae (strain ATCC 204508 / S288c) OX=559292 GN=MNN9 PE=1 SV=3 - [MNN9_YEAST]	14.42	10.63	1	4	5	6	0.909	5	6.1	0.986	5	4.2	1.031	5	3.7	0.887	5	3.9	0.89	5	6.3	0.946	5	8.9	0.992	5	6.5	183000000	395	45.9	6.84
990	S000003466	YGR234W	Yhb1p	P39676	Flavohemoprotein OS=Saccharomyces cerevisiae (strain ATCC 204508 / S288c) OX=559292 GN=YHB1 PE=1 SV=2 - [FHP_YEAST]	69.67	29.57	1	9	9	24	1.07	5	5	0.893	7	8.9	0.853	7	11.5	0.98	7	20.7	1.014	7	10.3	1.094	7	3.5	0.893	7	12	356000000	399	44.6	6.28
991	S000000752	YEL026W	Snu13p	P39990	13 kDa ribonucleoprotein-associated protein OS=Saccharomyces cerevisiae (strain ATCC 204508 / S288c) OX=559292 GN=SNU13 PE=1 SV=1 - [SNU13_YEAST]	14.68	13.49	1	2	2	5	0.963	5	4.2	1.199	5	7.6	1.02	5	4.8	1.027	5	5.4	0.993	5	3.3	0.927	5	9.6	1.143	5	12.6	413000000	126	13.6	7.85
992	S000000748	YEL022W	Gea2p	P39993	ARF guanine-nucleotide exchange factor 2 OS=Saccharomyces cerevisiae (strain ATCC 204508 / S288c) OX=559292 GN=GEA2 PE=1 SV=1 - [GEA2_YEAST]	12.1	3.5	1	5	5	5	1.04	5	11.2	0.876	5	3	0.958	5	5.2	1.028	5	13.9	1.017	5	7.9	1.004	5	15.7	1.045	5	10.8	35600000	1459	165.6	5.15
993	S000000808	YER006W	Nug1p	P40010	Nuclear GTP-binding protein NUG1 OS=Saccharomyces cerevisiae (strain ATCC 204508 / S288c) OX=559292 GN=NUG1 PE=1 SV=1 - [NUG1_YEAST]	22.25	11.35	1	6	6	8	0.975	5	6	1.139	5	6	1.027	5	5.8	0.938	5	1.8	0.977	5	2.1	0.945	5	2.3	1.073	5	7	85900000	520	57.7	8.88
994	S000000883	YER081W	Ser3p	P40054	D-3-phosphoglycerate dehydrogenase 1 OS=Saccharomyces cerevisiae (strain ATCC 204508 / S288c) OX=559292 GN=SER3 PE=1 SV=1 - [SERA_YEAST]	79.14	31.34	1	5	12	28	1.11	5	3.1	1.058	5	4.3	0.962	5	3.6	1.022	5	11.7	1.155	6	14.7	1.139	6	9.1	1.005	6	7.9	1210000000	469	51.2	5.57
995	S000000958	YER156C	Myg1p	P40093	UPF0160 protein YER156C OS=Saccharomyces cerevisiae (strain ATCC 204508 / S288c) OX=559292 GN=YER156C PE=1 SV=1 - [YEY6_YEAST]	16.71	8.58	1	3	3	5	0.942	5	4.8	1.125	5	6.9	1.06	5	6.4	0.993	5	4	0.941	5	2.6	1.01	5	10	1.076	5	1.6	182000000	338	38.2	7.49
996	S000001367	YIL105C	Slm1p	P40485	Phosphatidylinositol 4,5-bisphosphate-binding protein SLM1 OS=Saccharomyces cerevisiae (strain ATCC 204508 / S288c) OX=559292 GN=SLM1 PE=1 SV=1 - [SLM1_YEAST]	12.33	4.81	2	4	4	5	1.123	5	3.2	0.943	5	5.3	0.91	5	1.1	1.148	5	4.7	1.095	5	4.2	1.05	5	1.9	0.944	5	5.9	70400000	686	77.9	7.94
997	S000001338	YIL076W	Sec28p	P40509	Coatomer subunit epsilon OS=Saccharomyces cerevisiae (strain ATCC 204508 / S288c) OX=559292 GN=SEC28 PE=1 SV=2 - [COPE_YEAST]	27.3	17.23	2	5	5	10	1.071	5	4.6	0.985	5	7.5	0.967	5	13.1	1.015	5	12.5	0.995	5	4.2	0.929	5	19.1	1.015	5	4.7	326000000	296	33.8	4.55
998	S000001269	YIL007C	Nas2p	P40555	Probable 26S proteasome regulatory subunit p27 OS=Saccharomyces cerevisiae (strain ATCC 204508 / S288c) OX=559292 GN=NAS2 PE=1 SV=1 - [PSMD9_YEAST]	9.45	13.18	1	3	3	5	0.853	5	17.7	0.995	5	5.3	0.988	5	15.6	0.896	5	5.9	1.032	5	12.7	0.945	5	10.5	0.951	5	1.8	40200000	220	24.8	5.87
999	S000001443	YIR004W	Djp1p	P40564	DnaJ-like protein 1 OS=Saccharomyces cerevisiae (strain ATCC 204508 / S288c) OX=559292 GN=DJP1 PE=1 SV=1 - [DJP1_YEAST]	16.96	17.13	1	7	7	7	1.014	5	5	0.897	5	10.9	0.976	5	4.9	0.97	5	9.6	0.95	5	9.4	1.023	5	9.3	0.92	5	0.9	169000000	432	48.5	5.2
1000	S000003149	YGL181W	Gts1p	P40956	Protein GTS1 OS=Saccharomyces cerevisiae (strain ATCC 204508 / S288c) OX=559292 GN=GTS1 PE=1 SV=2 - [GTS1_YEAST]	13.53	12.12	1	5	5	6	1.015	5	3.2	0.899	5	8.5	0.925	5	6.8	0.914	5	7.8	0.986	5	6.1	0.996	5	4.2	0.998	5	3.7	34100000	396	44.4	7.46
1001	S000003264	YGR032W	Gsc2p	P40989	1,3-beta-glucan synthase component GSC2 OS=Saccharomyces cerevisiae (strain ATCC 204508 / S288c) OX=559292 GN=GSC2 PE=1 SV=2 - [FKS2_YEAST]	25.25	3.54	1	4	6	10	0.916	5	4.6	1.116	5	2.3	1.129	5	7.8	0.921	5	10.5	0.919	5	4.5	0.93	5	0.7	1.134	5	5.2	99100000	1895	216.9	7.02
1002	S000005005	YNL061W	Nop2p	P40991	25S rRNA (cytosine(2870)-C(5))-methyltransferase OS=Saccharomyces cerevisiae (strain ATCC 204508 / S288c) OX=559292 GN=NOP2 PE=1 SV=1 - [NOP2_YEAST]	26.07	11.97	1	6	6	7	0.925	5	13.6	1.09	6	2.5	1.108	6	6.2	0.947	6	10.3	0.992	6	8.4	1.002	6	10	1.067	6	11.6	123000000	618	69.8	5.05
1003	S000002409	YDR002W	Yrb1p	P41920	Ran-specific GTPase-activating protein 1 OS=Saccharomyces cerevisiae (strain ATCC 204508 / S288c) OX=559292 GN=YRB1 PE=1 SV=1 - [YRB1_YEAST]	16.23	31.84	1	5	5	11	1.029	5	3.3	0.966	5	5.4	0.946	8	9.6	0.954	8	2.7	0.963	8	12.6	1.072	8	7.3	0.991	8	16.2	452000000	201	22.9	6.1
1004	S000003439	YGR207C	Cir1p	P42940	Probable electron transfer flavoprotein subunit beta OS=Saccharomyces cerevisiae (strain ATCC 204508 / S288c) OX=559292 GN=CIR1 PE=1 SV=1 - [ETFB_YEAST]	19.83	23.75	2	6	6	7	0.997	5	1.6	0.966	5	3.7	1.126	5	10.9	0.977	5	9.6	0.965	5	4	1.002	5	10.1	0.989	5	3.2	126000000	261	28.7	8.44
1005	S000001897	YFR001W	Loc1p	P43586	60S ribosomal subunit assembly/export protein LOC1 OS=Saccharomyces cerevisiae (strain ATCC 204508 / S288c) OX=559292 GN=LOC1 PE=1 SV=1 - [LOC1_YEAST]	12.84	21.57	1	5	5	5	1.022	5	13	0.968	5	11	1.04	5	11.2	1.021	5	4.4	0.971	5	4.6	1.026	5	2.2	1.018	5	5.1	62800000	204	23.6	10.32
1006	S000004698	YMR092C	Aip1p	P46680	Actin-interacting protein 1 OS=Saccharomyces cerevisiae (strain ATCC 204508 / S288c) OX=559292 GN=AIP1 PE=1 SV=1 - [AIP1_YEAST]	18.81	8.94	1	5	5	7	0.949	5	8.5	1.009	6	3.5	1.165	6	12	0.968	6	4.9	0.998	6	1.7	1.012	6	16.6	0.966	6	9.6	232000000	615	67.3	5.59
1007	S000002337	YDL178W	Dld2p	P46681	D-2-hydroxyglutarate--pyruvate transhydrogenase DLD2 OS=Saccharomyces cerevisiae (strain ATCC 204508 / S288c) OX=559292 GN=DLD2 PE=1 SV=1 - [DLD2_YEAST]	24.69	11.7	1	5	6	9	1.043	5	3.9	1.045	5	16.8	1.006	5	3.5	0.996	5	8.4	1.05	5	6.3	0.96	5	18.8	1.038	5	5.7	296000000	530	59.2	6.13
1008	S000003657	YJL121C	Rpe1p	P46969	Ribulose-phosphate 3-epimerase OS=Saccharomyces cerevisiae (strain ATCC 204508 / S288c) OX=559292 GN=RPE1 PE=1 SV=1 - [RPE_YEAST]	10.08	11.76	1	3	3	5	0.925	5	13.8	1.141	5	3.7	1.09	5	8.2	0.976	5	3.9	1.013	5	1	0.936	5	7.9	1.188	5	7.4	372000000	238	26	6.28
1009	S000003786	YJR025C	Bna1p	P47096	3-hydroxyanthranilate 3,4-dioxygenase OS=Saccharomyces cerevisiae (strain ATCC 204508 / S288c) OX=559292 GN=BNA1 PE=1 SV=1 - [3HAO_YEAST]	44.9	40.11	1	5	5	12	1.06	5	1.3	1.012	5	16.5	1.04	5	11	1.044	5	6.9	1.096	5	5.4	0.984	7	22.6	1.123	7	14.6	775000000	177	20.2	5.78
1010	S000003836	YJR075W	Hoc1p	P47124	Putative glycosyltransferase HOC1 OS=Saccharomyces cerevisiae (strain ATCC 204508 / S288c) OX=559292 GN=HOC1 PE=1 SV=3 - [HOC1_YEAST]	9.55	7.32	1	3	3	5	1.019	5	19	1.034	5	5.9	0.891	5	5.5	1.122	5	21.9	0.996	5	4.2	1.005	5	15	0.984	5	20	30900000	396	46.3	8.1
1011	S000005241	YNL297C	Mon2p	P48563	Protein MON2 OS=Saccharomyces cerevisiae (strain ATCC 204508 / S288c) OX=559292 GN=MON2 PE=1 SV=1 - [MON2_YEAST]	19.21	5.32	1	8	9	11	1.052	5	14.4	0.93	5	14.2	0.959	6	16.1	1.044	6	13.1	1.106	6	17.4	1.074	6	12.3	0.991	6	25.1	393000000	1636	186.7	5.69
1012	S000002341	YDL182W	Lys20p	P48570	Homocitrate synthase, cytosolic isozyme OS=Saccharomyces cerevisiae (strain ATCC 204508 / S288c) OX=559292 GN=LYS20 PE=1 SV=1 - [HOSC_YEAST]	178.14	50.47	1	5	19	49	0.968	5	6.5	1.081	5	7.7	1.101	5	18.3	1.056	5	18.7	1.004	5	6.6	1.046	5	3.9	1.078	5	5.3	3070000000	428	47.1	7.27
1013	S000005791	YOR265W	Rbl2p	P48606	Tubulin-specific chaperone A OS=Saccharomyces cerevisiae (strain ATCC 204508 / S288c) OX=559292 GN=RBL2 PE=1 SV=1 - [TBCA_YEAST]	14.47	39.62	1	4	4	5	1.021	5	3.8	0.981	5	22.4	1.099	5	8	1.011	5	16.7	0.984	5	16.6	0.952	5	12.6	1.037	5	13.9	109000000	106	12.4	5.1
1014	S000004571	YML103C	Nup188p	P52593	Nucleoporin NUP188 OS=Saccharomyces cerevisiae (strain ATCC 204508 / S288c) OX=559292 GN=NUP188 PE=1 SV=1 - [NU188_YEAST]	10.73	2.66	1	5	5	5	1.044	5	6	0.961	5	4.3	1.003	5	3.8	0.875	5	19.3	0.94	5	4.7	0.945	5	3.8	1.008	5	8.9	16400000	1655	188.5	5.6
1015	S000002128	YER087C-B	Sbh1p	P52870	Protein transport protein SBH1 OS=Saccharomyces cerevisiae (strain ATCC 204508 / S288c) OX=559292 GN=SBH1 PE=1 SV=1 - [SC6B1_YEAST]	14.52	32.93	1	3	3	5	1.007	5	7.5	0.996	5	9.4	0.996	5	6.9	1.011	5	19.9	0.965	5	5.8	0.931	5	18.8	1.098	5	4.5	130000000	82	8.7	10.52
1016	S000002743	YDR335W	Msn5p	P52918	Protein MSN5 OS=Saccharomyces cerevisiae (strain ATCC 204508 / S288c) OX=559292 GN=MSN5 PE=1 SV=1 - [MSN5_YEAST]	21.73	5.39	1	6	7	9	0.999	5	20.3	1.01	5	8.6	0.993	5	8.6	0.997	5	6	0.937	5	9	0.951	5	3.1	0.967	5	1.4	81400000	1224	142	5.35
1017	S000003355	YGR123C	Ppt1p	P53043	Serine/threonine-protein phosphatase T OS=Saccharomyces cerevisiae (strain ATCC 204508 / S288c) OX=559292 GN=PPT1 PE=1 SV=1 - [PPT1_YEAST]	7.46	7.6	1	4	4	5	0.946	5	14.8	1.113	5	6.3	1.014	5	0.4	0.92	5	11.4	0.953	5	2.7	0.94	5	18.9	1.114	5	21.3	49400000	513	58	7.71
1018	S000003036	YGL068W	Mnp1p	P53163	54S ribosomal protein L12, mitochondrial OS=Saccharomyces cerevisiae (strain ATCC 204508 / S288c) OX=559292 GN=MNP1 PE=1 SV=1 - [MNP1_YEAST]	14.95	13.4	1	3	3	5	1.085	5	9.4	0.876	5	5.2	0.885	5	7	1.073	5	5.2	1.067	5	8.3	1.105	5	3.3	0.867	5	3	356000000	194	20.6	9.19
1019	S000003024	YGL056C	Sds23p	P53172	Protein SDS23 OS=Saccharomyces cerevisiae (strain ATCC 204508 / S288c) OX=559292 GN=SDS23 PE=1 SV=2 - [SDS23_YEAST]	12.37	5.31	1	3	3	5	1.024	5	6.5	0.92	5	6.1	0.942	5	8	1.028	5	4.5	0.978	5	2.1	1.025	5	7.3	0.972	5	4.8	87600000	527	58.1	9.04
1020	S000002969	YGL001C	Erg26p	P53199	Sterol-4-alpha-carboxylate 3-dehydrogenase, decarboxylating OS=Saccharomyces cerevisiae (strain ATCC 204508 / S288c) OX=559292 GN=ERG26 PE=1 SV=1 - [ERG26_YEAST]	11.25	13.47	1	5	5	6	1.005	5	3.2	1.087	4	6.3	0.987	5	11	0.976	5	4.5	1.004	5	2.1	0.955	5	9.3	1.018	5	6.8	146000000	349	38.7	6.68
1021	S000003405	YGR173W	Rbg2p	P53295	Ribosome-interacting GTPase 2 OS=Saccharomyces cerevisiae (strain ATCC 204508 / S288c) OX=559292 GN=RBG2 PE=1 SV=1 - [RBG2_YEAST]	14.46	10.87	1	4	4	5	0.883	5	10.5	1.071	5	6.1	1.159	5	9.1	1.011	5	7.5	0.909	5	2	0.996	5	7.2	1.112	5	7.6	50200000	368	41	8.56
1022	S000005119	YNL175C	Nop13p	P53883	Nucleolar protein 13 OS=Saccharomyces cerevisiae (strain ATCC 204508 / S288c) OX=559292 GN=NOP13 PE=1 SV=2 - [NOP13_YEAST]	13.87	16.13	1	6	6	6	0.859	5	15.4	1.082	5	6.6	1.008	5	15.5	0.923	5	2.8	1.002	5	10.3	0.975	5	9.2	1.017	5	3	68900000	403	45.6	9.29
1023	S000005091	YNL147W	Lsm7p	P53905	U6 snRNA-associated Sm-like protein LSm7 OS=Saccharomyces cerevisiae (strain ATCC 204508 / S288c) OX=559292 GN=LSM7 PE=1 SV=2 - [LSM7_YEAST]	13.44	13.91	1	3	3	5	0.984	5	3.7	0.908	5	10.3	0.959	5	3.6	1.011	5	10.6	1.023	5	3.9	0.935	5	11.9	0.968	5	4.5	190000000	115	13	9.31
1024	S000002475	YDR068W	Dos2p	P54858	Protein DOS2 OS=Saccharomyces cerevisiae (strain ATCC 204508 / S288c) OX=559292 GN=DOS2 PE=1 SV=1 - [DOS2_YEAST]	11.54	15.16	1	4	4	6	0.987	5	3.9	0.97	5	13	1.041	5	19.4	1.037	5	8.2	0.973	5	6.5	0.935	5	5.4	0.916	5	6.7	49800000	310	35.9	4.59
1025	S000000214	YBR010W	Hht1p	P61830	Histone H3 OS=Saccharomyces cerevisiae (strain ATCC 204508 / S288c) OX=559292 GN=HHT1 PE=1 SV=2 - [H3_YEAST]	13.09	11.76	1	2	2	5	1.093	5	6.1	0.996	5	3.2	0.949	5	9.1	1.038	5	1.8	1.025	5	7.9	1.076	5	6.7	0.945	5	3.6	1030000000	136	15.3	11.43
1026	S000004976	YNL031C	Hht2p	P61830	Histone H3 OS=Saccharomyces cerevisiae (strain ATCC 204508 / S288c) OX=559292 GN=HHT1 PE=1 SV=2 - [H3_YEAST]	13.09	11.76	1	2	2	5	1.093	5	6.1	0.996	5	3.2	0.949	5	9.1	1.038	5	1.8	1.025	5	7.9	1.076	5	6.7	0.945	5	3.6	1030000000	136	15.3	11.43
1027	S000006435	YKR035W-A	Did2p	P69771	Vacuolar protein-sorting-associated protein 46 OS=Saccharomyces cerevisiae (strain ATCC 204508 / S288c) OX=559292 GN=DID2 PE=1 SV=1 - [DID2_YEAST]	13.31	16.18	1	4	4	5	1.01	5	5.3	1.137	5	8.1	1.009	5	3.6	0.942	5	5.3	0.946	5	9	1.024	5	2.2	1.089	5	6.4	68700000	204	23.1	6.87
1028	S000000041	YAL043C	Pta1p	Q01329	Pre-tRNA-processing protein PTA1 OS=Saccharomyces cerevisiae (strain ATCC 204508 / S288c) OX=559292 GN=PTA1 PE=1 SV=1 - [PTA1_YEAST]	11.2	5.86	1	5	5	5	1.039	5	3	1.008	5	2.6	0.973	5	2.1	1.033	5	5.7	1.005	5	5.7	1.055	5	4.1	0.974	5	4.1	35900000	785	88.4	6.25
1029	S000006049	YPL128C	Tbf1p	Q02457	Protein TBF1 OS=Saccharomyces cerevisiae (strain ATCC 204508 / S288c) OX=559292 GN=TBF1 PE=1 SV=2 - [TBF1_YEAST]	16.27	11.39	1	6	6	7	1.09	5	3.4	0.951	5	8.7	1.03	5	8	1.041	5	2.4	0.972	5	10.1	1.01	5	4.5	0.957	5	5.2	30400000	562	62.8	6.62
1030	S000002832	YDR424C	Dyn2p	Q02647	Dynein light chain 1, cytoplasmic OS=Saccharomyces cerevisiae (strain ATCC 204508 / S288c) OX=559292 GN=DYN2 PE=1 SV=1 - [DYL1_YEAST]	13.61	46.74	1	4	5	6	0.938	5	8.9	0.98	5	3.6	0.916	5	11	1.035	5	5	0.968	5	6.2	1.03	5	6.5	0.996	5	10.9	397000000	92	10.4	8.34
1031	S000005984	YPL063W	Tim50p	Q02776	Mitochondrial import inner membrane translocase subunit TIM50 OS=Saccharomyces cerevisiae (strain ATCC 204508 / S288c) OX=559292 GN=TIM50 PE=1 SV=1 - [TIM50_YEAST]	30.36	22.27	1	10	10	14	1.036	5	7.7	1.048	8	6.1	1.018	8	10.2	1.024	8	4.2	1.067	8	4.7	1.186	12	18.3	1.091	12	25.1	193000000	476	55.1	7.24
1032	S000002865	YDR457W	Tom1p	Q03280	E3 ubiquitin-protein ligase TOM1 OS=Saccharomyces cerevisiae (strain ATCC 204508 / S288c) OX=559292 GN=TOM1 PE=1 SV=1 - [TOM1_YEAST]	10.3	1.01	1	4	4	5	1.042	5	15.5	1.072	5	10.8	0.992	5	3.5	1.047	5	10	1.026	5	7.1	0.909	5	13.7	0.947	5	11.6	25200000	3268	373.9	5.21
1033	S000002604	YDR196C	Cab5p	Q03941	Dephospho-CoA kinase CAB5 OS=Saccharomyces cerevisiae (strain ATCC 204508 / S288c) OX=559292 GN=CAB5 PE=1 SV=1 - [CAB5_YEAST]	9	16.18	1	4	4	5	1.033	5	4.5	1.03	5	2.9	0.967	5	15.6	1.023	5	6.5	0.997	5	8.7	1.012	5	5.4	0.849	5	14.6	34400000	241	27.3	8.57
1034	S000004862	YMR250W	Gad1p	Q04792	Glutamate decarboxylase OS=Saccharomyces cerevisiae (strain ATCC 204508 / S288c) OX=559292 GN=GAD1 PE=1 SV=1 - [DCE_YEAST]	18.71	7.35	1	4	4	6	1.119	5	19	0.926	5	6.5	0.841	5	5.6	1.101	5	12.7	1.073	5	4.7	0.974	5	27.1	0.868	5	12.4	164000000	585	65.9	6.62
1035	S000004356	YLR364W	Grx8p	Q05926	Glutaredoxin-8 OS=Saccharomyces cerevisiae (strain ATCC 204508 / S288c) OX=559292 GN=GRX8 PE=1 SV=1 - [GLRX8_YEAST]	13.27	33.03	1	4	4	5	1.007	5	3.3	1.02	5	1.2	0.968	5	6.6	1.012	5	5.8	0.968	5	2.3	1.044	5	6.4	1.033	5	4.4	141000000	109	12.5	7.99
1036	S000004339	YLR347C	Kap95p	Q06142	Importin subunit beta-1 OS=Saccharomyces cerevisiae (strain ATCC 204508 / S288c) OX=559292 GN=KAP95 PE=1 SV=1 - [IMB1_YEAST]	16.11	4.76	1	4	4	5	0.963	5	1.7	0.999	5	11.7	0.982	5	2.9	1.031	5	9.5	0.998	5	9.6	1.001	5	2.8	0.971	5	0.7	142000000	861	94.7	4.64
1037	S000004266	YLR276C	Dbp9p	Q06218	ATP-dependent RNA helicase DBP9 OS=Saccharomyces cerevisiae (strain ATCC 204508 / S288c) OX=559292 GN=DBP9 PE=1 SV=1 - [DBP9_YEAST]	7.45	6.23	1	5	5	5	0.89	5	13.1	1.053	5	2.3	1.07	5	19.1	0.982	5	5.8	0.994	5	3	0.892	5	11.6	1.152	5	9.6	1610000000	594	68	9.19
1038	S000004171	YLR181C	Vta1p	Q06263	Vacuolar protein sorting-associated protein VTA1 OS=Saccharomyces cerevisiae (strain ATCC 204508 / S288c) OX=559292 GN=VTA1 PE=1 SV=1 - [VTA1_YEAST]	18.32	22.73	1	7	7	8	0.984	5	6.8	0.958	5	12.8	0.985	5	18	1.015	5	4	1.012	5	3.4	1.044	5	6.2	0.962	5	3.1	39400000	330	37.3	4.63
1039	S000004402	YLR410W	Vip1p	Q06685	Inositol hexakisphosphate and diphosphoinositol-pentakisphosphate kinase OS=Saccharomyces cerevisiae (strain ATCC 204508 / S288c) OX=559292 GN=VIP1 PE=1 SV=1 - [VIP1_YEAST]	13.25	3.58	1	5	5	5	1.025	5	1.5	0.982	5	4.4	0.989	5	7	1.058	5	4.6	0.98	5	4.6	0.941	5	6.3	1.013	5	5.2	75300000	1146	129.7	8.65
1040	S000004300	YLR309C	Imh1p	Q06704	Golgin IMH1 OS=Saccharomyces cerevisiae (strain ATCC 204508 / S288c) OX=559292 GN=IMH1 PE=1 SV=1 - [IMH1_YEAST]	19.23	5.82	1	5	6	7	1.055	5	6.8	0.948	5	6.8	1.05	5	5.1	0.991	5	6.5	0.998	5	9	1.007	5	9.9	1.001	5	6.4	46300000	911	105.2	5.63
1041	S000002244	YDL086W	Ydl086Wp	Q07505	Putative carboxymethylenebutenolidase OS=Saccharomyces cerevisiae (strain ATCC 204508 / S288c) OX=559292 GN=YDL086W PE=1 SV=1 - [DLHH_YEAST]	18.13	14.29	1	4	4	6	0.981	5	12.4	0.925	5	7.6	0.979	5	7.5	0.961	5	2.5	0.948	5	1.8	1.045	5	3.5	0.886	5	7.7	112000000	273	30.8	6.34
1042	S000003992	YLR002C	Noc3p	Q07896	Nucleolar complex-associated protein 3 OS=Saccharomyces cerevisiae (strain ATCC 204508 / S288c) OX=559292 GN=NOC3 PE=1 SV=1 - [NOC3_YEAST]	8.63	7.54	1	5	6	6	0.918	5	12.2	1.014	5	11.4	1.019	5	11.5	0.949	5	8.4	0.879	5	10.1	0.956	5	11.2	1.088	5	9.5	24400000	663	75.5	5.95
1043	S000005767	YOR241W	Met7p	Q08645	Folylpolyglutamate synthase OS=Saccharomyces cerevisiae (strain ATCC 204508 / S288c) OX=559292 GN=MET7 PE=1 SV=1 - [FOLE_YEAST]	12.33	7.12	1	4	4	5	1.007	5	3	1.096	5	6.2	1.094	5	0.8	0.958	5	6.4	0.923	5	4.1	0.935	5	6.1	1.038	5	9	64500000	548	62.1	8.82
1044	S000006105	YPL184C	Mrn1p	Q08925	RNA-binding protein MRN1 OS=Saccharomyces cerevisiae (strain ATCC 204508 / S288c) OX=559292 GN=MRN1 PE=1 SV=1 - [MRN1_YEAST]	11.51	5.07	1	4	4	5	1.039	5	4.3	0.997	5	1.2	0.989	5	8.4	1.042	5	8.8	0.957	5	5.7	0.977	5	6.3	1.003	5	3.3	55400000	612	68.6	5.9
1045	S000006143	YPL222W	Fmp40p	Q08968	Protein adenylyltransferase SelO, mitochondrial OS=Saccharomyces cerevisiae (strain ATCC 204508 / S288c) OX=559292 GN=FMP40 PE=1 SV=1 - [SELO_YEAST]	11.38	8.72	1	6	6	6	1.222	5	6.5	0.799	5	6.5	0.88	5	8.3	1.073	5	4.1	1.039	5	6.8	1.203	5	11.1	0.911	5	4.9	50400000	688	78.3	5.44
1046	S000006233	YPR029C	Apl4p	Q12028	AP-1 complex subunit gamma-1 OS=Saccharomyces cerevisiae (strain ATCC 204508 / S288c) OX=559292 GN=APL4 PE=1 SV=1 - [AP1G1_YEAST]	13.22	6.01	1	5	5	5	1.016	5	3.7	0.932	5	2.2	0.99	5	6.4	1.055	5	9.6	0.934	5	3.6	0.995	5	3.9	1.013	5	4.8	44600000	832	93.6	5.45
1047	S000005797	YOR271C	Fsf1p	Q12029	Sideroflexin FSF1 OS=Saccharomyces cerevisiae (strain ATCC 204508 / S288c) OX=559292 GN=FSF1 PE=1 SV=1 - [FSF1_YEAST]	15.39	14.68	1	5	5	6	0.993	5	24.5	1.02	5	6.8	0.982	5	9.6	1.019	5	6.5	1.008	5	1.2	1.025	6	5.9	1.06	6	17.7	126000000	327	35.4	9.82
1048	S000005742	YOR216C	Rud3p	Q12234	GRIP domain-containing protein RUD3 OS=Saccharomyces cerevisiae (strain ATCC 204508 / S288c) OX=559292 GN=RUD3 PE=1 SV=1 - [RUD3_YEAST]	10.73	8.06	1	5	5	5	0.888	5	8.4	0.951	5	6.2	0.97	5	22.3	0.993	5	18.9	0.993	5	3.2	1.001	5	6	0.945	5	15.5	24600000	484	56	4.91
1049	S000005422	YOL061W	Prs5p	Q12265	Ribose-phosphate pyrophosphokinase 5 OS=Saccharomyces cerevisiae (strain ATCC 204508 / S288c) OX=559292 GN=PRS5 PE=1 SV=1 - [KPR5_YEAST]	13.3	6.25	1	3	3	5	0.981	5	1.8	1.063	5	0.8	1.078	5	10.1	0.905	5	1.9	0.974	5	6.1	0.858	5	3.1	1.077	5	11.1	146000000	496	53.5	7.28
1050	S000006238	YPR034W	Arp7p	Q12406	Actin-related protein 7 OS=Saccharomyces cerevisiae (strain ATCC 204508 / S288c) OX=559292 GN=ARP7 PE=1 SV=1 - [ARP7_YEAST]	12.54	5.87	1	4	4	5	1.049	5	5.2	1	5	3.9	0.927	5	2.6	1.076	5	2.7	1.032	5	2.3	1.031	5	16.9	0.963	5	12.3	72900000	477	53.8	5.48
1051	S000002177	YDL019C	Osh2p	Q12451	Oxysterol-binding protein homolog 2 OS=Saccharomyces cerevisiae (strain ATCC 204508 / S288c) OX=559292 GN=OSH2 PE=1 SV=1 - [OSH2_YEAST]	14.87	4.13	1	6	6	6	1.088	5	2.2	0.869	5	7.9	0.93	5	1.3	1.077	5	3.5	1.022	5	6.9	1.064	5	4.4	0.953	5	8.7	101000000	1283	145.7	6.83
1052	S000004090	YLR100W	Erg27p	Q12452	3-keto-steroid reductase OS=Saccharomyces cerevisiae (strain ATCC 204508 / S288c) OX=559292 GN=ERG27 PE=1 SV=1 - [ERG27_YEAST]	19.27	12.1	1	4	4	6	0.892	5	6.6	1.101	5	10.1	1.126	5	5.7	0.917	5	4.7	0.907	5	3.8	0.967	5	5.6	1.111	5	5.4	113000000	347	39.7	8.32
1053	S000003985	YLL062C	Mht1p	Q12525	Homocysteine S-methyltransferase 1 OS=Saccharomyces cerevisiae (strain ATCC 204508 / S288c) OX=559292 GN=MHT1 PE=1 SV=1 - [MHT1_YEAST]	11.48	11.11	1	4	4	5	1.072	5	4.1	1.005	5	3.8	1.011	5	4.5	1.041	5	6.3	1.033	5	4.8	1.003	5	5.7	0.916	5	5	56400000	324	36.7	5.55
1054	S000004252	YLR262C	Ypt6p	Q99260	GTP-binding protein YPT6 OS=Saccharomyces cerevisiae (strain ATCC 204508 / S288c) OX=559292 GN=YPT6 PE=1 SV=1 - [YPT6_YEAST]	22.31	17.21	1	3	4	8	0.984	5	5.9	1.008	5	2.6	0.99	5	6.4	0.964	5	4.1	1.012	5	6.5	0.965	5	4.4	0.991	5	8.9	375000000	215	24.4	5.83
1055	S000005681	YOR155C	Isn1p	Q99312	IMP-specific 5'-nucleotidase 1 OS=Saccharomyces cerevisiae (strain ATCC 204508 / S288c) OX=559292 GN=ISN1 PE=1 SV=1 - [ISN1_YEAST]	14.1	11.33	1	6	6	7	0.967	5	3.5	0.986	5	7.1	0.973	5	2.2	0.981	5	5	1.021	5	2.3	1.043	5	0.4	0.989	5	5.3	67200000	450	51.3	5.43
1056	S000006149	YPL228W	Cet1p	O13297	mRNA-capping enzyme subunit beta OS=Saccharomyces cerevisiae (strain ATCC 204508 / S288c) OX=559292 GN=CET1 PE=1 SV=2 - [CET1_YEAST]	11.32	8.93	1	5	5	5	1.033	4	11.1	0.959	4	5.8	0.91	4	3.8	1.012	4	4.8	1.006	4	4.9	1.041	4	0.7	0.908	4	2.8	83400000	549	61.8	5.6
1057	S000004997	YNL052W	Cox5Ap	P00424	Cytochrome c oxidase polypeptide 5A, mitochondrial OS=Saccharomyces cerevisiae (strain ATCC 204508 / S288c) OX=559292 GN=COX5A PE=1 SV=1 - [COX5A_YEAST]	24.64	26.14	1	3	4	8	1.313	4	4.3	0.558	4	5.3	0.664	4	3.7	1.184	4	1.8	1.216	4	3.9	1.249	4	4.7	0.599	4	9.1	279000000	153	17.1	9.82
1058	S000029675	R0020C	Rep1p	P03871	Partitioning protein REP1 OS=Saccharomyces cerevisiae (strain ATCC 204508 / S288c) OX=559292 GN=REP1 PE=1 SV=1 - [REP1_YEAST]	11.2	15.82	1	5	5	5	1.041	4	5.2	1.067	4	1.8	0.937	4	3	1.038	4	1.5	0.973	4	6.3	0.926	4	9	1.063	4	11.3	65600000	373	43.2	6.42
1059	S000003155	YGL187C	Cox4p	P04037	Cytochrome c oxidase subunit 4, mitochondrial OS=Saccharomyces cerevisiae (strain ATCC 204508 / S288c) OX=559292 GN=COX4 PE=1 SV=1 - [COX4_YEAST]	16.37	30.32	2	4	4	6	1.122	4	24.8	1.004	4	11.1	0.899	4	22.6	1.09	4	19.2	1.173	4	11.3	1.13	4	12.3	0.921	4	27.3	402000000	155	17.1	6.9
1060	S000004336	YLR344W	Rpl26Ap	P05743	60S ribosomal protein L26-A OS=Saccharomyces cerevisiae (strain ATCC 204508 / S288c) OX=559292 GN=RPL26A PE=1 SV=3 - [RL26A_YEAST]	94.22	59.06	1	1	10	35	1.073	4	10.9	0.932	4	4.3	0.916	4	7.5	1.113	4	12.3	1.086	4	0.9	0.927	4	9.4	0.996	4	16.8	5410000000	127	14.2	10.58
1061	S000001300	YIL038C	Not3p	P06102	General negative regulator of transcription subunit 3 OS=Saccharomyces cerevisiae (strain ATCC 204508 / S288c) OX=559292 GN=NOT3 PE=1 SV=2 - [NOT3_YEAST]	13.04	9.09	1	6	7	7	1.001	4	6.2	1.045	4	6.4	1.013	4	8.6	0.979	4	6.9	1.03	4	4.7	1.029	4	17.6	0.941	4	1.8	90000000	836	94.3	5.62
1062	S000000037	YAL039C	Cyc3p	P06182	Cytochrome c heme lyase OS=Saccharomyces cerevisiae (strain ATCC 204508 / S288c) OX=559292 GN=CYC3 PE=1 SV=1 - [CCHL_YEAST]	5.41	5.95	1	2	2	4	1.034	4	8.3	1.14	4	22.2	0.984	4	9.1	1.057	4	3.5	0.985	4	9.6	0.99	4	7	0.861	4	5.2	30500000	269	30.1	5.5
1063	S000006124	YPL203W	Tpk2p	P06245	cAMP-dependent protein kinase type 2 OS=Saccharomyces cerevisiae (strain ATCC 204508 / S288c) OX=559292 GN=TPK2 PE=1 SV=2 - [KAPB_YEAST]	9.52	4.47	1	2	2	4	1.088	4	5.6	1.065	4	12.4	0.973	4	22.4	0.962	4	5.3	1.004	4	5.9	0.985	4	1	0.997	4	4.2	137000000	380	44.2	7.2
1064	S000005829	YOR303W	Cpa1p	P07258	Carbamoyl-phosphate synthase arginine-specific small chain OS=Saccharomyces cerevisiae (strain ATCC 204508 / S288c) OX=559292 GN=CPA1 PE=1 SV=1 - [CARA_YEAST]	11.71	9.98	1	4	4	4	0.914	4	2.7	1.163	4	12.7	1.18	4	13.7	0.971	4	4	0.926	4	2.1	1.034	4	3.8	1.122	4	8.7	46300000	411	45.3	7.3
1065	S000005648	YOR122C	Pfy1p	P07274	Profilin OS=Saccharomyces cerevisiae (strain ATCC 204508 / S288c) OX=559292 GN=PFY1 PE=1 SV=2 - [PROF_YEAST]	50.86	34.13	1	3	3	12	0.985	4	1	1.078	4	10.1	1.136	5	17.8	1.141	5	10.3	0.947	4	11.2	0.934	5	2.7	1.049	5	16.9	476000000	126	13.7	5.8
1066	S000004821	YMR208W	Erg12p	P07277	Mevalonate kinase OS=Saccharomyces cerevisiae (strain ATCC 204508 / S288c) OX=559292 GN=ERG12 PE=1 SV=1 - [KIME_YEAST]	8.89	6.32	1	3	3	4	0.909	4	11.8	0.932	4	9.7	0.946	4	7	0.988	4	10.7	0.933	4	2.8	1.06	4	1.6	0.998	4	9.7	73300000	443	48.4	5.59
1067	S000001055	YHR013C	Ard1p	P07347	N-terminal acetyltransferase A complex catalytic subunit ARD1 OS=Saccharomyces cerevisiae (strain ATCC 204508 / S288c) OX=559292 GN=ARD1 PE=1 SV=2 - [ARD1_YEAST]	18.37	16.39	1	3	3	5	1.009	4	2.3	0.944	4	17.4	1.146	4	7.9	0.984	4	10.5	1.021	4	3.9	1.069	4	2.2	1.029	4	4.3	168000000	238	27.6	4.89
1068	S000000750	YEL024W	Rip1p	P08067	Cytochrome b-c1 complex subunit Rieske, mitochondrial OS=Saccharomyces cerevisiae (strain ATCC 204508 / S288c) OX=559292 GN=RIP1 PE=1 SV=1 - [UCRI_YEAST]	16.63	30.7	1	5	5	6	1.142	4	3.3	0.83	4	15.1	0.816	4	12.7	1.216	4	7.5	1.226	4	7.6	1.109	4	15.4	0.814	4	10	460000000	215	23.3	8.07
1069	S000006247	YPR043W	Rpl43Ap	P0CX25	60S ribosomal protein L43-A OS=Saccharomyces cerevisiae (strain ATCC 204508 / S288c) OX=559292 GN=RPL43A PE=1 SV=1 - [RL43A_YEAST]	8.82	23.91	1	3	3	4	1.04	4	9.1	0.897	4	14.9	0.928	4	17	0.972	4	2.7	1.038	4	5.8	0.993	4	12.6	0.904	4	18.8	952000000	92	10.1	10.42
1070	S000006370	YPR166C	Mrp2p	P10663	37S ribosomal protein MRP2, mitochondrial OS=Saccharomyces cerevisiae (strain ATCC 204508 / S288c) OX=559292 GN=MRP2 PE=1 SV=1 - [RT02_YEAST]	7.87	18.26	1	3	3	4	1.066	4	4.4	0.94	4	6.9	0.96	4	8.4	1.03	4	7.2	1.003	4	6.4	0.983	4	8	0.901	4	3.6	127000000	115	13.5	11.03
1071	S000003315	YGR083C	Gcd2p	P12754	Translation initiation factor eIF-2B subunit delta OS=Saccharomyces cerevisiae (strain ATCC 204508 / S288c) OX=559292 GN=GCD2 PE=1 SV=1 - [EI2BD_YEAST]	13.76	7.68	1	4	4	6	1.015	4	6.6	1	4	4.3	1.02	4	13	0.972	4	3.5	1.01	4	1	1.001	4	1.9	1.005	4	3.6	45200000	651	70.8	9.42
1072	S000004521	YML057W	Cmp2p	P14747	Serine/threonine-protein phosphatase 2B catalytic subunit A2 OS=Saccharomyces cerevisiae (strain ATCC 204508 / S288c) OX=559292 GN=CMP2 PE=1 SV=2 - [PP2B2_YEAST]	11.88	7.78	1	4	5	5	1.005	4	2.3	1.034	4	16	1.001	4	12.1	0.947	4	16	0.953	4	3.3	0.937	4	11.2	0.994	4	5.2	75400000	604	68.5	6.35
1073	S000002691	YDR283C	Gcn2p	P15442	eIF-2-alpha kinase GCN2 OS=Saccharomyces cerevisiae (strain ATCC 204508 / S288c) OX=559292 GN=GCN2 PE=1 SV=3 - [GCN2_YEAST]	4.58	0.96	1	2	2	4	1.051	4	8.6	1.036	4	8	1.05	4	16.6	0.895	4	7.3	0.932	4	6.1	0.864	4	5.7	1.099	4	9.9	608000000	1659	190.1	6.37
1074	S000000417	YBR213W	Met8p	P15807	Siroheme biosynthesis protein MET8 OS=Saccharomyces cerevisiae (strain ATCC 204508 / S288c) OX=559292 GN=MET8 PE=1 SV=1 - [MET8_YEAST]	10.24	8.39	1	3	3	4	1.015	4	3	1.001	4	8.2	1.049	4	10.5	0.953	4	17.4	1.004	4	3.9	1.056	4	0.4	1.015	4	4	65300000	274	31.9	6.33
1075	S000001070	YHR028C	Dap2p	P18962	Dipeptidyl aminopeptidase B OS=Saccharomyces cerevisiae (strain ATCC 204508 / S288c) OX=559292 GN=DAP2 PE=1 SV=2 - [DAP2_YEAST]	7.52	4.03	1	4	4	4	1.015	4	9.2	0.952	4	6.5	0.934	4	2.2	0.962	4	8	1.1	4	6.1	0.888	4	6.3	1.04	4	1.7	26500000	818	93.3	5.5
1076	S000002395	YDL236W	Pho13p	P19881	4-nitrophenylphosphatase OS=Saccharomyces cerevisiae (strain ATCC 204508 / S288c) OX=559292 GN=PHO13 PE=1 SV=2 - [PNPP_YEAST]	18.57	23.4	1	6	6	7	0.841	4	5.5	1.265	4	5.3	1.159	4	6.2	0.852	4	4	0.958	4	8	0.865	4	4	1.183	4	8.9	98200000	312	34.6	6.38
1077	S000000370	YBR166C	Tyr1p	P20049	Prephenate dehydrogenase [NADP(+)] OS=Saccharomyces cerevisiae (strain ATCC 204508 / S288c) OX=559292 GN=TYR1 PE=1 SV=2 - [TYR1_YEAST]	9.73	4.87	1	3	3	4	0.947	4	7.1	1.059	4	4.6	1.017	4	1.3	0.969	4	4.3	1.03	4	7.8	0.985	4	6.4	0.996	4	2	66700000	452	50.9	6.6
1078	S000006292	YPR088C	Srp54p	P20424	Signal recognition particle subunit SRP54 OS=Saccharomyces cerevisiae (strain ATCC 204508 / S288c) OX=559292 GN=SRP54 PE=1 SV=2 - [SRP54_YEAST]	13.96	8.87	1	5	5	5	0.998	4	6.8	1.049	4	12.1	0.978	4	3.4	0.996	4	1.8	1.042	4	0.6	0.941	4	3.3	1.088	4	3.3	72800000	541	59.6	8.6
1079	S000005750	YOR224C	Rpb8p	P20436	DNA-directed RNA polymerases I, II, and III subunit RPABC3 OS=Saccharomyces cerevisiae (strain ATCC 204508 / S288c) OX=559292 GN=RPB8 PE=1 SV=1 - [RPAB3_YEAST]	11.95	21.23	1	3	3	5	1.054	4	7.9	1.178	4	8.9	1.074	4	8.8	0.935	4	4.9	1.023	4	2.4	0.904	4	4.3	1.154	4	7	215000000	146	16.5	4.7
1080	S000000339	YBR135W	Cks1p	P20486	Cyclin-dependent kinases regulatory subunit OS=Saccharomyces cerevisiae (strain ATCC 204508 / S288c) OX=559292 GN=CKS1 PE=1 SV=1 - [CKS1_YEAST]	9.29	11.33	1	2	2	4	1.013	4	11.3	0.93	4	7.8	0.942	4	12.7	1.054	4	4.7	1.012	4	2.2	0.927	4	1.1	1.019	4	3.3	46700000	150	17.8	6.43
1081	S000003812	YJR051W	Osm1p	P21375	Fumarate reductase 2 OS=Saccharomyces cerevisiae (strain ATCC 204508 / S288c) OX=559292 GN=OSM1 PE=1 SV=3 - [OSM1_YEAST]	12.49	9.58	1	5	5	5	0.982	4	10.7	1.069	4	10.7	1.12	4	4.8	0.98	4	6.8	0.989	4	1.4	0.965	4	9	1.027	4	12.3	33400000	501	55	9.01
1082	S000000872	YER070W	Rnr1p	P21524	Ribonucleoside-diphosphate reductase large chain 1 OS=Saccharomyces cerevisiae (strain ATCC 204508 / S288c) OX=559292 GN=RNR1 PE=1 SV=2 - [RIR1_YEAST]	9.12	3.72	2	4	4	4	1.096	4	2	0.895	4	10.7	0.823	4	2.5	1.154	4	5.3	1.001	4	2.6	1.212	4	6.8	0.945	4	8.3	61800000	888	99.5	6.19
1083	S000006136	YPL215W	Cbp3p	P21560	Protein CBP3, mitochondrial OS=Saccharomyces cerevisiae (strain ATCC 204508 / S288c) OX=559292 GN=CBP3 PE=1 SV=1 - [CBP3_YEAST]	3.92	11.04	1	4	4	4	1.057	4	5.3	1.03	4	11.2	0.976	4	12.5	1.119	4	12	1.081	4	2.3	0.97	4	7.3	0.963	4	8.9	41100000	335	39.1	9.35
1084	S000005736	YOR210W	Rpb10p	P22139	DNA-directed RNA polymerases I, II, and III subunit RPABC5 OS=Saccharomyces cerevisiae (strain ATCC 204508 / S288c) OX=559292 GN=RPB10 PE=1 SV=2 - [RPAB5_YEAST]	13.58	54.29	1	3	3	5	0.904	4	10.8	0.909	4	8.4	1.002	4	10.2	0.921	4	3.6	1.02	4	3.6	1.071	4	8.3	1.035	4	9.1	158000000	70	8.3	7.78
1085	S000003202	YGL233W	Sec15p	P22224	Exocyst complex component SEC15 OS=Saccharomyces cerevisiae (strain ATCC 204508 / S288c) OX=559292 GN=SEC15 PE=1 SV=2 - [SEC15_YEAST]	11.73	4.07	1	4	4	4	1.005	4	12.3	0.989	4	6.4	0.934	4	3.4	1.05	4	2.3	1	4	4.6	1.026	4	4.8	0.998	4	2	31500000	910	105	4.92
1086	S000003778	YJR017C	Ess1p	P22696	Peptidyl-prolyl cis-trans isomerase ESS1 OS=Saccharomyces cerevisiae (strain ATCC 204508 / S288c) OX=559292 GN=ESS1 PE=1 SV=3 - [ESS1_YEAST]	11.08	15.88	1	4	4	4	0.939	4	2	1	4	2.5	1.045	4	6.9	0.953	4	1.6	0.975	4	3.7	0.968	4	4	1.037	4	4.9	54100000	170	19.4	8.73
1087	S000000533	YCL028W	Rnq1p	P25367	[PIN+] prion protein RNQ1 OS=Saccharomyces cerevisiae (strain ATCC 204508 / S288c) OX=559292 GN=RNQ1 PE=1 SV=2 - [RNQ1_YEAST]	9.88	4.44	1	2	2	4	1.071	4	14.6	0.903	4	6.6	0.983	4	11.8	1.05	4	6.1	0.966	4	4.1	1.021	4	5.2	1.02	4	4.4	119000000	405	42.6	6.64
1088	S000000896	YER094C	Pup3p	P25451	Proteasome subunit beta type-3 OS=Saccharomyces cerevisiae (strain ATCC 204508 / S288c) OX=559292 GN=PUP3 PE=1 SV=1 - [PSB3_YEAST]	27.06	14.15	1	2	2	7	0.937	4	8.8	0.888	4	6	0.992	4	0.2	0.957	4	4.6	1.043	4	2.7	1.004	4	4.3	0.996	4	1.9	179000000	205	22.6	5.15
1089	S000000507	YCL001W	Rer1p	P25560	Protein RER1 OS=Saccharomyces cerevisiae (strain ATCC 204508 / S288c) OX=559292 GN=RER1 PE=1 SV=2 - [RER1_YEAST]	9.36	13.83	1	3	3	4	0.881	4	7.2	1.076	4	5.8	1.111	4	2.9	0.863	4	4.8	0.923	4	4.3	0.876	4	6.2	1.085	4	5.7	138000000	188	22.3	8.38
1090	S000000559	YCL054W	Spb1p	P25582	27S pre-rRNA (guanosine(2922)-2'-O)-methyltransferase OS=Saccharomyces cerevisiae (strain ATCC 204508 / S288c) OX=559292 GN=SPB1 PE=1 SV=2 - [SPB1_YEAST]	9.81	5.59	1	5	5	5	0.932	4	19.2	1.176	4	9.5	0.98	4	19.2	0.942	4	7.2	0.983	4	2.5	1.066	4	12.7	1.02	4	9.3	19500000	841	96.4	8.03
1091	S000000699	YCR102C	Ycr102Cp	P25608	Uncharacterized protein YCR102C OS=Saccharomyces cerevisiae (strain ATCC 204508 / S288c) OX=559292 GN=YCR102C PE=3 SV=1 - [YCZ2_YEAST]	11.22	2.17	2	1	1	4	0.893	4	3.2	1.157	4	14.1	1.129	4	4	0.956	4	5	0.949	4	6.2	0.955	4	4.5	1.097	4	2.4	327000000	368	40.1	6.74
1092	S000000648	YCR052W	Rsc6p	P25632	Chromatin structure-remodeling complex protein RSC6 OS=Saccharomyces cerevisiae (strain ATCC 204508 / S288c) OX=559292 GN=RSC6 PE=1 SV=1 - [RSC6_YEAST]	19.12	12.22	1	5	6	8	1.041	4	15.8	1.023	4	2.9	0.93	4	3.8	1.031	4	8.5	1.115	4	5.5	0.98	4	5.3	1.028	4	8.7	71600000	483	54.1	4.86
1093	S000004760	YMR152W	Yim1p	P28625	Protein YIM1 OS=Saccharomyces cerevisiae (strain ATCC 204508 / S288c) OX=559292 GN=YIM1 PE=1 SV=2 - [YIM1_YEAST]	11.46	12.33	1	4	4	5	1.073	4	5.3	0.969	4	7.8	0.986	4	6.9	0.989	4	4.4	0.97	4	6.1	0.998	4	10.8	0.963	4	3.1	110000000	365	41.6	7.84
1094	S000001946	YFR050C	Pre4p	P30657	Proteasome subunit beta type-7 OS=Saccharomyces cerevisiae (strain ATCC 204508 / S288c) OX=559292 GN=PRE4 PE=1 SV=1 - [PSB7_YEAST]	16.28	14.66	1	4	4	5	0.954	4	4	0.973	4	2.4	1.076	5	9.6	0.922	5	3.4	0.97	5	4.4	1.03	5	10.5	1.017	5	3.9	329000000	266	29.4	5.99
1095	S000004685	YMR080C	Nam7p	P30771	ATP-dependent helicase NAM7 OS=Saccharomyces cerevisiae (strain ATCC 204508 / S288c) OX=559292 GN=NAM7 PE=1 SV=1 - [NAM7_YEAST]	6.62	5.25	1	5	5	5	0.974	4	7.9	1.092	4	6.7	1.002	4	4	0.982	4	3.6	1.019	4	3	0.912	4	6.4	1.054	4	5.1	256000000	971	109.4	6.48
1096	S000005259	YNL315C	Atp11p	P32453	Protein ATP11, mitochondrial OS=Saccharomyces cerevisiae (strain ATCC 204508 / S288c) OX=559292 GN=ATP11 PE=1 SV=1 - [ATP11_YEAST]	9.28	8.18	1	3	3	4	0.968	4	6.8	0.897	4	2.5	1.002	4	11.4	1.046	4	8.7	1.071	4	7.3	1.028	4	1.6	0.962	4	10.3	53300000	318	36.8	9.04
1097	S000003837	YJR076C	Cdc11p	P32458	Cell division control protein 11 OS=Saccharomyces cerevisiae (strain ATCC 204508 / S288c) OX=559292 GN=CDC11 PE=1 SV=1 - [CDC11_YEAST]	20.62	11.81	1	5	5	6	0.964	4	2.4	0.96	4	1.9	0.956	4	8.4	0.982	4	8.9	1.034	4	10.9	1.037	4	7.4	0.934	4	3.2	94200000	415	47.6	5.02
1098	S000004282	YLR291C	Gcd7p	P32502	Translation initiation factor eIF-2B subunit beta OS=Saccharomyces cerevisiae (strain ATCC 204508 / S288c) OX=559292 GN=GCD7 PE=1 SV=1 - [EI2BB_YEAST]	12.1	8.92	1	4	4	4	0.896	4	0.6	1.086	4	1.8	1.07	4	5.7	0.903	4	7.4	0.982	4	4	0.969	4	6.6	1.05	4	9.7	75700000	381	42.5	7.93
1099	S000003712	YJL176C	Swi3p	P32591	SWI/SNF complex subunit SWI3 OS=Saccharomyces cerevisiae (strain ATCC 204508 / S288c) OX=559292 GN=SWI3 PE=1 SV=1 - [SWI3_YEAST]	7.59	6.42	1	5	5	5	1.122	4	6.8	0.814	4	27.3	0.907	4	16.1	1.012	4	5.7	1.058	5	7.4	1.034	5	13.5	0.949	5	16.6	24900000	825	92.9	4.86
1100	S000003691	YJL155C	Fbp26p	P32604	Fructose-2,6-bisphosphatase OS=Saccharomyces cerevisiae (strain ATCC 204508 / S288c) OX=559292 GN=FBP26 PE=1 SV=2 - [F26_YEAST]	4.22	5.97	1	4	4	4	1.002	4	0.3	0.877	4	12.9	0.914	4	5.3	1.028	4	10.5	1.006	4	6.1	1.002	4	2.9	0.886	4	8.5	36200000	452	52.6	6.81
1101	S000000764	YEL038W	Utr4p	P32626	Enolase-phosphatase E1 OS=Saccharomyces cerevisiae (strain ATCC 204508 / S288c) OX=559292 GN=UTR4 PE=1 SV=2 - [ENOPH_YEAST]	12.91	18.5	1	4	4	4	0.944	4	4.9	1.062	4	2.1	1.06	4	4.2	1.055	4	7.1	0.986	4	4.7	1.072	4	1.4	0.957	4	3	63600000	227	25.2	5.64
1102	S000000763	YEL037C	Rad23p	P32628	UV excision repair protein RAD23 OS=Saccharomyces cerevisiae (strain ATCC 204508 / S288c) OX=559292 GN=RAD23 PE=1 SV=1 - [RAD23_YEAST]	33.27	30.15	2	8	9	12	0.963	4	3.4	0.931	5	9.8	1.187	7	22.2	1.02	7	15.9	1.073	7	11.8	1.232	7	15.3	1.045	7	11.1	253000000	398	42.3	4.32
1103	S000005720	YOR194C	Toa1p	P32773	Transcription initiation factor IIA large subunit OS=Saccharomyces cerevisiae (strain ATCC 204508 / S288c) OX=559292 GN=TOA1 PE=1 SV=1 - [TOA1_YEAST]	8.44	6.99	1	3	3	4	1.061	4	0.3	1.011	4	4.9	1.038	4	10.4	0.987	4	3.1	0.939	4	7.9	0.983	4	3.6	0.951	4	4.6	71700000	286	32.2	4.39
1104	S000003905	YJR144W	Mgm101p	P32787	Mitochondrial genome maintenance protein MGM101 OS=Saccharomyces cerevisiae (strain ATCC 204508 / S288c) OX=559292 GN=MGM101 PE=1 SV=1 - [MG101_YEAST]	10.32	12.27	1	4	4	4	0.968	4	11	1.129	4	11.3	1.04	4	18.1	0.922	4	2.7	0.937	4	5.1	1.012	4	5.8	1.043	4	10.5	69800000	269	30.1	9.32
1105	S000004073	YLR083C	Emp70p	P32802	Transmembrane 9 superfamily member 1 OS=Saccharomyces cerevisiae (strain ATCC 204508 / S288c) OX=559292 GN=EMP70 PE=1 SV=2 - [TMN1_YEAST]	7.21	6.9	2	4	4	5	1.047	4	25.9	1.073	4	7.3	0.941	4	21	0.898	4	3.9	0.918	4	20.1	0.72	4	18	1.054	4	10.4	55600000	667	75.9	6.87
1106	S000004917	YMR302C	Yme2p	P32843	Mitochondrial escape protein 2 OS=Saccharomyces cerevisiae (strain ATCC 204508 / S288c) OX=559292 GN=YME2 PE=1 SV=1 - [YME2_YEAST]	8.54	4.71	1	4	4	6	0.988	4	3.8	0.967	4	9.2	1.058	4	8.4	1.028	4	10.5	0.935	4	7.9	1.074	4	2.8	0.943	4	5.1	43600000	850	96.6	8.92
1107	S000002838	YDR430C	Cym1p	P32898	Mitochondrial presequence protease OS=Saccharomyces cerevisiae (strain ATCC 204508 / S288c) OX=559292 GN=CYM1 PE=1 SV=2 - [CYM1_YEAST]	6.27	3.64	1	4	4	4	1.067	4	6.8	0.949	4	9.3	0.939	4	9.4	1.113	4	8.1	0.99	4	4.7	1.016	4	6.5	0.875	4	2	21600000	989	112.1	6.42
1108	S000003446	YGR214W	Rps0Ap	P32905	40S ribosomal protein S0-A OS=Saccharomyces cerevisiae (strain ATCC 204508 / S288c) OX=559292 GN=RPS0A PE=1 SV=3 - [RSSA1_YEAST]	105.02	49.6	1	2	7	39	0.993	4	2.6	1.169	4	4.9	1.088	4	6.4	1.012	4	3.9	0.989	4	1.3	0.993	4	8.4	1.161	4	3.5	4140000000	252	28	4.72
1109	S000001496	YKL013C	Arc19p	P33204	Actin-related protein 2/3 complex subunit 4 OS=Saccharomyces cerevisiae (strain ATCC 204508 / S288c) OX=559292 GN=ARC19 PE=1 SV=2 - [ARPC4_YEAST]	28.86	28.07	1	4	5	10	0.931	4	0.8	1.02	4	6.7	1.056	4	3.5	0.953	4	6.6	1.024	4	3.2	1.051	7	9.6	1.102	7	10.1	439000000	171	19.9	5.4
1110	S000000811	YER009W	Ntf2p	P33331	Nuclear transport factor 2 OS=Saccharomyces cerevisiae (strain ATCC 204508 / S288c) OX=559292 GN=NTF2 PE=1 SV=2 - [NTF2_YEAST]	33.37	25.6	1	3	3	10	1.018	4	11.6	0.992	4	8.1	1.024	4	2	1.088	4	16.5	0.98	4	1.1	0.957	4	3	1.07	4	5.1	937000000	125	14.4	4.7
1111	S000002210	YDL052C	Slc1p	P33333	Probable 1-acyl-sn-glycerol-3-phosphate acyltransferase OS=Saccharomyces cerevisiae (strain ATCC 204508 / S288c) OX=559292 GN=SLC1 PE=1 SV=1 - [PLSC_YEAST]	10.04	5.61	1	2	2	4	0.993	4	5.6	1.019	4	0.9	1.051	4	5.4	0.951	4	8.1	1.001	4	5.9	0.972	4	8.1	1.041	4	6	183000000	303	33.9	9.6
1112	S000005187	YNL243W	Sla2p	P33338	Protein SLA2 OS=Saccharomyces cerevisiae (strain ATCC 204508 / S288c) OX=559292 GN=SLA2 PE=1 SV=5 - [SLA2_YEAST]	28.44	10.74	1	8	8	8	1.039	4	8.2	0.963	5	9.4	1.03	5	7.6	1.013	5	12.5	1.113	6	15.7	1.065	6	1.2	1.115	6	7.8	130000000	968	108.8	5.44
1113	S000002209	YDL051W	Lhp1p	P33399	La protein homolog OS=Saccharomyces cerevisiae (strain ATCC 204508 / S288c) OX=559292 GN=LHP1 PE=1 SV=2 - [LHP1_YEAST]	37.54	36.36	1	8	8	13	1.023	4	8.6	1.065	4	5.3	0.949	4	9.1	1.016	4	1.1	0.98	4	9.1	0.893	4	5.9	0.992	4	6.3	344000000	275	32.1	8.54
1114	S000001515	YKL032C	Ixr1p	P33417	Intrastrand cross-link recognition protein OS=Saccharomyces cerevisiae (strain ATCC 204508 / S288c) OX=559292 GN=IXR1 PE=1 SV=2 - [IXR1_YEAST]	10.73	3.69	1	3	3	4	1.071	4	5.1	0.903	4	3.1	0.886	4	3.6	1.073	4	6.9	1.055	4	8.6	1.112	4	10.8	0.839	4	5.4	56200000	597	67.8	8.1
1115	S000001688	YKL205W	Los1p	P33418	Exportin-T OS=Saccharomyces cerevisiae (strain ATCC 204508 / S288c) OX=559292 GN=LOS1 PE=1 SV=1 - [XPOT_YEAST]	8.5	3.36	1	4	4	4	1.027	4	3	1.045	4	2.6	1.002	4	6.6	0.936	4	3.6	0.968	4	5.2	1.006	4	5.1	0.972	4	12.1	36300000	1100	126.7	5.15
1116	S000000154	YBL058W	Shp1p	P34223	UBX domain-containing protein 1 OS=Saccharomyces cerevisiae (strain ATCC 204508 / S288c) OX=559292 GN=SHP1 PE=1 SV=1 - [UBX1_YEAST]	13	11.35	1	4	4	5	1.033	4	7.6	1.03	4	5.3	0.942	4	2	1.004	4	5.3	1.047	4	3.9	1.013	4	4.9	0.925	4	8.5	126000000	423	47	5.01
1117	S000000097	YBL001C	Ecm15p	P35195	UPF0045 protein ECM15 OS=Saccharomyces cerevisiae (strain ATCC 204508 / S288c) OX=559292 GN=ECM15 PE=1 SV=1 - [ECM15_YEAST]	4.84	12.5	1	2	2	4	1.107	4	2.3	0.96	4	12.1	0.92	4	8.5	1.131	4	2.7	1.094	4	5.8	1.068	4	1.2	0.919	4	8	384000000	104	11.5	6.68
1118	S000000081	YAR042W	Swh1p	P35845	Oxysterol-binding protein homolog 1 OS=Saccharomyces cerevisiae (strain ATCC 204508 / S288c) OX=559292 GN=SWH1 PE=1 SV=4 - [OSH1_YEAST]	7.7	3.03	1	4	4	4	1.046	4	8.7	1.092	4	10.8	0.984	4	14.5	1.087	4	17.6	1.008	4	1.4	1.083	4	8	0.974	4	6.1	36400000	1188	135	5.57
1119	S000001571	YKL088W	Cab3p	P36076	Coenzyme A biosynthesis protein 3 OS=Saccharomyces cerevisiae (strain ATCC 204508 / S288c) OX=559292 GN=CAB3 PE=1 SV=1 - [CAB3_YEAST]	5.57	4.38	1	3	3	4	0.991	4	1.4	0.941	4	7.3	0.917	4	2.9	1.067	4	1.3	1.024	4	3.6	0.959	4	4.1	1	4	19.1	24200000	571	65.2	5.01
1120	S000001750	YKR042W	Uth1p	P36135	Probable secreted beta-glucosidase UTH1 OS=Saccharomyces cerevisiae (strain ATCC 204508 / S288c) OX=559292 GN=UTH1 PE=1 SV=2 - [UTH1_YEAST]	10.68	6.03	1	2	2	4	1.016	4	4.9	0.851	4	16.8	0.789	4	11.5	1.055	4	11.8	0.977	4	4.4	1.091	4	5.1	1.341	4	9.9	42800000	365	36.9	4.79
1121	S000001751	YKR043C	Shb17p	P36136	Sedoheptulose 1,7-bisphosphatase OS=Saccharomyces cerevisiae (strain ATCC 204508 / S288c) OX=559292 GN=SHB17 PE=1 SV=1 - [SHB17_YEAST]	18.61	22.51	2	5	5	8	0.915	4	2.7	1.054	4	4.8	1.097	4	8.2	0.923	4	6.9	0.933	4	2.7	0.858	4	14.6	1.112	4	5.2	319000000	271	31	5.96
1122	S000004626	YMR024W	Mrpl3p	P36516	54S ribosomal protein L3, mitochondrial OS=Saccharomyces cerevisiae (strain ATCC 204508 / S288c) OX=559292 GN=MRPL3 PE=1 SV=2 - [RM03_YEAST]	8.29	11.28	1	5	5	5	1.005	4	5.9	0.947	5	6.9	0.898	5	10.7	1.094	5	8.6	1.061	5	4.3	1.021	5	13.9	0.928	5	10.7	29900000	390	44	9.42
1123	S000005196	YNL252C	Mrpl17p	P36528	54S ribosomal protein L17, mitochondrial OS=Saccharomyces cerevisiae (strain ATCC 204508 / S288c) OX=559292 GN=MRPL17 PE=1 SV=2 - [RM17_YEAST]	8.52	8.19	1	3	3	4	1.056	4	3.5	0.999	4	11.1	0.923	4	4.7	1.038	4	6	0.982	4	4.3	1.094	4	3.1	0.919	4	3.2	137000000	281	32.2	9.06
1124	S000004658	YMR054W	Stv1p	P37296	V-type proton ATPase subunit a, Golgi isoform OS=Saccharomyces cerevisiae (strain ATCC 204508 / S288c) OX=559292 GN=STV1 PE=1 SV=2 - [STV1_YEAST]	9.75	3.26	1	3	3	4	0.953	4	2.7	0.984	4	8.7	0.971	4	5.5	0.882	4	6.1	0.983	4	3.6	1.064	4	5.5	0.964	4	1.2	57000000	890	101.6	5.38
1125	S000000772	YEL046C	Gly1p	P37303	Low specificity L-threonine aldolase OS=Saccharomyces cerevisiae (strain ATCC 204508 / S288c) OX=559292 GN=GLY1 PE=1 SV=2 - [GLY1_YEAST]	13.4	11.11	1	4	4	4	0.84	4	10.2	1.142	4	4.8	1.053	4	7.4	0.917	4	4.4	0.888	4	2.7	1.036	4	4.1	1.214	4	1.7	41000000	387	42.8	6.29
1126	S000000210	YBR006W	Uga2p	P38067	Succinate-semialdehyde dehydrogenase [NADP(+)] OS=Saccharomyces cerevisiae (strain ATCC 204508 / S288c) OX=559292 GN=UGA2 PE=1 SV=2 - [UGA2_YEAST]	17.53	15.29	1	6	6	6	1.053	4	13.8	0.903	4	10.2	0.919	4	4.4	1.051	4	12.3	1.026	4	7	1.038	4	2.4	0.918	4	5.9	77300000	497	54.2	6.65
1127	S000000448	YBR244W	Gpx2p	P38143	Glutathione peroxidase-like peroxiredoxin 2 OS=Saccharomyces cerevisiae (strain ATCC 204508 / S288c) OX=559292 GN=GPX2 PE=1 SV=1 - [GPX2_YEAST]	15.8	23.46	1	3	4	6	0.915	4	3.4	1.298	4	4.6	1.225	4	6.6	0.897	4	10.7	0.889	4	2.2	0.856	4	8.5	1.252	4	7.5	107000000	162	18.4	8.57
1128	S000000305	YBR101C	Fes1p	P38260	Hsp70 nucleotide exchange factor FES1 OS=Saccharomyces cerevisiae (strain ATCC 204508 / S288c) OX=559292 GN=FES1 PE=1 SV=1 - [FES1_YEAST]	10.87	15.52	1	5	5	5	0.958	4	10	0.963	4	4.7	0.946	4	12	1.031	4	9.6	1.014	4	1.8	0.963	4	15.7	0.957	4	11.7	211000000	290	32.6	5.06
1129	S000000434	YBR230C	Om14p	P38325	Mitochondrial outer membrane protein OM14 OS=Saccharomyces cerevisiae (strain ATCC 204508 / S288c) OX=559292 GN=OM14 PE=1 SV=1 - [OM14_YEAST]	9.61	25.37	1	3	3	5	1.528	4	6.8	0.653	4	2.8	0.64	4	13.3	1.272	4	2.5	1.329	4	4.3	0.687	4	13	0.64	4	12.4	391000000	134	14.6	8.75
1130	S000000438	YBR234C	Arc40p	P38328	Actin-related protein 2/3 complex subunit 1 OS=Saccharomyces cerevisiae (strain ATCC 204508 / S288c) OX=559292 GN=ARC40 PE=1 SV=1 - [ARPC1_YEAST]	18.15	11.72	1	4	4	5	0.987	4	1.1	0.885	4	5.3	0.961	4	8.6	0.937	4	5.9	0.903	4	6.2	0.911	4	5.3	1.024	4	6.9	98900000	384	42.4	7.05
1131	S000000833	YER031C	Ypt31p	P38555	GTP-binding protein YPT31/YPT8 OS=Saccharomyces cerevisiae (strain ATCC 204508 / S288c) OX=559292 GN=YPT31 PE=1 SV=3 - [YPT31_YEAST]	47.49	34.53	1	2	8	18	1.052	4	7.3	0.984	4	3.3	1.049	4	3.4	0.955	4	12.3	1.042	4	1.1	0.979	4	9.7	0.955	4	6.2	434000000	223	24.5	5.08
1132	S000006131	YPL210C	Srp72p	P38688	Signal recognition particle subunit SRP72 OS=Saccharomyces cerevisiae (strain ATCC 204508 / S288c) OX=559292 GN=SRP72 PE=1 SV=2 - [SRP72_YEAST]	9.06	4.22	1	3	3	4	1.006	4	20.5	0.94	4	9.1	0.908	4	13.2	0.996	4	6.3	1.212	4	7.7	0.975	4	16.6	1.005	4	8.7	29800000	640	73.5	9.41
1133	S000001023	YHL031C	Gos1p	P38736	Golgi SNAP receptor complex member 1 OS=Saccharomyces cerevisiae (strain ATCC 204508 / S288c) OX=559292 GN=GOS1 PE=1 SV=1 - [GOSR1_YEAST]	6.84	12.56	1	3	3	4	1.087	4	5.9	0.883	4	1.3	0.845	4	12.7	0.993	4	5.4	1.048	4	14.8	0.92	4	6.5	0.914	4	2.5	42700000	223	25.4	9.44
1134	S000001043	YHR001W	Osh7p	P38755	Oxysterol-binding protein homolog 7 OS=Saccharomyces cerevisiae (strain ATCC 204508 / S288c) OX=559292 GN=OSH7 PE=1 SV=1 - [OSH7_YEAST]	23.09	16.48	1	5	6	8	1.045	4	1.2	0.889	4	9.8	0.926	4	1.4	1.067	4	9	1.107	4	4.4	1.023	4	4.3	0.998	4	1.8	151000000	437	49.8	7.23
1135	S000001091	YHR049W	Fsh1p	P38777	Family of serine hydrolases 1 OS=Saccharomyces cerevisiae (strain ATCC 204508 / S288c) OX=559292 GN=FSH1 PE=1 SV=1 - [FSH1_YEAST]	17.1	29.63	1	6	6	10	0.931	4	8.1	0.867	6	16.8	0.92	6	11.9	0.969	6	8.2	1.049	8	14.1	1.047	8	21.7	0.953	8	11.2	523000000	243	27.3	6.35
1136	S000001094	YHR052W	Cic1p	P38779	Proteasome-interacting protein CIC1 OS=Saccharomyces cerevisiae (strain ATCC 204508 / S288c) OX=559292 GN=CIC1 PE=1 SV=1 - [CIC1_YEAST]	15.65	11.7	1	4	4	5	0.896	4	0.8	1.061	4	5.8	0.974	4	12.1	1.067	4	2.4	0.978	4	1.7	1.051	4	4.1	0.942	4	6.1	55900000	376	42.5	8.78
1137	S000001159	YHR117W	Tom71p	P38825	Protein TOM71 OS=Saccharomyces cerevisiae (strain ATCC 204508 / S288c) OX=559292 GN=TOM71 PE=1 SV=1 - [TOM71_YEAST]	13.67	6.89	1	5	5	6	1.049	4	5.8	0.988	4	10	1.01	4	11.1	1.076	4	8.5	0.982	4	1	1.08	4	9	0.976	4	5.6	46700000	639	71.8	6.14
1138	S000001163	YHR121W	Lsm12p	P38828	Protein LSM12 OS=Saccharomyces cerevisiae (strain ATCC 204508 / S288c) OX=559292 GN=LSM12 PE=1 SV=1 - [LSM12_YEAST]	10.05	25.67	1	5	5	5	0.977	4	7.8	0.934	4	1.1	1.043	4	11.6	1.026	4	7	1.084	4	2.8	1.025	4	1.6	0.999	4	6.2	50200000	187	21.3	9.39
1139	S000001219	YHR176W	Fmo1p	P38866	Thiol-specific monooxygenase OS=Saccharomyces cerevisiae (strain ATCC 204508 / S288c) OX=559292 GN=FMO1 PE=1 SV=2 - [FMO1_YEAST]	12.84	9.95	1	4	4	5	1.173	4	20.3	0.746	4	19.2	0.993	4	2.5	1.296	4	19.6	1.139	4	11.1	1.009	4	12.3	0.799	4	24.6	43500000	432	49.1	7.14
1140	S000002974	YGL006W	Pmc1p	P38929	Calcium-transporting ATPase 2 OS=Saccharomyces cerevisiae (strain ATCC 204508 / S288c) OX=559292 GN=PMC1 PE=1 SV=1 - [ATC2_YEAST]	9.73	4.09	1	5	5	5	1.037	4	6.2	1.074	4	10	1.005	4	4.2	0.992	4	4.7	1.029	4	5.9	0.94	4	8.5	1.037	4	3	42600000	1173	130.8	7.39
1141	S000002729	YDR321W	Asp1p	P38986	L-asparaginase 1 OS=Saccharomyces cerevisiae (strain ATCC 204508 / S288c) OX=559292 GN=ASP1 PE=1 SV=1 - [ASPG1_YEAST]	16.69	11.55	1	4	4	5	0.965	4	3.2	1.157	4	2	1.126	4	4.9	0.904	4	1.2	0.986	4	1.7	0.972	4	2.2	1.201	4	5.8	115000000	381	41.4	5.44
1142	S000002596	YDR188W	Cct6p	P39079	T-complex protein 1 subunit zeta OS=Saccharomyces cerevisiae (strain ATCC 204508 / S288c) OX=559292 GN=CCT6 PE=1 SV=1 - [TCPZ_YEAST]	19.67	10.99	1	5	5	7	0.943	4	3.4	1.037	4	8.8	1.049	4	3	1.011	4	1.1	1.019	4	5.8	0.979	4	3.2	1.036	4	5.7	142000000	546	59.9	5.86
1143	S000004610	YMR008C	Plb1p	P39105	Lysophospholipase 1 OS=Saccharomyces cerevisiae (strain ATCC 204508 / S288c) OX=559292 GN=PLB1 PE=1 SV=2 - [PLB1_YEAST]	10.94	3.92	1	3	3	4	0.933	4	14	0.946	4	7.7	1.073	4	9.2	0.863	4	6.7	0.935	4	3.2	0.747	4	3.9	1.114	4	4.7	139000000	664	71.6	4.73
1144	S000003728	YJL192C	Sop4p	P39543	Protein SOP4 OS=Saccharomyces cerevisiae (strain ATCC 204508 / S288c) OX=559292 GN=SOP4 PE=1 SV=1 - [SOP4_YEAST]	9.51	5.98	1	2	2	4	1.009	4	9.3	1.071	4	5.7	1.037	4	4.8	1.023	4	2.3	0.968	4	6.1	1.007	4	6.5	1.01	4	4	147000000	234	26.6	9.45
1145	S000000005	YAL007C	Erp2p	P39704	Protein ERP2 OS=Saccharomyces cerevisiae (strain ATCC 204508 / S288c) OX=559292 GN=ERP2 PE=1 SV=1 - [ERP2_YEAST]	22.49	21.86	1	3	5	8	1.031	4	3.9	1.078	4	5.9	1.08	4	5.3	0.998	4	2.8	1.004	4	4	0.799	4	30.3	1.072	4	5.7	301000000	215	24	5.12
1146	S000004283	YLR292C	Sec72p	P39742	Translocation protein SEC72 OS=Saccharomyces cerevisiae (strain ATCC 204508 / S288c) OX=559292 GN=SEC72 PE=1 SV=3 - [SEC72_YEAST]	8.68	13.47	1	3	3	4	1.006	4	3.1	1.059	4	4.6	1.03	4	0.4	0.968	4	10.7	1.001	4	1.7	0.973	4	2	1.053	4	6.4	102000000	193	21.6	5.68
1147	S000003017	YGL049C	Tif4632p	P39936	Eukaryotic initiation factor 4F subunit p130 OS=Saccharomyces cerevisiae (strain ATCC 204508 / S288c) OX=559292 GN=TIF4632 PE=1 SV=1 - [IF4F2_YEAST]	12.5	5.69	1	5	5	5	0.888	4	13.1	0.994	4	0.4	1.051	4	7.4	0.904	4	6.2	0.978	4	11	0.977	4	1.7	0.989	4	8.5	39000000	914	103.8	7.64
1148	S000000781	YEL055C	Pol5p	P39985	rDNA transcriptional regulator POL5 OS=Saccharomyces cerevisiae (strain ATCC 204508 / S288c) OX=559292 GN=POL5 PE=1 SV=1 - [DPO5_YEAST]	16.26	7.83	1	7	7	7	0.967	4	4.5	1.104	4	2.1	1.059	4	4	0.9	4	3.9	0.929	4	12.5	1.035	4	11.9	1.087	4	1.3	34600000	1022	115.8	5.33
1149	S000000743	YEL017W	Gtt3p	P39996	Glutathione transferase 3 OS=Saccharomyces cerevisiae (strain ATCC 204508 / S288c) OX=559292 GN=GTT3 PE=1 SV=1 - [GTT3_YEAST]	10.03	5.34	1	2	2	4	1.013	4	3.4	0.904	4	8.8	0.997	4	4.6	1.013	4	11.1	1.045	4	2.9	1.091	4	15.1	0.918	4	15.8	11500000	337	38.2	5.03
1150	S000000936	YER134C	Yer134Cp	P40081	Putative magnesium-dependent phosphatase YER134C OS=Saccharomyces cerevisiae (strain ATCC 204508 / S288c) OX=559292 GN=YER134C PE=1 SV=1 - [MGDP1_YEAST]	19.52	20.22	1	3	4	7	1.037	4	5.9	0.972	4	18.3	1.034	5	20.2	1.115	5	18.3	1.015	5	5.6	1.054	5	4.4	0.987	5	10.8	162000000	178	20.4	6.77
1151	S000000943	YER141W	Cox15p	P40086	Cytochrome c oxidase assembly protein COX15 OS=Saccharomyces cerevisiae (strain ATCC 204508 / S288c) OX=559292 GN=COX15 PE=3 SV=1 - [COX15_YEAST]	8.2	6.17	1	3	3	4	1.081	4	10.2	0.847	4	0.6	0.999	4	13.2	0.921	4	3.8	0.998	4	2.3	1.007	4	12.1	1.032	4	13.2	30400000	486	54.6	10.17
1152	S000004641	YMR038C	Ccs1p	P40202	Superoxide dismutase 1 copper chaperone OS=Saccharomyces cerevisiae (strain ATCC 204508 / S288c) OX=559292 GN=CCS1 PE=1 SV=1 - [CCS1_YEAST]	11.68	16.06	1	4	4	5	0.955	4	7.3	1.132	4	6.5	0.998	4	2.1	1.022	4	5.1	0.965	4	2.1	0.996	4	3.5	1.11	4	7.6	107000000	249	27.3	6.67
1153	S000003597	YJL061W	Nup82p	P40368	Nucleoporin NUP82 OS=Saccharomyces cerevisiae (strain ATCC 204508 / S288c) OX=559292 GN=NUP82 PE=1 SV=2 - [NUP82_YEAST]	11.03	5.19	1	4	4	4	0.978	4	6.6	0.957	4	13.4	1.155	4	25	1.027	4	12.6	1.064	4	4.1	1.007	4	11.9	1.048	4	10.5	32100000	713	82	5.36
1154	S000001345	YIL083C	Cab2p	P40506	Phosphopantothenate--cysteine ligase CAB2 OS=Saccharomyces cerevisiae (strain ATCC 204508 / S288c) OX=559292 GN=CAB2 PE=1 SV=2 - [PPCS_YEAST]	11.86	11.23	1	4	4	4	0.901	4	10.6	1.068	4	5.7	1.077	4	1.3	0.984	4	4	1.008	4	3.4	1.031	4	2	1.128	4	5.8	46700000	365	41.8	8.27
1155	S000001327	YIL065C	Fis1p	P40515	Mitochondrial fission 1 protein OS=Saccharomyces cerevisiae (strain ATCC 204508 / S288c) OX=559292 GN=FIS1 PE=1 SV=1 - [FIS1_YEAST]	13.58	24.52	1	4	4	5	1.081	4	7.1	0.883	4	8	0.998	4	17.3	0.994	4	1.5	0.988	4	3.1	1.18	4	20.3	0.92	4	18.2	94000000	155	17.7	9.1
1156	S000001282	YIL020C	His6p	P40545	1-(5-phosphoribosyl)-5-[(5-phosphoribosylamino)methylideneamino] imidazole-4-carboxamide isomerase OS=Saccharomyces cerevisiae (strain ATCC 204508 / S288c) OX=559292 GN=HIS6 PE=1 SV=1 - [HIS4_YEAST]	9.32	8.05	1	3	3	4	1.13	4	1.9	0.913	4	6.9	0.917	4	9.7	1.066	4	2.3	1.011	4	5	0.986	4	3.3	0.952	4	16.5	1360000000	261	29.5	5.9
1157	S000004606	YMR004W	Mvp1p	P40959	Sorting nexin MVP1 OS=Saccharomyces cerevisiae (strain ATCC 204508 / S288c) OX=559292 GN=MVP1 PE=1 SV=2 - [MVP1_YEAST]	6.57	7.83	1	4	5	5	0.969	4	2.8	1.031	4	1.9	0.96	4	8.6	1.074	4	6.7	0.971	4	7.2	1.027	4	4	0.971	4	3.9	50800000	511	59.6	5.5
1158	S000003418	YGR186W	Tfg1p	P41895	Transcription initiation factor IIF subunit alpha OS=Saccharomyces cerevisiae (strain ATCC 204508 / S288c) OX=559292 GN=TFG1 PE=1 SV=2 - [T2FA_YEAST]	8.87	2.99	1	2	2	4	1.077	4	8.3	1.051	4	4.9	1.035	4	9.9	0.924	4	22.3	0.925	4	2.2	1.061	4	9.4	0.938	4	10.9	47300000	735	82.1	5.72
1159	S000003237	YGR005C	Tfg2p	P41896	Transcription initiation factor IIF subunit beta OS=Saccharomyces cerevisiae (strain ATCC 204508 / S288c) OX=559292 GN=TFG2 PE=1 SV=2 - [T2FB_YEAST]	12.49	10.5	1	5	5	5	1.03	4	3.1	0.962	4	4.2	0.9	4	3.7	1.074	4	1.2	1.054	4	14.9	0.924	4	10.1	0.955	4	4.8	47900000	400	46.6	7.17
1160	S000005257	YNL313C	Emw1p	P42842	Essential for maintenance of the cell wall protein 1 OS=Saccharomyces cerevisiae (strain ATCC 204508 / S288c) OX=559292 GN=EMW1 PE=1 SV=1 - [EMW1_YEAST]	7.49	5.09	1	4	4	4	0.969	4	3.1	1.084	4	12.3	1.034	4	7.9	0.976	4	6.2	0.994	4	0.6	0.958	4	9.2	1.138	4	2.9	31900000	904	102.3	5.64
1161	S000001850	YFL044C	Otu1p	P43558	Ubiquitin thioesterase OTU1 OS=Saccharomyces cerevisiae (strain ATCC 204508 / S288c) OX=559292 GN=OTU1 PE=1 SV=1 - [OTU1_YEAST]	11.38	9.63	1	3	3	4	0.942	4	7.4	0.954	4	3.6	0.99	4	2.7	0.991	4	2.1	1.099	4	1.9	1.003	4	5.7	0.996	4	1.9	27200000	301	33.5	5.31
1162	S000001866	YFL028C	Caf16p	P43569	CCR4-associated factor 16 OS=Saccharomyces cerevisiae (strain ATCC 204508 / S288c) OX=559292 GN=CAF16 PE=1 SV=1 - [CAF16_YEAST]	18.99	11.42	1	3	4	6	0.894	4	5.3	1.112	4	4.5	1.277	4	14.5	0.924	4	4.8	0.932	4	4.6	0.935	4	7.6	1.022	4	11.7	139000000	289	33.1	6.65
1163	S000001907	YFR011C	Mic19p	P43594	MICOS complex subunit MIC19 OS=Saccharomyces cerevisiae (strain ATCC 204508 / S288c) OX=559292 GN=MIC19 PE=1 SV=1 - [MIC19_YEAST]	13.24	25.88	1	4	4	5	1.065	4	5.2	0.926	4	4.2	0.924	4	3.8	1.112	4	3.2	1.102	4	7	0.875	4	39.5	0.87	4	5.5	124000000	170	18.8	5.5
1164	S000002968	YFR024C-A	Lsb3p	P43603	LAS seventeen-binding protein 3 OS=Saccharomyces cerevisiae (strain ATCC 204508 / S288c) OX=559292 GN=LSB3 PE=1 SV=3 - [LSB3_YEAST]	17.52	18.52	1	5	7	9	1.071	4	10.1	1.019	4	19.5	1.072	6	37.4	1.227	6	4.8	1.001	6	9.8	1.217	6	21.8	1.179	6	28.1	103000000	459	49.3	7.96
1165	S000003139	YGL171W	Rok1p	P45818	ATP-dependent RNA helicase ROK1 OS=Saccharomyces cerevisiae (strain ATCC 204508 / S288c) OX=559292 GN=ROK1 PE=1 SV=1 - [ROK1_YEAST]	4.19	3.9	1	3	3	4	0.997	4	1.8	1.037	4	6	1.104	4	3.6	1.043	4	8.2	1.005	4	4.8	0.954	4	4.2	0.95	4	0.5	12400000	564	63.6	9.14
1166	S000003719	YJL183W	Mnn11p	P46985	Probable alpha-1,6-mannosyltransferase MNN11 OS=Saccharomyces cerevisiae (strain ATCC 204508 / S288c) OX=559292 GN=MNN11 PE=1 SV=2 - [MNN11_YEAST]	4.84	11.61	1	5	5	5	0.958	4	8.3	1	4	5	0.998	4	0.5	1.077	4	9.8	0.977	4	3.1	0.959	4	6.3	1.046	4	2.8	40400000	422	47.8	8.37
1167	S000003684	YJL148W	Rpa34p	P47006	DNA-directed RNA polymerase I subunit RPA34 OS=Saccharomyces cerevisiae (strain ATCC 204508 / S288c) OX=559292 GN=RPA34 PE=1 SV=1 - [RPA34_YEAST]	11.9	15.02	1	4	4	4	0.943	4	7.7	1.104	4	12.6	1.06	4	4.3	0.901	4	5.7	0.976	4	6.3	0.999	4	4.2	1.113	4	5	63000000	233	26.9	8.73
1168	S000003681	YJL145W	Sfh5p	P47008	Phosphatidylinositol transfer protein SFH5 OS=Saccharomyces cerevisiae (strain ATCC 204508 / S288c) OX=559292 GN=SFH5 PE=1 SV=1 - [SFH5_YEAST]	13.49	12.59	1	4	4	5	0.925	4	3.9	1.088	4	4.3	1.129	4	11.5	0.892	4	2.6	0.94	4	5.8	0.971	4	7.6	1.199	4	0.8	156000000	294	34.4	7.96
1169	S000003660	YJL124C	Lsm1p	P47017	Sm-like protein LSm1 OS=Saccharomyces cerevisiae (strain ATCC 204508 / S288c) OX=559292 GN=LSM1 PE=1 SV=1 - [LSM1_YEAST]	3.7	18.6	1	4	4	4	1.114	4	1.4	0.968	4	10.3	0.94	4	0.4	0.895	4	4.4	0.949	4	7.7	0.989	4	7.3	0.935	4	18.7	60800000	172	20.3	6.01
1170	S000003586	YJL050W	Mtr4p	P47047	ATP-dependent RNA helicase DOB1 OS=Saccharomyces cerevisiae (strain ATCC 204508 / S288c) OX=559292 GN=MTR4 PE=1 SV=1 - [MTR4_YEAST]	9.21	3.08	1	4	4	4	1.029	4	5.4	1.154	4	7.3	1.042	4	7.1	0.964	4	4.6	1.003	4	3.9	0.974	4	7.9	1.125	4	4.2	63500000	1073	122	6.34
1171	S000003547	YJL010C	Nop9p	P47077	Nucleolar protein 9 OS=Saccharomyces cerevisiae (strain ATCC 204508 / S288c) OX=559292 GN=NOP9 PE=1 SV=1 - [NOP9_YEAST]	12.23	6.16	1	4	4	6	0.895	4	6.4	0.972	4	12.6	0.999	4	5.2	0.925	4	7.8	0.915	4	7.1	1.023	4	3	1.038	4	4.6	56500000	666	77.7	8.15
1172	S000003793	YJR032W	Cpr7p	P47103	Peptidyl-prolyl cis-trans isomerase CYP7 OS=Saccharomyces cerevisiae (strain ATCC 204508 / S288c) OX=559292 GN=CPR7 PE=1 SV=1 - [CYP7_YEAST]	10.54	8.91	1	4	4	4	0.929	4	1.3	1.098	4	15.7	1.108	4	1	0.944	4	9.1	0.971	4	3.9	1.018	4	7.3	1.127	4	2.5	12100000	393	45.1	5.43
[truncated: 1,327 more rows]

## Sheet: F
GO	protein	WT_1	WT_2	WT_3	WT_4	pmr1_1	pmr1_2	pmr1_3
[truncated: 125 more rows]

## Sheet: H
	genotype	fold
1	WT	0.899368
2	WT	1.10476
3	WT	0.920029
4	WT	1.03184
[truncated: 18 more rows]

## Sheet: J
	genotype	fold
[truncated: 32 more rows]

[truncated: 2 more sheets: L, M]
