# Supplementary material for: Manganese-driven CoQ deficiency
Source: Nat Commun. 2022 Oct 13;13:6061. doi: 10.1038/s41467-022-33641-x (PMC9563070; doi:10.1038/s41467-022-33641-x)
Supplement: Supplementary file 6 — Source Data [file 41467_2022_33641_MOESM6_ESM.zip › Fig2_source_data.xlsx]

## Sheet: E
	group	fold
1	WT	0.926914
2	WT	1.17921
3	WT	0.982572
4	WT	0.911306
5	pmr1D53A	0.761511
6	pmr1D53A	1.03155
7	pmr1D53A	0.972532
8	pmr1D53A	0.85831
9	pmr1Q783A	0.169904
10	pmr1Q783A	0.213636
11	pmr1Q783A	0.0986163
12	pmr1Q783A	0.214994
13	pmr1	0.085909
14	pmr1	0.113788
15	pmr1	0.151824
16	pmr1	0.216938

## Sheet: F
	group	fold
1	WT	0.962494
2	pmr1D53A	0.953816
3	WT	1.00839
4	pmr1Q783A	3.34537
5	WT	1.04386
6	pmr1Q783A	4.35852
7	WT	0.98525
8	pmr1Q783A	2.95631
9	pmr1D53A	1.51523
10	pmr1Q783A	2.82738
11	pmr1D53A	1.15684
12	pmr1	3.08752
13	pmr1D53A	1.49273
14	pmr1	3.55802
15	pmr1	4.48439
16	pmr1	3.43374

## Sheet: H
	group	fold
1	WT ctrl	1.00264
2	WT ctrl	1.04328
3	WT ctrl	0.918448
4	WT ctrl	1.03563
5	WT 5mMMn	0.691993
6	WT 5mMMn	0.464993
7	WT 5mMMn	0.561901
8	WT 5mMMn	0.570032
9	WT 10mMMn	0.104723
10	WT 10mMMn	0.104796
11	WT 10mMMn	0.118881
12	WT 10mMMn	0.091865

## Sheet: I
	group	fold
1	WT ctrl	0.786245
2	WT 10mMMn	3.74353
3	WT ctrl	1.21376
4	WT 10mMMn	3.80401
5	WT 10mMMn	3.7293
6	WT 10mMMn	4.26592
7	WT ctrl	1.11673
8	WT ctrl	0.883269
9	WT 5mMMn	6.26974
10	WT 5mMMn	5.6695
11	WT 5mMMn	5.63106
12	WT 5mMMn	6.32489
