# Supplementary material for: Manganese-driven CoQ deficiency
Source: Nat Commun. 2022 Oct 13;13:6061. doi: 10.1038/s41467-022-33641-x (PMC9563070; doi:10.1038/s41467-022-33641-x)
Supplement: Supplementary file 6 — Source Data [file 41467_2022_33641_MOESM6_ESM.zip › Fig3_source_data.xlsx]

## Sheet: A
	group	fold
1	WT EMPTY	1.1206
2	WT EMPTY	0.980991
3	WT EMPTY	1.00343
4	WT EMPTY	0.894983
5	WT COQ7	1.1393
6	WT COQ7	1.15425
7	WT COQ7	1.16049
8	WT COQ7	1.44967
9	pmr1 EMPTY	0.157058
10	pmr1 EMPTY	0.132128
11	pmr1 EMPTY	0.174509
12	pmr1 EMPTY	0.149579
13	pmr1 COQ7	0.949829
14	pmr1 COQ7	0.954815
15	pmr1 COQ7	1.06326
16	pmr1 COQ7	1.11935
17	WT EMPTY	1.09472
18	WT EMPTY	0.908925
19	WT EMPTY	0.967213
20	WT EMPTY	1.02914
21	WT COQ7	1.55556
22	WT COQ7	1.37158
23	WT COQ7	1.35701
24	WT COQ7	1.29144
25	pmr1 EMPTY	0.167577
26	pmr1 EMPTY	0.165756
27	pmr1 EMPTY	0.200364
28	pmr1 EMPTY	0.174863
29	pmr1 COQ7	1.26412
30	pmr1 COQ7	0.897996
31	pmr1 COQ7	1.12204
32	pmr1 COQ7	1.11475

## Sheet: B
	group	time_d	live_perc
1	WT EMPTY	1	96.6636
2	WT EMPTY	2	89.2442
3	WT EMPTY	4	57.4983
4	WT EMPTY	5	44.7653
5	WT EMPTY	3	74.7387
6	WT COQ7	1	96.8426
7	WT COQ7	5	70.2685
8	WT COQ7	4	85.4222
9	WT COQ7	2	94.9762
10	WT COQ7	3	91.179
11	pmr1 EMPTY	3	19.9566
12	pmr1 EMPTY	1	91.8628
13	pmr1 EMPTY	2	55.3294
14	pmr1 EMPTY	4	5.36661
15	pmr1 EMPTY	5	3.77197
16	pmr1 COQ7	1	89.8593
17	pmr1 COQ7	5	48.7893
18	pmr1 COQ7	3	59.0104
19	pmr1 COQ7	4	52.4094
20	pmr1 COQ7	2	73.2865
21	WT EMPTY	2	91.4179
22	WT EMPTY	3	78.7674
23	WT EMPTY	5	42.0452
24	WT EMPTY	1	96.3382
25	WT EMPTY	4	63.465
26	WT COQ7	2	95.6099
27	WT COQ7	1	96.7532
28	WT COQ7	5	68.6383
29	WT COQ7	3	91.9137
30	WT COQ7	4	86.5795
31	pmr1 EMPTY	4	12.2595
32	pmr1 EMPTY	2	63.2204
33	pmr1 EMPTY	3	31.5903
34	pmr1 EMPTY	5	5.73414
35	pmr1 EMPTY	1	92.9027
36	pmr1 COQ7	2	73.2343
37	pmr1 COQ7	1	91.519
38	pmr1 COQ7	4	52.884
39	pmr1 COQ7	5	47.318
40	pmr1 COQ7	3	60.2025
41	WT EMPTY	3	76.0193
42	WT EMPTY	4	59.1772
43	WT EMPTY	1	96.963
44	WT EMPTY	2	90.4241
45	WT EMPTY	5	45.3363
46	WT COQ7	3	90.7831
47	WT COQ7	2	95.4851
48	WT COQ7	1	96.9574
49	WT COQ7	4	84.1735
50	WT COQ7	5	67.5472
51	pmr1 EMPTY	5	4.45832
52	pmr1 EMPTY	3	18.2586
53	pmr1 EMPTY	4	5.7087
54	pmr1 EMPTY	1	92.5714
55	pmr1 EMPTY	2	53.7057
56	pmr1 COQ7	3	73.0059
57	pmr1 COQ7	2	79.6066
58	pmr1 COQ7	5	62.1876
59	pmr1 COQ7	1	93.0684
60	pmr1 COQ7	4	65.8203
61	WT EMPTY	4	64.6514
62	WT EMPTY	5	48.9737
63	WT EMPTY	2	91.217
64	WT EMPTY	3	79.6004
65	WT EMPTY	1	97.0509
66	WT COQ7	4	81.5154
67	WT COQ7	3	89.6349
68	WT COQ7	2	94.581
69	WT COQ7	5	58.8355
70	WT COQ7	1	96.7462
71	pmr1 EMPTY	1	93.0507
72	pmr1 EMPTY	4	6.62309
73	pmr1 EMPTY	5	2.88191
74	pmr1 EMPTY	2	62.2625
75	pmr1 EMPTY	3	24.7631
76	pmr1 COQ7	4	57.8879
77	pmr1 COQ7	3	67.9512
78	pmr1 COQ7	1	93.2627
79	pmr1 COQ7	2	80.0391
80	pmr1 COQ7	5	54.5998
81	WT EMPTY	1	93.9221
82	WT EMPTY	2	89.7772
83	WT EMPTY	4	63.9263
84	WT EMPTY	5	54.1339
85	WT EMPTY	3	77.6126
86	WT COQ7	1	93.0433
87	WT COQ7	4	81.6212
88	WT COQ7	5	72.1592
89	WT COQ7	3	83.3098
90	WT COQ7	2	91.3147
91	pmr1 EMPTY	3	23.5884
92	pmr1 EMPTY	1	89.4506
93	pmr1 EMPTY	2	61.1447
94	pmr1 EMPTY	4	10.4203
95	pmr1 EMPTY	5	7.04163
96	pmr1 COQ7	5	58.1305
97	pmr1 COQ7	1	87.8352
98	pmr1 COQ7	4	61.4396
99	pmr1 COQ7	3	64.5815
100	pmr1 COQ7	2	77.9863
101	WT EMPTY	2	91.1557
102	WT EMPTY	3	78.3842
103	WT EMPTY	5	55.1632
104	WT EMPTY	1	92.8766
105	WT EMPTY	4	68.0663
106	WT COQ7	2	92.0276
107	WT COQ7	5	75.877
108	WT COQ7	1	91.6853
109	WT COQ7	4	83.2549
110	WT COQ7	3	86.7916
111	pmr1 EMPTY	4	41.0245
112	pmr1 EMPTY	3	63.6803
113	pmr1 EMPTY	5	22.7191
114	pmr1 EMPTY	2	84.9863
115	pmr1 EMPTY	1	93.4248
116	pmr1 COQ7	4	62.5384
117	pmr1 COQ7	2	77.6786
118	pmr1 COQ7	1	88.2521
119	pmr1 COQ7	5	56.1279
120	pmr1 COQ7	3	64.8484
121	WT EMPTY	2	89.7486
122	WT EMPTY	3	79.3833
123	WT EMPTY	5	61.3915
124	WT EMPTY	4	71.0835
125	WT EMPTY	1	91.9343
126	WT COQ7	1	92.083
127	WT COQ7	4	81.9099
128	WT COQ7	5	73.53
129	WT COQ7	2	90.6568
130	WT COQ7	3	83.9583
131	pmr1 EMPTY	5	7.50332
132	pmr1 EMPTY	3	20.3871
133	pmr1 EMPTY	4	10.3554
134	pmr1 EMPTY	2	56.2944
135	pmr1 EMPTY	1	90.6326
136	pmr1 COQ7	5	56.7028
137	pmr1 COQ7	1	86.6214
138	pmr1 COQ7	2	75.4367
139	pmr1 COQ7	4	59.6251
140	pmr1 COQ7	3	64.4577
141	WT EMPTY	2	90.5669
142	WT EMPTY	3	79.4974
143	WT EMPTY	4	72.1925
144	WT EMPTY	1	91.1392
145	WT EMPTY	5	61.4392
146	WT COQ7	5	70.9351
147	WT COQ7	2	89.2114
148	WT COQ7	3	84.5477
149	WT COQ7	4	80.0379
150	WT COQ7	1	88.6247
151	pmr1 EMPTY	4	14.4539
152	pmr1 EMPTY	2	65.734
153	pmr1 EMPTY	3	30.0494
154	pmr1 EMPTY	1	88.3311
155	pmr1 EMPTY	5	8.46275
156	pmr1 COQ7	1	87.9768
157	pmr1 COQ7	2	76.1116
158	pmr1 COQ7	4	63.7334
159	pmr1 COQ7	3	68.022
160	pmr1 COQ7	5	58.7985

## Sheet: C
	Element	group	fold
1	Ca	pmr1 EMPTY	0.522171
2	Ca	pmr1 COQ7	0.912806
3	Ca	pmr1 EMPTY	0.700364
4	Ca	WT EMPTY	0.195069
5	Ca	WT COQ7	0.245698
6	Ca	WT COQ7	0.163302
7	Ca	WT COQ7	0.279451
8	Ca	pmr1 COQ7	0.453673
9	Ca	WT EMPTY	2.6183
10	Ca	pmr1 EMPTY	0.473031
11	Ca	WT EMPTY	0.186631
12	Ca	pmr1 COQ7	0.419921
13	Cu	WT COQ7	1.14935
14	Cu	WT COQ7	1.16883
15	Cu	WT EMPTY	0.701299
16	Cu	pmr1 EMPTY	1.63636
17	Cu	pmr1 COQ7	0.935065
18	Cu	pmr1 COQ7	1.01299
19	Cu	pmr1 EMPTY	0.974026
20	Cu	pmr1 COQ7	0.75974
21	Cu	WT COQ7	0.798701
22	Cu	WT EMPTY	1.07143
23	Cu	WT EMPTY	1.22727
24	Cu	pmr1 EMPTY	1.18831
25	Fe	WT COQ7	0.653938
26	Fe	pmr1 COQ7	0.782816
27	Fe	pmr1 COQ7	0.74463
28	Fe	WT EMPTY	0.923628
29	Fe	pmr1 EMPTY	1.12172
30	Fe	WT COQ7	0.613365
31	Fe	WT EMPTY	1.16468
32	Fe	WT COQ7	0.837709
33	Fe	pmr1 EMPTY	0.477327
34	Fe	WT EMPTY	0.911695
35	Fe	pmr1 COQ7	0.632458
36	Fe	pmr1 EMPTY	0.610979
37	Mn	pmr1 EMPTY	7.03333
38	Mn	pmr1 COQ7	6.5
39	Mn	WT COQ7	0.866667
40	Mn	pmr1 COQ7	9.16667
41	Mn	pmr1 EMPTY	8
42	Mn	WT EMPTY	1.06667
43	Mn	WT EMPTY	1
44	Mn	WT COQ7	0.733333
45	Mn	pmr1 COQ7	5.36667
46	Mn	WT COQ7	nd
47	Mn	WT EMPTY	0.933333
48	Mn	pmr1 EMPTY	6.5
49	Zn	WT EMPTY	1.30226
50	Zn	pmr1 EMPTY	1.06258
51	Zn	pmr1 EMPTY	1.50999
52	Zn	WT EMPTY	0.842876
53	Zn	WT COQ7	0.9747
54	Zn	pmr1 COQ7	1.37417
55	Zn	WT COQ7	0.818908
56	Zn	pmr1 COQ7	0.894807
57	Zn	WT COQ7	0.830892
58	Zn	pmr1 COQ7	1.03063
59	Zn	WT EMPTY	0.85486
60	Zn	pmr1 EMPTY	1.04261

## Sheet: D
	group	fold
1	WT ctrl E	1.0384
2	WT ctrl E	0.989116
3	WT ctrl E	0.933039
4	WT ctrl E	1.03945
5	WT ctrl COQ7	1.12901
6	WT ctrl COQ7	1.14777
7	WT ctrl COQ7	1.01852
8	WT ctrl COQ7	1.23931
9	WT 5mMMn E	0.453789
10	WT 5mMMn E	0.622025
11	WT 5mMMn E	0.423898
12	WT 5mMMn E	0.667753
13	WT 5mMMn COQ7	0.937248
14	WT 5mMMn COQ7	0.875683
15	WT 5mMMn COQ7	0.814496
16	WT 5mMMn COQ7	0.849543
17	WT ctrl E	0.839348
18	WT ctrl E	0.977318
19	WT ctrl E	1.0345
20	WT ctrl E	1.14884
21	WT ctrl COQ7	1.12298
22	WT ctrl COQ7	1.00005
23	WT ctrl COQ7	1.13379
24	WT ctrl COQ7	1.47237
25	WT 5mMMn E	0.508416
26	WT 5mMMn E	0.751412
27	WT 5mMMn E	0.710001
28	WT 5mMMn E	0.717338
29	WT 5mMMn COQ7	0.988969
30	WT 5mMMn COQ7	1.01044
31	WT 5mMMn COQ7	1.32943
32	WT 5mMMn COQ7	1.34154

## Sheet: F
	group	fold
1	WT ctrl E	1.2121
2	WT ctrl E	0.829803
3	WT ctrl E	0.977927
4	WT ctrl E	0.98017
5	WT ctrl COQ7	2.05987
6	WT ctrl COQ7	2.027
7	WT ctrl COQ7	1.47184
8	WT ctrl COQ7	1.72602
9	pmr1 ctrl E	0.0555305
10	pmr1 ctrl E	0.0484156
11	pmr1 ctrl E	0.0374227
12	pmr1 ctrl E	0.0666035
13	pmr1 ctrl COQ7	2.96949
14	pmr1 ctrl COQ7	2.75219
15	pmr1 ctrl COQ7	3.03644
16	pmr1 ctrl COQ7	3.08686

## Sheet: H
	group	fold
1	WT ctrl E	1.11561
2	WT ctrl E	0.980041
3	WT ctrl E	0.999634
4	WT ctrl E	0.904718
5	WT ctrl COQ7	1.68474
6	WT ctrl COQ7	1.42273
7	WT ctrl COQ7	1.4966
8	WT ctrl COQ7	1.66405
9	WT 5mMMn E	0.625638
10	WT 5mMMn E	0.598913
11	WT 5mMMn E	0.708804
12	WT 5mMMn E	0.503324
13	WT 5mMMn COQ7	2.50643
14	WT 5mMMn COQ7	2.75299
15	WT 5mMMn COQ7	2.80706
16	WT 5mMMn COQ7	2.81514
