# Supplementary material for: Manganese-driven CoQ deficiency
Source: Nat Commun. 2022 Oct 13;13:6061. doi: 10.1038/s41467-022-33641-x (PMC9563070; doi:10.1038/s41467-022-33641-x)
Supplement: Supplementary file 6 — Source Data [file 41467_2022_33641_MOESM6_ESM.zip › Fig4_source_data.xlsx]

## Sheet: C
	group	fold
1	WT	1.11045
2	pmr1	1.984
3	WT	0.785901
4	pmr1	1.7448
5	WT	1.10365
6	pmr1	2.23626

## Sheet: D
	group	fold
1	WT	1.05408
2	pmr1	1.08173
3	WT	1.02932
4	pmr1	1.03932
5	WT	0.916595
6	pmr1	1.21403

## Sheet: E
	group	fold
1	WT	0.884975
2	WT	0.992091
3	5mMMn	1.3132
4	WT	1.12293
5	5mMMn	0.982456
6	5mMMn	1.46317

## Sheet: F
	group	fold
1	WT	0.987837
2	WT	1.00019
3	5mMMn	0.860088
4	5mMMn	0.986281
5	5mMMn	0.981561
6	WT	1.01198

## Sheet: G
	group	fold
1	WT dCoQ	1.21238
2	pmr1 dCoQ	1.15388
3	WT dCoQ	1.03003
4	pmr1 dCoQ	1.24406
5	WT dCoQ	0.757587
6	pmr1 dCoQ	1.18198
7	WT	1.26409
8	pmr1	0.250485
9	WT	0.921605
10	pmr1	0.44838
11	WT	0.814301
12	pmr1	0.220619

## Sheet: H
	group	fold
1	WT	1.0304
2	WT	1.12281
3	pmr1	0.175526
4	pmr1	0.1094
5	pmr1	0.085237
6	WT	0.84679
7	WT dCoQ	0.966135
8	pmr1 dCoQ	0.813909
9	WT dCoQ	0.963341
10	pmr1 dCoQ	0.838622
11	WT dCoQ	0.81131
12	pmr1 dCoQ	0.916351

## Sheet: I
	group	fold
1	5mMMn dCoQ	0.764561
2	WT CoQ	0.889678
3	WT CoQ	0.912917
4	5mMMn dCoQ	0.750836
5	WT CoQ	0.819595
6	5mMMn dCoQ	0.654629
7	5mMMn	0.534533
8	5mMMn	0.538927
9	WT	1.01209
10	WT	1.0236
11	WT	0.964305
12	5mMMn	0.394837

## Sheet: J
	group	fold
1	WT COQ7	1.26468
2	pmr1 COQ7	1.37937
3	WT EMPTY	1.01484
4	WT EMPTY	1.09022
5	pmr1 EMPTY	0.0496694
6	WT COQ7	0.856078
7	pmr1 EMPTY	0.0409086
8	WT COQ7	1.11415
9	WT EMPTY	0.894949
10	pmr1 COQ7	0.825074
11	pmr1 COQ7	1.38755
12	pmr1 EMPTY	0.0900253
