# Supplementary material for: Manganese-driven CoQ deficiency
Source: Nat Commun. 2022 Oct 13;13:6061. doi: 10.1038/s41467-022-33641-x (PMC9563070; doi:10.1038/s41467-022-33641-x)
Supplement: Supplementary file 6 — Source Data [file 41467_2022_33641_MOESM6_ESM.zip › Fig5_source_data.xlsx]

## Sheet: B
	group	fold
1	pmr1 Coq5	0.943699
2	WT Coq5	0.712925
3	WT Coq5	0.88054
4	pmr1 Coq5	1.28679
5	pmr1 Coq5	1.01782
6	WT Coq5	1.40654
7	WT Coq6	0.923469
8	pmr1 Coq6	0.275878
9	WT Coq6	0.847438
10	WT Coq6	1.22909
11	pmr1 Coq6	0.252058
12	pmr1 Coq6	0.0451614
13	WT Coq1	1.03942
14	WT Coq1	0.982564
15	pmr1 Coq1	0.811651
16	WT Coq1	0.978019
17	pmr1 Coq1	0.896408
18	pmr1 Coq1	0.936669
19	pmr1 Coq7	0
20	WT Coq7	0.616589
21	WT Coq7	1.34635
22	pmr1 Coq7	0
23	WT Coq7	1.03706
24	pmr1 Coq7	0
25	WT Coq9	1.03292
26	WT Coq9	0.496187
27	WT Coq9	1.47089
28	pmr1 Coq9	0.253672
29	pmr1 Coq9	0.0661983
30	pmr1 Coq9	0.132996

## Sheet: F
	group	fold
1	WT Pim1ON	0.937239
2	WT Pim1ON	1.06276
3	WT Pim1ON	1.01124
4	WT Pim1ON	0.988761
5	pmr1 Pim1ON	0.118487
6	pmr1 Pim1ON	0.0557551
7	pmr1 Pim1ON	0.180709
8	pmr1 Pim1ON	0.133773
9	WT Pim1OFF	1.4584
10	WT Pim1OFF	1.30928
11	WT Pim1OFF	1.24223
12	WT Pim1OFF	1.44423
13	pmr1 Pim1OFF	0.866139
14	pmr1 Pim1OFF	0.683777
15	pmr1 Pim1OFF	1.13551
16	pmr1 Pim1OFF	0.778474

## Sheet: I
	group	molar_ratio_Mn_Fe
1	WT	0
2	WT	0
3	WT	0.0726078
4	pmr1	0.0847091
5	pmr1	0.0847091
6	pmr1	0.0762382
7	WT + 10 mM Mn	0.22098
8	WT + 10 mM Mn	0.217119
9	WT + 10 mM Mn	0.73928
10	WT	0
11	WT	0
12	WT	0
13	pmr1	0.17526
14	pmr1	0.121013
15	pmr1	0.0847091
16	WT + 10 mM Mn	0.223632
17	WT + 10 mM Mn	0.614141
18	WT + 10 mM Mn	1.09181
19	WT	0
20	WT	0
21	WT	0
22	pmr1	0.254127
23	pmr1	0.0903564
24	pmr1	0.0861449
25	WT + 10 mM Mn	0.410929
26	WT + 10 mM Mn	0.428004
27	WT + 10 mM Mn	0.762382

## Sheet: J
	group	fold
1	WT	0.815413
2	WT	1.18966
3	WT	0.994929
4	pmr1	0.378253
5	pmr1	0.706701
6	pmr1	0.564938
7	WT+Mn	0.337475
8	WT+Mn	0.298528
9	WT+Mn	0.31004
