# Supplementary material for: Manganese-driven CoQ deficiency
Source: Nat Commun. 2022 Oct 13;13:6061. doi: 10.1038/s41467-022-33641-x (PMC9563070; doi:10.1038/s41467-022-33641-x)
Supplement: Supplementary file 6 — Source Data [file 41467_2022_33641_MOESM6_ESM.zip › Fig6_source_data.xlsx]

## Sheet: A
	group	fold
1	Spock	1.07316
2	Spock	1.03849
3	Spock	0.980179
4	Spock	1.17498
5	Spock	2.08848
6	Spock	2.19458
7	Spock	2.26561
8	w1118	0.949186
9	w1118	1.27157
10	w1118	0.779244
11	w1118	0.992599
12	w1118	1.03951
13	w1118	0.914504
14	w1118	1.05338

## Sheet: B
	group	fold
1	Spock	1.24599
2	Spock	1.14227
3	Spock	1.18141
4	Spock	1.20868
5	w1118	1.0022
6	w1118	0.986675
7	w1118	0.908129
8	w1118	1.103

## Sheet: D
	genotype	fold
1	w1118	1.17633
2	w1118	0.988997
3	w1118	1.19049
4	w1118	0.644182
5	spock	0.692811
6	spock	0.377542
7	spock	0.660391
8	w1118	0.873567
9	w1118	0.641343
10	w1118	1.57937
11	w1118	1.29791
12	w1118	0.999704
13	w1118	0.608096
14	spock	0.597437
15	spock	0.461402
16	spock	0.885242
17	spock	0.633476
18	spock	0.973055
19	spock	1.02762

## Sheet: E
	group	fold
1	WT CoQ8	0.0534599
2	WT CoQ8	0.062894
3	SpocK CoQ8	0.0471705
4	SpocK CoQ8	0.0534599
5	WT CoQ8	0.0754728
6	WT CoQ8	0.062894
7	SpocK CoQ8	0.0471705
8	SpocK CoQ8	0.0597493
9	WT CoQ9	0.876712
10	WT CoQ9	1.03196
11	SpocK CoQ9	0.873668
12	SpocK CoQ9	1.00304
13	WT CoQ9	1.16591
14	WT CoQ9	0.925419
15	SpocK CoQ9	0.753425
16	SpocK CoQ9	1.05784
17	WT CoQ10	0.0150365
18	WT CoQ10	0.0163653
19	SpocK CoQ10	0.0156012
20	SpocK CoQ10	0.0168493
21	WT CoQ10	0.0113653
22	WT CoQ10	0.011726
23	SpocK CoQ10	0.00913699
24	SpocK CoQ10	0.011653
25	SpocK CoQ8	0.0436666
26	SpocK CoQ8	0.0371064
27	SpocK CoQ8	0.0459877
28	SpocK CoQ8	0.034798
29	WT CoQ8	0.0652499
30	WT CoQ8	0.0704356
31	WT CoQ8	0.0622883
32	WT CoQ8	0.060184
33	WT CoQ8	0.0633203
34	SpocK CoQ8	0.0413597
35	SpocK CoQ9	0.940181
36	SpocK CoQ9	0.811381
37	SpocK CoQ9	0.916397
38	SpocK CoQ9	0.730961
39	WT CoQ9	1.09125
40	WT CoQ9	1.08473
41	WT CoQ9	0.965303
42	WT CoQ9	0.911092
43	WT CoQ9	0.947626
44	SpocK CoQ9	0.784731
45	SpocK CoQ10	0.184991
46	SpocK CoQ10	0.172486
47	SpocK CoQ10	0.190816
48	SpocK CoQ10	0.153641
49	WT CoQ10	0.206386
50	WT CoQ10	0.192731
51	WT CoQ10	0.179178
52	WT CoQ10	0.164381
53	WT CoQ10	0.172925
54	SpocK CoQ10	0.166228

## Sheet: F
	group	fold
1	WT CoQ10	0.06168
2	WT CoQ10	0.0602781
3	WT CoQ10	0.0579418
4	SpocK CoQ10	0.0588763
5	WT CoQ10	0.0537363
6	SpocK CoQ10	0.0598109
7	SpocK CoQ10	0.0658854
8	SpocK CoQ10	0.0682218
9	WT CoQ8	0.0995697
10	SpocK CoQ8	0.0963725
11	WT CoQ8	0.0936321
12	SpocK CoQ8	0.0945455
13	WT CoQ8	0.0959158
14	SpocK CoQ8	0.0844972
15	WT CoQ8	0.0886079
16	SpocK CoQ8	0.0895214
17	WT CoQ9	1.04723
18	WT CoQ9	0.988567
19	SpocK CoQ9	0.880933
20	SpocK CoQ9	0.901721
21	WT CoQ9	1.02645
22	SpocK CoQ9	0.792701
23	WT CoQ9	0.937753
24	SpocK CoQ9	0.830581

## Sheet: G
time_d	w1118	w1118 + CoQ	SPoCk RNAi	SPoCk RNAi + CoQ
8	1	1	1	1
8	1			1
8	1			1
8	1
8	1
8	1
8.5	1	1	1	1
8.5	1	1	1	1
8.5	1	1	1	1
8.5	1	1	1	1
8.5	1	1	1	1
8.5		1	1	1
8.5		1	1	1
8.5		1	1	1
8.5		1	1	1
8.5		1	1	1
8.5		1		1
8.5		1		1
8.5		1		1
8.5		1		1
8.5		1		1
8.5		1		1
8.5		1		1
8.5		1		1
8.5		1		1
8.5		1		1
8.5		1		1
8.5		1		1
9	1	1	1	1
9	1	1	1	1
9	1	1	1	1
9	1	1	1	1
9	1	1	1	1
9	1	1	1	1
9	1	1	1	1
9	1	1	1	1
9	1	1	1	1
9	1	1	1	1
9	1	1	1	1
9	1	1	1	1
9	1	1	1	1
9	1	1	1	1
9	1	1	1	1
9	1	1	1	1
9	1	1	1	1
9	1	1	1	1
9	1	1	1	1
9	1	1	1	1
9	1	1	1	1
9	1	1	1	1
9	1	1	1	1
9	1	1	1	1
9	1	1	1	1
9	1	1	1	1
9	1	1	1	1
9	1	1	1	1
9	1	1	1	1
9	1	1	1	1
9	1	1	1	1
9	1	1	1	1
9	1	1	1	1
9	1	1	1	1
9	1	1	1	1
9	1	1	1	1
9	1	1	1	1
9	1	1	1	1
9	1	1	1	1
9	1	1	1	1
9	1	1	1	1
9	1	1	1	1
9	1	1	1	1
9	1	1	1	1
9	1	1	1	1
9	1	1	1	1
9	1	1	1	1
9	1	1	1	1
9	1	1	1	1
9	1	1	1	1
9	1	1	1	1
9	1	1	1	1
9	1	1	1	1
9	1	1	1	1
9	1	1	1	1
9	1	1	1	1
9	1	1	1	1
9	1	1	1	1
9	1	1	1	1
9	1	1	1	1
9	1	1	1	1
9	1	1	1	1
9	1	1	1	1
9	1	1	1	1
9	1	1	1	1
9	1	1	1	1
9	1	1		1
9	1	1		1
9	1	1		1
9	1	1		1
9	1	1		1
9	1	1		1
9	1	1		1
9	1	1		1
9	1	1		1
9	1	1		1
9	1	1		1
9	1	1		1
9	1	1		1
9	1	1		1
9	1	1		1
9	1	1		1
9	1	1		1
9	1	1		1
9	1	1		1
9	1	1		1
9	1	1		1
9	1	1		1
9	1	1		1
9	1	1		1
9	1	1		1
9	1	1		1
9	1	1		1
9	1	1		1
9	1	1
9	1	1
9	1	1
9	1	1
9	1	1
9	1	1
9	1	1
9	1	1
9	1	1
9	1	1
9	1	1
9	1	1
9	1	1
9	1	1
9	1	1
9	1	1
9	1	1
9	1	1
9	1	1
9	1	1
9	1	1
9	1	1
9	1	1
9	1	1
9	1	1
9	1	1
9	1	1
9	1	1
9	1	1
9	1	1
9	1	1
9	1	1
9	1	1
9	1	1
9	1	1
9	1	1
9	1	1
9	1	1
9	1	1
9	1	1
9	1	1
9	1	1
9	1	1
9	1
9	1
9	1
9	1
9	1
9	1
9	1
9	1
9	1
9	1
9	1
9	1
9	1
9.5	1	1	1	1
9.5	1	1	1	1
9.5	1	1	1	1
9.5	1	1	1	1
9.5	1	1	1	1
9.5	1	1	1	1
9.5	1	1	1	1
9.5	1	1	1	1
9.5	1	1	1	1
9.5	1	1	1	1
9.5	1	1	1	1
9.5	1	1	1	1
9.5	1	1	1	1
9.5	1	1	1	1
9.5	1	1	1	1
9.5	1	1	1	1
9.5	1	1	1	1
9.5	1	1	1	1
9.5	1	1	1	1
9.5	1	1	1	1
9.5	1	1	1	1
9.5	1	1	1	1
9.5	1	1	1	1
9.5	1	1	1	1
9.5	1	1	1	1
9.5	1	1	1	1
9.5	1	1	1	1
9.5	1	1	1	1
9.5	1	1	1	1
9.5	1	1	1	1
9.5	1	1	1	1
9.5	1	1	1	1
9.5	1	1	1	1
9.5	1	1	1	1
9.5	1	1	1	1
9.5	1	1	1	1
9.5	1	1	1
9.5	1	1	1
9.5	1	1	1
9.5	1	1	1
9.5	1		1
9.5	1		1
9.5	1		1
9.5	1		1
9.5			1
9.5			1
9.5			1
9.5			1
9.5			1
9.5			1
9.5			1
10	1	1	1	1
10	1	1	1	1
10	1	1	1	1
10	1	1	1	1
10	1	1	1	1
10	1	1	1	1
10	1	1	1	1
10	1	1	1	1
10	1	1	1	1
10	1	1	1	1
10	1	1	1	1
10	1	1	1	1
10	1	1	1	1
10	1	1	1	1
10	1	1	1	1
10	1	1	1	1
10	1	1	1	1
10	1	1	1	1
10	1	1	1	1
10	1	1	1	1
10	1	1	1	1
10	1	1	1	1
10	1	1	1	1
10	1	1	1	1
10	1	1	1	1
10	1	1	1	1
10	1	1	1	1
10	1	1	1	1
10	1	1	1	1
10	1	1	1	1
10	1	1	1	1
10	1	1	1	1
10	1	1	1	1
10	1	1	1	1
10	1	1	1	1
10	1		1	1
10	1		1	1
10	1		1	1
10	1		1	1
10	1		1	1
10	1		1	1
10	1		1	1
10	1		1	1
10	1		1
10	1		1
10	1		1
10	1		1
10	1		1
10	1		1
10	1		1
10	1		1
10	1		1
10	1		1
10	1		1
10	1		1
10			1
10			1
10			1
10			1
10			1
10			1
10			1
10			1
10			1
10			1
10			1
10			1
10			1
10			1
10			1
10			1
10			1
10			1
10			1
10			1
10			1
10			1
10			1
10			1
10			1
10			1
10			1
10			1
10			1
10			1
10.5	1	1	1	1
10.5		1	1	1
10.5		1	1	1
10.5			1
11	1	1	1	1
11	1	1	1	1
11	1	1	1	1
11	1	1	1	1
11	1	1	1	1
11	1	1	1	1
11	1	1	1
11	1		1
11	1		1
11	1		1
11	1		1
11.5	1
12	1	1	1	1
12			1
12			1
12			1

## Sheet: H
time_d	w1118	w1118 + diHB	SPoCk RNAi	SPoCk RNAi + diHB
8	1	1	1	1
8	1	1
8	1	1
8	1
8	1
8	1
8.5	1	1	1	1
8.5	1	1	1	1
8.5	1	1	1	1
8.5	1	1	1	1
8.5	1	1	1	1
8.5	1	1		1
8.5		1	1	1
8.5		1	1	1
8.5		1	1	1
8.5		1	1	1
8.5		1	1
8.5		1
8.5		1
8.5		1
8.5		1
8.5		1
8.5		1
9	1	1	1	1
9	1	1	1	1
9	1	1	1	1
9	1	1	1	1
9	1	1	1	1
9	1	1	1	1
9	1	1	1	1
9	1	1	1	1
9	1	1	1	1
9	1	1	1	1
9	1	1	1	1
9	1	1	1	1
9	1	1	1	1
9	1	1	1	1
9	1	1	1	1
9	1	1	1	1
9	1	1	1	1
9	1	1	1	1
9	1	1	1	1
9	1	1	1	1
9	1	1	1	1
9	1	1	1	1
9	1	1	1	1
9	1	1	1	1
9	1	1	1	1
9	1	1	1	1
9	1	1	1	1
9	1	1	1	1
9	1	1	1	1
9	1	1	1	1
9	1	1	1	1
9	1	1	1	1
9	1	1	1	1
9	1	1	1	1
9	1	1	1	1
9	1	1	1	1
9	1	1	1	1
9	1	1	1	1
9	1	1	1	1
9	1	1	1	1
9	1	1	1	1
9	1	1	1	1
9	1	1	1	1
9	1	1	1	1
9	1	1	1	1
9	1	1	1	1
9	1	1	1	1
9	1	1	1	1
9	1	1	1	1
9	1	1	1	1
9	1	1	1	1
9	1	1	1	1
9	1	1	1	1
9	1	1	1	1
9	1	1	1	1
9	1	1	1	1
9	1	1	1	1
9	1	1	1	1
9	1	1	1	1
9	1	1	1	1
9	1	1	1	1
9	1	1	1	1
9	1	1	1	1
9	1	1	1	1
9	1	1	1	1
9	1	1	1	1
9	1	1	1	1
9	1	1	1	1
9	1	1	1	1
9	1	1	1	1
9	1	1	1	1
9	1	1	1	1
9	1	1	1	1
9	1	1	1	1
9	1	1	1	1
9	1	1	1	1
9	1	1	1	1
9	1	1	1	1
9	1	1	1	1
9	1	1	1	1
9	1	1	1	1
9	1	1	1	1
9	1	1	1	1
9	1	1	1	1
9	1	1	1	1
9	1	1	1	1
9	1	1	1	1
9	1	1	1	1
9	1	1	1	1
9	1	1	1	1
9	1	1	1	1
9	1	1	1	1
9	1	1	1	1
9	1	1	1	1
9	1	1	1	1
9	1	1	1	1
9	1	1	1	1
9	1	1	1	1
9	1	1	1	1
9	1	1	1	1
9	1	1	1	1
9	1	1	1	1
9	1	1	1	1
9	1	1	1	1
9	1	1	1	1
9	1	1	1	1
9	1	1	1	1
9	1	1	1	1
9	1	1	1	1
9	1	1	1	1
9	1	1	1	1
9	1	1	1	1
9	1	1	1	1
9	1	1	1	1
9	1	1	1	1
9	1	1	1	1
9	1	1	1	1
9	1	1	1	1
9	1	1		1
9	1	1		1
9	1	1		1
9	1	1		1
9	1	1		1
9	1	1		1
9	1	1		1
9	1	1		1
9	1	1		1
9	1	1		1
9	1	1		1
9	1	1		1
9	1	1		1
9	1	1		1
9	1	1		1
9	1	1		1
9	1	1		1
9	1	1
9	1	1
9	1	1
9	1	1
9	1	1
9	1	1
9	1	1
9	1	1
9	1	1
9	1	1
9	1	1
9	1	1
9	1	1
9	1	1
9	1	1
9	1	1
9	1	1
9	1	1
9	1	1
9	1	1
9	1	1
9	1	1
9	1	1
9	1	1
9	1	1
9	1	1
9	1	1
9	1	1
9	1	1
9	1	1
9	1	1
9	1	1
9	1	1
9	1	1
9	1	1
9	1	1
9	1	1
9	1	1
9	1	1
9	1	1
9	1
9	1
9	1
9	1
9	1
9	1
9	1
9	1
9	1
9	1
9	1
9	1
9	1
9	1
9	1
9	1
9	1
9	1
9	1
9	1
9	1
9	1
9	1
9	1
9	1
9	1
9	1
9	1
9	1
9	1
9	1
9	1
9	1
9	1
9	1
9	1
9	1
9	1
9	1
9	1
9	1
9	1
9	1
9	1
9	1
9	1
9	1
9		1
9		1
9		1
9		1
9.5	1	1	1	1
9.5	1	1	1	1
9.5	1	1	1	1
9.5	1	1	1	1
9.5	1	1	1	1
9.5	1	1	1	1
9.5	1	1	1	1
9.5	1	1	1	1
9.5	1	1	1	1
9.5	1	1	1	1
9.5	1	1	1	1
9.5	1	1	1	1
9.5	1	1	1	1
9.5	1	1	1	1
9.5	1	1	1	1
9.5	1	1	1	1
9.5	1	1	1	1
9.5	1	1	1	1
9.5	1	1	1	1
9.5	1	1	1	1
9.5	1	1	1	1
9.5	1	1	1	1
9.5	1	1	1	1
9.5	1	1	1	1
9.5	1	1	1	1
9.5	1	1	1	1
9.5	1	1	1	1
9.5	1	1	1	1
9.5	1	1	1	1
9.5	1	1	1	1
9.5	1	1	1	1
9.5	1	1	1	1
9.5	1	1	1	1
9.5	1	1	1	1
9.5	1	1	1	1
9.5	1	1	1	1
9.5	1	1	1	1
9.5	1	1	1
9.5	1	1	1
9.5	1		1	1
9.5	1		1	1
9.5	1		1
9.5	1		1
9.5	1		1
9.5			1	1
9.5			1	1
9.5			1	1
9.5			1	1
9.5			1	1
9.5			1	1
9.5			1
9.5			1
9.5			1
9.5			1
9.5			1
9.5			1
9.5			1
9.5			1
9.5			1
9.5			1
9.5			1
10	1	1	1	1
10	1	1	1	1
10	1	1	1	1
10	1	1	1	1
10	1	1	1	1
10	1	1	1	1
10	1	1	1	1
10	1	1	1	1
10	1	1	1	1
10	1	1	1	1
10	1	1	1	1
10	1	1	1	1
10	1	1	1	1
10	1	1	1	1
10	1	1	1	1
10	1	1	1	1
10	1	1	1	1
10	1	1	1	1
10	1	1	1	1
10	1	1	1	1
10	1	1	1	1
10	1	1	1	1
10	1	1	1	1
10	1	1	1	1
10	1	1	1	1
10	1	1	1	1
10	1	1	1	1
10	1	1	1	1
10	1	1	1
10	1	1	1
10	1	1	1
10	1	1	1
10	1	1	1
10	1	1	1
10	1	1	1
10	1	1	1
10	1	1	1
10	1	1	1
10	1	1	1
10	1	1	1
10	1	1	1
10	1	1	1
10	1	1	1
10	1	1	1
10	1	1	1
10		1	1
10		1	1
10			1
10			1
10			1
10			1
10			1
10			1
10			1
10			1
10			1
10			1
10			1
10			1
10			1
10			1
10			1
10			1
10			1
10			1
10			1
10			1
10			1
10			1
10			1
10			1
10			1
10			1
10			1
10			1
10			1
10			1
10			1
10			1
10.5	1	1	1	1
10.5		1	1
10.5			1
11	1	1	1	1
11	1	1	1	1
11	1	1	1	1
11	1	1	1	1
11	1	1	1	1
11	1	1	1	1
11	1	1	1	1
11	1	1	1	1
11	1		1	1
11	1		1	1
11	1		1
11			1
11			1
11			1
11			1
11			1
11			1
11			1
11			1
11			1
11				1
11				1
11.5			1

## Sheet: I
	group	value
1	w1118 ctrl	0
2	w1118 DHB	0
3	spock ctrl	35
4	spock DHB	28.6
5	w1118 ctrl	3.8
6	w1118 DHB	0
7	spock ctrl	52.6
8	spock DHB	13.3
9	w1118 ctrl	0
10	w1118 DHB	0
11	spock ctrl	37.5
12	spock DHB	15.8
13	w1118 ctrl	0
14	w1118 DHB	0
15	spock ctrl	47.8
16	spock DHB	19
17	w1118 ctrl	0
18	w1118 DHB	0
19	spock ctrl	26.1
20	spock DHB	NA
21	w1118 ctrl	8
22	w1118 DHB	0
23	spock ctrl	47.6
24	spock DHB	27.8
25	w1118 ctrl	0
26	w1118 DHB	0
27	spock ctrl	15
28	spock DHB	35.3
29	w1118 ctrl	3.7
30	w1118 DHB	0
31	spock ctrl	16
32	spock DHB	34.8
33	w1118 ctrl	0
34	w1118 DHB	0
35	spock ctrl	42.1
36	spock DHB	13.6
37	w1118 ctrl	3.3
38	w1118 DHB	0
39	spock ctrl	27.8
40	spock DHB	36.4
41	w1118 ctrl	3.2
42	w1118 DHB	0
43	spock ctrl	20
44	spock DHB	15.4
45	w1118 ctrl	0
46	w1118 DHB	0
47	spock ctrl	25
48	spock DHB	32
49	w1118 ctrl	0
50	w1118 DHB	0
51	spock ctrl	47.6
52	spock DHB	27.3
53	w1118 ctrl	0
54	w1118 DHB	0
55	spock ctrl	59.1
56	spock DHB	31.8
57	w1118 ctrl	0
58	w1118 DHB	0
59	spock ctrl	32
60	spock DHB	NA
61	w1118 ctrl	4.3
62	w1118 DHB	NA
63	spock ctrl	22.7
64	spock DHB	NA
