# Supplementary material for: Manganese-driven CoQ deficiency
Source: Nat Commun. 2022 Oct 13;13:6061. doi: 10.1038/s41467-022-33641-x (PMC9563070; doi:10.1038/s41467-022-33641-x)
Supplement: Supplementary file 6 — Source Data [file 41467_2022_33641_MOESM6_ESM.zip › FigS1_source_data.xlsx]

## Sheet: A
Please refer to Supplemental Data D1

## Sheet: B
Please refer to Supplemental Data D1

## Sheet: C
	genotype	fold
1	pmr1	0.556892
2	pmr1	0.740698
3	pmr1	0.812411
4	WT	0.941963
5	pmr1	0.652129
6	WT	0.903662
7	pmr1	0.568604
8	WT	0.979439
9	pmr1	0.599224
10	WT	1.03806
11	pmr1	0.544992
12	WT	1.12121
13	pmr1	0.506331
14	WT	1.04036
15	WT	0.93976
16	WT	1.03554

## Sheet: D
	group	fold
1	WT VC	1.00334
2	WT PMR1	1.11037
3	pmr1 VC	8.48161
4	WT VC	1.01672
5	pmr1 PMR1	1.83278
6	WT VC	1.00334
7	pmr1 VC	8.60201
8	pmr1 PMR1	2.12709
9	pmr1 PMR1	2.1806
10	WT PMR1	0.869565
11	pmr1 PMR1	2.12709
12	pmr1 VC	8.10702
13	WT VC	0.976589
14	pmr1 VC	7.66555
15	WT PMR1	0.949833
16	WT PMR1	0.909699

## Sheet: F
	group	cell_death_percent
1	WT VC 24	2.52137
2	WT VC 24	2.00256
3	WT VC 24	2.76419
4	WT VC 24	2.4322
5	WT PMR1 24	2.09524
6	WT PMR1 24	1.91612
7	WT PMR1 24	2.60262
8	WT PMR1 24	2.78132
9	pmr1 VC 24	21.8314
10	pmr1 VC 24	13.0695
11	pmr1 VC 24	12.7482
12	pmr1 VC 24	16.1075
13	pmr1 PMR1 24	1.2216
14	pmr1 PMR1 24	1.36344
15	pmr1 PMR1 24	1.2815
16	pmr1 PMR1 24	1.95489
17	WT VC 48	7.22105
18	WT VC 48	6.71987
19	WT VC 48	8.69839
20	WT VC 48	10.4399
21	WT PMR1 48	13.159
22	WT PMR1 48	8.01688
23	WT PMR1 48	9.39343
24	WT PMR1 48	10.584
25	pmr1 VC 48	70.5494
26	pmr1 VC 48	46.6525
27	pmr1 VC 48	43.334
28	pmr1 VC 48	62.0127
29	pmr1 PMR1 48	8.89642
30	pmr1 PMR1 48	10.9546
31	pmr1 PMR1 48	12.97
32	pmr1 PMR1 48	11.007

## Sheet: G
	Element	genotype	fold
2	Ca	WT	1.09161
3	Ca	WT	0.757956
4	Ca	WT	1.15043
8	Ca	pmr1	1.74542
9	Ca	pmr1	1.78689
10	Ca	pmr1	2.39055
14	Cu	WT	1.03846
15	Cu	WT	0.980769
16	Cu	pmr1	0.961538
17	Cu	pmr1	0.865385
19	Cu	WT	0.980769
20	Cu	pmr1	0.942308
25	Fe	WT	1.02744
27	Fe	WT	0.936613
28	Fe	WT	1.03595
29	Fe	pmr1	2.40965
30	Fe	pmr1	0.962157
33	Fe	pmr1	1.33964
39	Mn	WT	0.770642
40	Mn	WT	1.01835
41	Mn	pmr1	8.47706
42	Mn	pmr1	6.49541
46	Mn	pmr1	6.24771
47	Mn	WT	1.21101
49	Zn	WT	1.15116
50	Zn	pmr1	0.998547
52	Zn	WT	0.75
53	Zn	pmr1	1.20349
54	Zn	WT	1.09884
55	Zn	pmr1	1.41279

## Sheet: I
	group	fold
1	5mMMn 1xEDTAwashed	0.0746448
2	5mMMn 3xH2Owashed	0.189071
3	5mMMn 3xH2Owashed	0.141639
4	5mMMn unwashed	0.859945
5	5mMMn unwashed	1.07929
6	5mMMn 1xEDTAwashed	0.0708743
7	5mMMn 1xH2Owashed	0.232077
8	5mMMn unwashed	1.07115
9	5mMMn 3xEDTAwashed	0.0635519
10	5mMMn 3xH2Owashed	0.257923
11	ctrl unwashed	0.00360656
12	5mMMn 3xH2Owashed	0.166011
13	5mMMn 1xEDTAwashed	0.0752459
14	5mMMn 3xEDTAwashed	0.0661749
15	5mMMn unwashed	0.989617
16	5mMMn 3xEDTAwashed	0.0675956
17	5mMMn 1xH2Owashed	0.263989
18	5mMMn 3xEDTAwashed	0.0680874
19	5mMMn 1xEDTAwashed	0.0723497
20	5mMMn 1xH2Owashed	0.318197
21	ctrl unwashed	0.0036612
22	5mMMn 1xH2Owashed	0.272678
23	ctrl unwashed	0.00306011
24	ctrl unwashed	0.00355191
