# Supplementary material for: Manganese-driven CoQ deficiency
Source: Nat Commun. 2022 Oct 13;13:6061. doi: 10.1038/s41467-022-33641-x (PMC9563070; doi:10.1038/s41467-022-33641-x)
Supplement: Supplementary file 6 — Source Data [file 41467_2022_33641_MOESM6_ESM.zip › FigS2_source_data.xlsx]

## Sheet: A
Please refer to source data for Fig. 1f-heatmap

## Sheet: B
Please refer to Supplemental Data 1
