# Supplementary material for: Manganese-driven CoQ deficiency
Source: Nat Commun. 2022 Oct 13;13:6061. doi: 10.1038/s41467-022-33641-x (PMC9563070; doi:10.1038/s41467-022-33641-x)
Supplement: Supplementary file 6 — Source Data [file 41467_2022_33641_MOESM6_ESM.zip › FigS4_source_data.xlsx]

## Sheet: A
	group	fold
1	WT COQ1	1.02891
2	WT COQ1	0.973404
3	WT COQ1	0.998461
5	pmr1 COQ1	1.55593
6	pmr1 COQ1	1.52391
7	pmr1 COQ1	0.960003
9	WT COQ4	1.1216
10	WT COQ4	0.850012
11	WT COQ4	1.04891
13	pmr1 COQ4	1.59721
14	pmr1 COQ4	1.32154
15	pmr1 COQ4	0.969663
17	WT COQ5	1.0611
18	WT COQ5	0.967425
19	WT COQ5	0.974154
21	pmr1 COQ5	1.29136
22	pmr1 COQ5	1.57159
23	pmr1 COQ5	1.15847
25	WT COQ6	0.90682
26	WT COQ6	1.01787
27	WT COQ6	1.08339
29	pmr1 COQ6	2.0499
30	pmr1 COQ6	1.55713
31	pmr1 COQ6	1.58985
33	WT COQ7	1.31646
34	WT COQ7	0.816014
35	WT COQ7	1.02811
36	WT COQ7	0.905425
37	pmr1 COQ7	1.12246
38	pmr1 COQ7	1.10701
39	pmr1 COQ7	0.880666
40	pmr1 COQ7	0.988514
41	WT COQ9	0.981686
42	WT COQ9	1.10445
43	WT COQ9	0.922316
45	pmr1 COQ9	1.20581
46	pmr1 COQ9	1.22264
47	pmr1 COQ9	1.21419
49	WT COQ1	0.86487
51	WT COQ1	1.13201
52	WT COQ1	1.02141
53	pmr1 COQ1	1.40824
54	pmr1 COQ1	1.52332
56	pmr1 COQ1	1.2546
57	WT COQ4	1.01552
59	WT COQ4	1.01552
60	WT COQ4	0.969663
61	pmr1 COQ4	1.15847
62	pmr1 COQ4	1.10616
64	pmr1 COQ4	1.1294
65	WT COQ5	0.998461
67	WT COQ5	1.00193
68	WT COQ5	0.999615
69	pmr1 COQ5	1.34671
70	pmr1 COQ5	1.36867
72	pmr1 COQ5	1.09387
73	WT COQ6	0.942422
75	WT COQ6	1.03606
76	WT COQ6	1.02416
77	pmr1 COQ6	2.12546
78	pmr1 COQ6	2.36381
80	pmr1 COQ6	1.82064
81	WT COQ7	1.04066
82	WT COQ7	1.00987
83	WT COQ7	0.889356
84	WT COQ7	1.06992
85	pmr1 COQ7	1.15469
86	pmr1 COQ7	0.957603
87	pmr1 COQ7	0.620212
88	pmr1 COQ7	0.895542
89	WT COQ9	0.912425
91	WT COQ9	1.04447
92	WT COQ9	1.04931
93	pmr1 COQ9	1.18875
94	pmr1 COQ9	1.11944
96	pmr1 COQ9	1.12983

## Sheet: D
	group	fold
1	WT EMPTY	1.52849
2	WT EMPTY	0.471508
3	WT COQ7	5.33174
4	WT COQ7	6.85788
5	pmr1 EMPTY	0.293529
6	pmr1 EMPTY	1.62181
7	pmr1 COQ7	1.98569
8	pmr1 COQ7	2.51036
9	WT EMPTY	1.12098
10	WT EMPTY	0.879018
11	WT COQ7	0.877658
12	WT COQ7	3.02276
13	pmr1 EMPTY	0.12047
14	pmr1 EMPTY	0.169207
15	pmr1 COQ7	0.874694
16	pmr1 COQ7	1.00705
17	WT EMPTY	1.37653
18	WT EMPTY	0.623466
19	WT COQ7	7.01684
20	WT COQ7	7.11586
21	pmr1 EMPTY	1.07026
22	pmr1 EMPTY	0.518325
23	pmr1 COQ7	1.9035
24	pmr1 COQ7	1.58046
25	WT EMPTY	1.72919
26	WT EMPTY	0.270813
27	WT COQ7	8.11469
28	WT COQ7	5.68808
29	pmr1 EMPTY	0.273196
30	pmr1 EMPTY	0.758989
31	pmr1 COQ7	1.38318
32	pmr1 COQ7	4.79174

## Sheet: E
	group	fold
1	WT EMPTY	1.05865
2	WT EMPTY	0.908918
3	WT EMPTY	1.03926
4	WT COQ7	46.7066
5	WT COQ7	57.5026
6	WT COQ7	53.0356
7	pmr1 EMPTY	0.859889
8	pmr1 EMPTY	0.620809
9	pmr1 EMPTY	0.668449
10	pmr1 COQ7	42.7807
11	pmr1 COQ7	44.3918
12	pmr1 COQ7	42.9789
13	WT EMPTY	1.11901
14	WT EMPTY	1.33999
15	WT EMPTY	0.666906
16	WT COQ7	46.384
17	WT COQ7	16.3236
18	WT COQ7	31.245
19	pmr1 EMPTY	1.38085
20	pmr1 EMPTY	0.372563
21	pmr1 EMPTY	0.598278
22	pmr1 COQ7	43.5788
23	pmr1 COQ7	12.6309
24	pmr1 COQ7	50.2908
