# Supplementary material for: Manganese-driven CoQ deficiency
Source: Nat Commun. 2022 Oct 13;13:6061. doi: 10.1038/s41467-022-33641-x (PMC9563070; doi:10.1038/s41467-022-33641-x)
Supplement: Supplementary file 6 — Source Data [file 41467_2022_33641_MOESM6_ESM.zip › TableS1_source_data.xlsx]

## Sheet: A
	Element	genotype	conc_ng_OD
1	Mn	atx2	1.31667
2	Mn	yke4	1.46667
3	Mn	spf1	2.58333
4	Mn	WT	1.53333
5	Mn	msc2	1.65
6	Mn	spf1	2.41667
7	Mn	atx2	1.31667
8	Mn	ccc1smf3ypk9	2.28333
9	Mn	pho84	1.35
10	Mn	zrc1	1.51667
11	Mn	zrc1	1.51667
12	Mn	gdt1	4.13333
13	Mn	atx2	1.48333
14	Mn	pho84	1.28333
15	Mn	mtm1	1.31667
16	Mn	ccc1smf3ypk9	2.6
17	Mn	smf2	0
18	Mn	cot1	1.46667
19	Mn	smf1	0.566667
20	Mn	zrc1	1.55
21	Mn	smf2	0
22	Mn	msc2	1.48333
23	Mn	smf1	0.85
24	Mn	mtm1	0.95
25	Mn	ccc1smf3ypk9	3.03333
26	Mn	cot1	1.88333
27	Mn	WT	1.7
28	Mn	gdt1	3.2
29	Mn	yke4	1.2
30	Mn	spf1	2.03333
31	Mn	WT	1.4
32	Mn	mtm1	1
33	Mn	cot1	1.51667
34	Mn	yke4	1.15
35	Mn	msc2	1.33333
36	Mn	smf1	0.633333
37	Mn	gdt1	3.1
38	Mn	pho84	1.75
39	Mn	smf2	0.65
40	Mn	smf3	1.88333
41	Mn	smf3ccc1	2.01667
42	Mn	WT	1.78333
43	Mn	ccc1ypk9	1.41667
44	Mn	ypk9	0.983333
45	Mn	smf3ypk9	2.45
46	Mn	smf3ccc1	2.11667
47	Mn	ypk9	1.41667
48	Mn	ccc1ypk9	1.15
49	Mn	smf3ccc1	2.43333
50	Mn	ccc1	1.43333
51	Mn	ccc1	1.28333
52	Mn	smf3	2.65
53	Mn	ccc1ypk9	2.25
54	Mn	WT	1.56667
55	Mn	pmr1	10.0167
56	Mn	smf3ypk9	2.46667
57	Mn	WT	1.61667
58	Mn	smf3ypk9	2.43333
59	Mn	smf3	2.51667
60	Mn	ccc1	1.4
61	Mn	ypk9	1.26667
62	Mn	pmr1	12.7
63	Mn	pmr1	13.3667
