# Supplementary material for: Manganese-driven CoQ deficiency
Source: Nat Commun. 2022 Oct 13;13:6061. doi: 10.1038/s41467-022-33641-x (PMC9563070; doi:10.1038/s41467-022-33641-x)
Supplement: Supplementary file 6 — Source Data [file 41467_2022_33641_MOESM6_ESM.zip › TableS2_source_data.xlsx]

## Sheet: A
	Element	genotype	conc_ng_OD
1	Ca	WT	49.35
2	Ca	WT	66.9667
3	Ca	pmr1	130.617
4	Ca	WT	67.1333
5	Ca	pmr1	131.067
6	Ca	pmr1	134.6
7	Cu	WT	1.4
8	Cu	pmr1	1.75
9	Cu	pmr1	1.78333
10	Cu	pmr1	1.56667
11	Cu	WT	1.03333
12	Cu	WT	1.45
13	Fe	WT	4.66667
14	Fe	pmr1	8.43333
15	Fe	pmr1	8.01667
16	Fe	WT	5.95
17	Fe	WT	4.38333
18	Fe	pmr1	7.26667
19	Mn	pmr1	14.8167
20	Mn	WT	1.36667
21	Mn	WT	1.18333
22	Mn	pmr1	13.5833
23	Mn	WT	1.36667
24	Mn	pmr1	13.4833
25	Zn	WT	12.35
26	Zn	pmr1	16.45
27	Zn	WT	9.2
28	Zn	pmr1	17.3833
29	Zn	WT	12.4667
30	Zn	pmr1	18.5167
